# Supplementary material for: Arrival and diversification of mabuyine skinks (Squamata: Scincidae) in the Neotropics based on a fossil-calibrated timetree
Source: PeerJ. 2017 Apr 18;5:e3194. doi: 10.7717/peerj.3194 (PMC5398276; doi:10.7717/peerj.3194)
Supplement: Data S1 — The final supermatrix consisting of 4,131 base pairs and 218 taxa. [file peerj-05-3194-s002.fas]

>Alinea_berengerae
gcttagccgtaaacatagacagtaatcacaatactatccgccagagaactacaagtgaaa
aactagaaactccaaggacttggcggtgccccacatcaacctagaggagcctgtcctata
atcgataatccacgctgtaccttaccatttctagcnanagcctatataccgccgtcgaag
cttaccttatgaaagaaaaaagtaggcaaaatagtcaacaactaaaacgtcaggtcaagg
tgtagcacatgaaatggtagagatgggctacattttctactagaaaaacgaacagcacaa
tgaaacctgtcctcaaaggcggatttagcagtaaggaaaaaaaaactctaccttaaaccc
gctctgnnnnnnnnnnnnnnnnnnnnnnnnnnnnnnnnnnnnnnnnnnnnnnnnnnnnnn
nnnnnnnnnnnnnnnnnnnnnnnnnnnnnnnnnnnnnnnnnnnnnnnnnnnnnnnnnnnn
nnnnnnnnnnnnnnnnnnnnnnnnnnnnnnnnnnnnnnnnnnnnnnnnnnnnnnnnnnnn
nnnnnnnnnnnnnnnnnnnnnnnnnnnnnnnnnnnnnnnnnnnnnnnnnnnnnnnnnnnn
nnnnnnnnnnnnnnnnnnnnnnnnnnnnnnnnnnnnnnnnnnnnnnnnnnnnnnnnnnnn
nnnnnnnnnnnnnnnnnnnnnnnnnnnnnnnnnnnnnnnnnnnnnnnnnnnnnnnnnnnn
nnnnnnnnnnnnnnnnnnnnnnnnnnnnnnnnnnnnnnnnnnnnnnnnnnnnnnnnnnnn
nnnnnnnnnnnnnnnnnnnnnnnnnnnnnnnnnnnnnnnnnnnnnnnnnnnnnnnnnnnn
nnnnnnnnnnnnnnnnnnnnnnnnnnnnnnnnnnnnnnnnnnnnnnnnnnnnnnnnnnnn
nnnnnnnnnnnnnnnnnnnnnnnnnnnnnnnnnnnnnnnnnnnnnnnnnnnnnnnnnnnn
nnnnnnnnnnnnnnnnnnnnnnnnnnnnnnnnnnnnnnnnnnnnnnnnnnnnnnnnnnnn
nn---aaacaaatgacccaccacaacctacgaaaaacccacccaatcctaaaaatcatta
acaattcattcattgaccttccaaccccttcaaacatctcagcttgatgaaattttggtt
ccctcctaggtgcctgcctaatcgcacaagtactcaccggactattcctagcaatacact
acacagcagacatttcctccgcattttcctctgtggcccacatctgtcgagacgtacaat
acggctgactaatccgaaacctccacgccaacggcgcctccatattcttcatctgcattt
atcttcatattggacggggcctctactacggatcctacatatacaaagaaacttgaaacg
ttggagtagtccttctcctactagtaatagcaacagccttcgtgggttacgtactcccc-
--tgaggccaaatgtcattctgaggggctactgtaattactaacctactctcagcagtcc
cctacatcggaacaagtctcgttgaatgaatctgaggaggcttctgaggggctactgtaa
ttacttcagtagacaacgcaactctaacccgattcttctccttccacttcattctccctt
tcattattataggagcctcaataatccaccttctattcctgcacgagactggatcaaata
accccacaggccttaactcaaacaccgataaaatcccattccacccctacttttcctaca
aagatatactaggagcagccctaataattatatttctcctaacgctaactcttttttcac
caaacctactaggagaccccgaaaactttacaccagcaaacccactagtcaccccgcccc
atattaaaccagagtggtatttcctattcgcctatgccattctacgctctattccaaaca
aacttgggggtgttttagcattacttttctccattctcgtcctccttttagtgccaatac
ttcacacatcaaaacaacgaggaaacaccttccgcccaatatcacaaatgatcttctgac
tactaataacaaacannnnnnnnnnnnnnnnnnnnnnnnnnnnnnnnnnnnnnnnnnnnn
nnnnnnnnnnnnnnnnnnnnnnnnnnnnnnnnnnnnnnnnnnnnnnnnnnnnnnnnnnnn
nnnnnnnnnnnnnnnnnnnnnnnnnnnnnnnnnnnnnnnnnnnnnnnnnnnnnnnnnnnn
nnnnnnnnnnnnnnnnnnnnnnnnnnnnnnnnnnnnnnnnnnnnnnnnnnnnnnnnnnnn
nnnnnnnnnnnnnnnnnnnnnnnnnnnnnnnnnnnnnnnnnnnnnnnnnnnnnnnnnnnn
nnnnnnnnnnnnnnnnnnnnnnnnnnnnnnnnnnnnnnnnnnnnnnnnnnnnnnnnnnnn
nnnnnnnnnnnnnnnnnnnnnnnnnnnnnnnnnnnnnnnnnnnnnnnnnnnnnnnnnnnn
nnnnnnnnnnnnnnnnnnnnnnnnnnnnnnnnnnnnnnnnnnnnnnnnnnnnnnnnnnnn
nnnnnnnnnnnnnnnnnnnnnnnnnnnnnnnnnnnnnnnnnnnnnnnnnnnnnnnnnnnn
nnnnnnnnnnnnnnnnnnnnnnnnnnnnnnnnnnnnnnnnnnnnnnnnnnnnnnnnnnnn
nnnnnnnnnnnnnnnnnnnnnnnnnnnnnnnnnnnnnnnnnnnnnnnnnnnnnnnnnnnn
nnnnnnnnnnnnnnnnnnnnnnnnnnnnnnnnnnnnnnnnnnnnnnnnnnnnnnnnnnnn
nnnnnnnnnnnnnnnnnnnnnnnnnnnnnnnnnnnnnnnnnnnnnnnnnnnnnnnnnnnn
nnnnnnnnnnnnnnnnnnnnnnnnnnnnnnnnnnnnnnnnnnnnnnnnnnnnnnnnnnnn
nnnnnnnnnnnnnnnnnnnnnnnnnnnnnnnnnnnnnnnnnnnnnnnnnnnnnnnnnnnn
nnnnnnnnnnnnnnnnnnnnnnnnnnnnnnnnnnnnnnnnnnnnnnnnnnnnnnnnnnnn
nnnnnnnnnnnnnnnnnnnnnnnnnnnnnnnnnnnnnnnnnnnnnnnnnnnnnnnnnnnn
nnnnnnnnnnnnnnnnnnnnnnnnnnnnnnnnnnnnnnnnnnnnnnnnnnnnnnnnnnnn
nnnnnnnnnnnnnnnnnnnnnnnnnnnnnnnnnnnnnnnnnnnnnnnnnnnnnnnnnnnn
nnnnnnnnnnnnnnnnnnnnnnnnnnnnnnnnnnnnnnnnnnnnnnnnnnnnnnnnnnnn
nnnnnnnnnnnnnnnnnnnnnnnnnnnnnnnnnnnnnnnnnnnnnnnnnnnnnnnnnnnn
nnnnnnnnnnnnnnnnnnnnnnnnnnnnnnnnnnnnnnnnnnnnnnnnnnnnnnnnnnnn
nnnnnnnnnnnnnnnnnnnnnnnnnnnnnnnnnnnnnnnnnnnnnnnnnnnnnnnnnnnn
nnnnnnnnnnnnnnnnnnnnnnnnnnnnnnnnnnnnnnnnnnctgatcagtgtggtgcca
gtgaccatcttcatggtgaagcagtgggtggatgacacactaccccagaccttgtgtacc
acttccgcactgctgtacttatttcagggcttctcaagcaatctgatggggtctttggta
gtgtcttataacttctacagcctcaacaaaatggga---acctacccaggagctactaag
aggccagtcagcatgatctgggccattctcacagtctggattgtcagtttgctgatctgt
gttctgcctctttgcggctggggcacctataccttcactccctggggatgccttgctgac
tgcagcagttcttatatcctgttcctctttgtgatctactcattttgctttggtatcctg
gtcgtgctctccattcctctgatttatcagctattgtgctcagatgagcagcagcattta
tacgatgattatcatcaaattgcccgaggatacttctctccggggtcacctccagttggg
agtctaccactctctcactgtccagaagtcactgtgaacaaagccttgaagcatctccaa
aacacttgccagaactctgatccaaaagccaggcaaagcccagctgatagctgtggactg
gagcacta---tagcacaccaaatgcaccaggcaacagt------------
>Alinea_pergravis
gcttagccgtaaacatagacagtaaacacaatactgtccgccagagaactacaagtgaaa
aactagaaactccaaggacttggcggtgccccaaatcaacctagaggagcctgtcctata
atcgataatccacgctgcaccttaccatttctagcnanagcctatataccgccgtcgaag
cttaccttatgaaagaaaaaagtaagcaaaatagttaacaactaaaacgtcaggtcaagg
tgtagcacatgaaatggcagagatgggctacattttctactagaaaaacgaacagcacaa
tgaaacctgtcctcaaaggcggatttagtagtaaggaaaaaaaaactttaccttaaaccc
gctctgnnnnnnnnnnnnnnnnnnnnnnnnnnnnnnnnnnnnnnnnnnnnnnnnnnnnnn
nnnnnnnnnnnnnnnnnnnnnnnnnnnnnnnnnnnnnnnnnnnnnnnnnnnnnnnnnnnn
nnnnnnnnnnnnnnnnnnnnnnnnnnnnnnnnnnnnnnnnnnnnnnnnnnnnnnnnnnnn
nnnnnnnnnnnnnnnnnnnnnnnnnnnnnnnnnnnnnnnnnnnnnnnnnnnnnnnnnnnn
nnnnnnnnnnnnnnnnnnnnnnnnnnnnnnnnnnnnnnnnnnnnnnnnnnnnnnnnnnnn
nnnnnnnnnnnnnnnnnnnnnnnnnnnnnnnnnnnnnnnnnnnnnnnnnnnnnnnnnnnn
nnnnnnnnnnnnnnnnnnnnnnnnnnnnnnnnnnnnnnnnnnnnnnnnnnnnnnnnnnnn
nnnnnnnnnnnnnnnnnnnnnnnnnnnnnnnnnnnnnnnnnnnnnnnnnnnnnnnnnnnn
nnnnnnnnnnnnnnnnnnnnnnnnnnnnnnnnnnnnnnnnnnnnnnnnnnnnnnnnnnnn
nnnnnnnnnnnnnnnnnnnnnnnnnnnnnnnnnnnnnnnnnnnnnnnnnnnnnnnnnnnn
nnnnnnnnnnnnnnnnnnnnnnnnnnnnnnnnnnnnnnnnnnnnnnnnnnnnnnnnnnnn
nn---aaacaaatgacccaccacaacctacgaaaaacccatccgatcctaaaaatcatta
acaactcattcatcgaccttccaaccccctcaaacatctcagcctgatgaaactttggtt
ccctcctaggcgcctgcctaatcgcacaagtattaaccggactattcctagccatacact
atacagcagatatttcctccgcattttcatctgtggctcacatctgtcgagatgtacaat
acggttgattaatccgaaacctccacgccaacggcgcctccatattcttcatctgcattt
acctacatattggacgaggtctctattacggatcctacatgtataaagaaacttgaaacg
tcggagtaatccttctcctcctagtaatagcaacagccttcgtgggctatgtcctcccc-
--tgaggccaaatatcattctgaggagccaccgtaatcactaacttactctcagcaatcc
cttacatcggaacaaatcttgttgaatgaatctgagggggcttctgaggagccaccgtaa
tcacttcagtagacaacgcaaccctaacccgattcttctctttccacttcattctcccat
tcattatcataggagcctcaataattcaccttctattcctacacgaaaccggatcaaaca
accctacaggccttaattcaaacaccgacaaaatcccgttccacccctatttttcctaca
aagacatactaggagcagccctaataatcatacttctcctaacactagctctcttttcac
caaacctactaggagaccccgaaaacttcacaccagcaaaccccctagtcaccccacccc
acattaagccggagtggtacttcctatttgcctacgccattctacgctctattccaaaca
aacttggaggcgttttagcattacttttctccattctcatcctccttttagtgccaatac
ttcacacatcaaaacaacgaggaaagatcttccgcccaatatcacaaatgatcttctgac
tactcataacaaacannnnnnnnnnnnnnnnnnnnnnnnnnnnnnnnnnnnnnnnnnnnn
nnnnnnnnnnnnnnnnnnnnnnnnnnnnnnnnnnnnnnnnnnnnnnnnnnnnnnnnnnnn
nnnnnnnnnnnnnnnnnnnnnnnnnnnnnnnnnnnnnnnnnnnnnnnnnnnnnnnnnnnn
nnnnnnnnnnnnnnnnnnnnnnnnnnnnnnnnnnnnnnnnnnnnnnnnnnnnnnnnnnnn
nnnnnnnnnnnnnnnnnnnnnnnnnnnnnnnnnnnnnnnnnnnnnnnnnnnnnnnnnnnn
nnnnnnnnnnnnnnnnnnnnnnnnnnnnnnnnnnnnnnnnnnnnnnnnnnnnnnnnnnnn
nnnnnnnnnnnnnnnnnnnnnnnnnnnnnnnnnnnnnnnnnnnnnnnnnnnnnnnnnnnn
nnnnnnnnnnnnnnnnnnnnnnnnnnnnnnnnnnnnnnnnnnnnnnnnnnnnnnnnnnnn
nnnnnnnnnnnnnnnnnnnnnnnnnnnnnnnnnnnnnnnnnnnnnnnnnnnnnnnnnnnn
nnnnnnnnnnnnnnnnnnnnnnnnnnnnnnnnnnnnnnnnnnnnnnnnnnnnnnnnnnnn
nnnnnnnnnnnnnnnnnnnnnnnnnnnnnnnnnnnnnnnnnnnnnnnnnnnnnnnnnnnn
nnnnnnnnnnnnnnnnnnnnnnnnnnnnnnnnnnnnnnnnnnnnnnnnnnnnnnnnnnnn
nnnnnnnnnnnnnnnnnnnnnnnnnnnnnnnnnnnnnnnnnnnnnnnnnnnnnnnnnnnn
nnnnnnnnnnnnnnnnnnnnnnnnnnnnnnnnnnnnnnnnnnnnnnnnnnnnnnnnnnnn
nnnnnnnnnnnnnnnnnnnnnnnnnnnnnnnnnnnnnnnnnnnnnnnnnnnnnnnnnnnn
nnnnnnnnnnnnnnnnnnnnnnnnnnnnnnnnnnnnnnnnnnnnnnnnnnnnnnnnnnnn
nnnnnnnnnnnnnnnnnnnnnnnnnnnnnnnnnnnnnnnnnnnnnnnnnnnnnnnnnnnn
nnnnnnnnnnnnnnnnnnnnnnnnnnnnnnnnnnnnnnnnnnnnnnnnnnnnnnnnnnnn
nnnnnnnnnnnnnnnnnnnnnnnnnnnnnnnnnnnnnnnnnnnnnnnnnnnnnnnnnnnn
nnnnnnnnnnnnnnnnnnnnnnnnnnnnnnnnnnnnnnnnnnnnnnnnnnnnnnnnnnnn
nnnnnnnnnnnnnnnnnnnnnnnnnnnnnnnnnnnnnnnnnnnnnnnnnnnnnnnnnnnn
nnnnnnnnnnnnnnnnnnnnnnnnnnnnnnnnnnnnnnnnnnnnnnnnnnnnnnnnnnnn
nnnnnnnnnnnnnnnnnnnnnnnnnnnnnnnnnnnnnnnnnnnnnnnnnnnnnnnnnnnn
nnnnnnnnnnnnnnnnnnnnnnnnnnnnnnnnnnnnnnnnnnctgatcagtgtggtgcca
gtgaccatcttcatggtgaagcagtgggtggacgacacactgccccagaccttgtgtacc
acttccgcactgctgtacttatttcagggcttctcaagcaatctgatggggtctttggta
gtgtcttataacttctacagcctcaacaaaatggga---acctgcccaggagctactaag
aggccagtcagcatgatctgggccattctcacagtctggattgtcagtttgctgatctgt
gttctgcctctttgtggctggggcacctataccttcactccctggggatgccttgctgac
tgcagcagttcttatatcctgttcctctttgtgatctactcattttgctttggtatcctg
gttgtgctctccattcctctgatttatcagctgttgtgctcagatgagcagcagcattta
tacgatgattatcatcaaattgcccgaggatacttytctccggggtcacctccagttggg
agtctaccactctctcactgtccagaagtcactgtgaacaaagccttgaagcatctccaa
aacacttgccagaactctgatccaaaagccaggcaaagcccagctgatagctgtggactg
gagcacta---tagcacaccaaatgcaccaggcaacagc------------
>Amphiglossus
gcttggccctaaacatagacaatcaacacaatattgtccgccagagaactacaagtgaaa
aactagaaactccaaggacttggcggtgccccacatcaacctagaggagcctgtcctata
atcgataccccacgttaaaccttaccatcttttgccccagcctatataccgccgtcgcag
cctaccttgtgaaagcaaatagtaagcaaaacagttaacaactaatacgtcaggtcaagg
tgtagcacataagatggaagagatgggctacactttctaacagaacaacggatgacacaa
tgaaagatgtccctaaaggtggatttagtagtaagaaaacaacaacattatcttaaaccc
gctctgacaagttaaaggtcccgcctgcccagtgatttaacggccgcggtattctaaccg
tgcaaaggtagcgtaatcacttgtcttttaaataaagaccagtatgaacggctaaatgag
gacaaacctgtctcttataactaatcagtgaaactgatcttccagtccaaaagctggaat
atccacattagacgagaagaccctgtggagcttcactaacagttttaagttggggcgact
ttggaacaaaacaaaacttccaagcacagagccacacggccaacaggccaaagatccagt
actgattaacgaaccaagttaccccagggataacagcgctatcttcttcaagagtcccta
tcgacaagaaggtttacgacctcgatgttggatcaggacacccaaatggtgcagccgtta
aaggttcgtttgttcaacgattaacagtcctacgtgatctgagttcagacgatcccagcc
gctacatctcagcagatgaactaggcgacctgtaccagagctttgtacgggactacccag
gtgagccaaacctcaagtgccacagatctctgctgttagcagactggggctgtgccatga
ggctgtttaattctcttctttctctctatccatagtggtgtcgattgaggatccctttga
cc----------------------------------------------------------
----------------------------------catctccgcctgatgaaactttggct
ccctacttggtgtatgcttaatcgtacaagtactaacaggcctctttctcgctatacact
atacagcagacatctcctccgctttctcctccgttgctcacatttgccgagacgtacaat
ggggatgacttatccgaaatctccacgccaacggggcctctatattctttatctgcatct
acctccacatcggacgaggcctatattatggctcatacctgtacaaagaaacatgaaacg
tgggagtagtcctactatttcttgttatagcaacagcatttgtaggctatgtcctacca-
--tgaggacaaatatccttctgaggcgctacagtaattaccaaccttctctcagcaatcc
cctacatcggaaccgccctagtagagtgaatctgggggggcttt----------------
-----tcagtagataacgccacacttacacgatttttcacattccacttccttctaccat
tcgtcatcataggggtctccgcccttcacctcctcttcctacacgaaaccggctccaata
accccaccggcctcaactctaacacagataaaatctcattccatccgtattattcttaca
aggaccttctaggggcaacccttctaatcatagctctcctcctcctcgcccttttctccc
caaacctcctgggagacccagaaaattttacacccgccaaccccctagtcacaccccccc
acatcaagccg-------------------------------------------------
------------------------------------------------------------
------------------------------------------------------------
------------------------------------------------------------
------------------------------------------------------------
---------------------------gaccagttgtgtctacatcactctctaggctct
ggaggctttggttctgtctacaaggctacttacaatggaactacagtggctgtaaagcaa
gtgaagaaatgcagtaagaaccgtttggcatcacgacaaagcttctgggcagaactaaat
gtggcacgccttagtcataacaatgtggtacgtgtaatagctgctagcgcatattctcct
gccattcagaacagtttgggtaccatcataatggaatatgtaagtaacagcactttgcac
aatgttatctatgggactgaaagt---ataacaaaaaggaag---aatgggcttggttgt
---gactatgaacctttgagtataacacaatctctgagctactcgtgtgacattgtggca
ggcttggtctttctccattcacaattaattgtgcatctggatttaaaacctgccaacata
ttcattactgaacaaaatgcttgcaagattggagactttggatgctcacaaaaactagag
gatgctacatcatcaagcccacagctttgtcagcaagggggaacatacacacatcgtgct
cctgaactccttaaaggagaaaga------------------------------------
------------------------------------------------------------
------------------------------------------------------------
---------ggtgctggcattgctcttaatgatcactttgtcaagctggtctcatggtaa
gggcaa--------aatgggtga--tttctggagaaagcttagaaatggggtggaaaccc
agaaaattct--tgttgaataattttggccttc-caatagcttggggg------------
-----------tgaggtagtaactgtctcactgtaggagtggatatagtgat-cgtgtaa
cctt-cctacaaag--acttgttgacat-agaaggtta-cttcttggtggttgaaac-gg
aagggatcc-tgccacatc-aactaatc---cccgctttctttttccaggtatgacaatg
agtttggatacagcaaccgtgttgtggacnnnnnnnnnnnnnnnnnnnnnnnnnnnnnnn
nnnnnnnnnnnnnnnnnnnnnnnnnnnnnnnnnnnnnnnnnnnnnnnnnnnnnnnnnnnn
nnnnnnnnnnnnnnnnnnnnnnnnnnnnnnnnnnnnnnnnnn------agtgtggtgcca
gggactatcttcatggtgagacagtgggtggacgagatgctcccccagaccttgtgcaca
acttcggcattgctgtacttgtttcagggcttctccagtaatctgatggggtctctcatc
gtttcttataacttctacagcctcaacaaaatggga---accagccaaggaccctccaaa
agaccagtgagcatgatatgggccattctcacaacctggattgtcagtttgctgatctgt
gttctgcccctttgcggctggggcacctataccttcaccccctggggatgccttacagac
tgcagcagttcttatatcttgttcctctttgtgatctactcgctttgtttctgtgtcctt
gttgtactctccattcctctcatttatcaactcttgtgctcagacgagcaacagcatcta
tatgacgattatcatcaaattgcccgagggtacttctctcctgggtcacctccgattggg
agtcacaccgttgctctcactcctgaagtcactgagaacaaagcttcaaagtatttccaa
gatgcttgtcagaactctgatccaagagccgggcaaagtccagcagaaagctgtggactg
gaccacta---cagcacaccaaacataccatacaacagtcggagcttcact
>Brachymeles
gcttggccctaaccacagatagt----acaaaactatccgccagagaactacaagcgaaa
agctagaaactcaaaggacttggcggtgctccataccgacctagaggagcctgtcctata
atcgataccccccgcttcacccaaccatcttttgccccagcctatataccgccgtcgaag
cctaccttatgaaagacaccagtaagcaaaatggtccgtcaccaacacgtcaggtcaagg
tgtagctaacaagatggaagagatgggctacattttctaacagaaaaacgaatagcacat
tgaaacctgtgcttgaaggcggatttagcagtaagaaaacaaagattgtatcttaaaccc
gctctgcagagttaaaggtatcgcctgcccagtggtttaacggccgcggtattctaaccg
tgcaaaggtagcgtaatcacttgtcttctaaataaagactcgtatgaatggctaaatgag
gataacactgtctcctgtgaccaatcagtgaaactgatctcccagtacaaaagctgggat
aaccacataagacgagaagaccctgtggagcttcactacatgttttaagttggggcgact
tcggaacaaaagaaaacttccgagcacaagaccacgcggccaacaagccaaagacccagt
actgatcaacgaaccaagttaccccagggataacagcgcaatcttcttcaagagtccata
tcgacaagaaggtttacgacctcgatgttggatcaggacacccaaatggtgcagccgtta
aaggttcgtttgttcaacgattaacagtcctacgtgatctgagttcagacgatcccagcc
gctacatctcggcagatgaactaggcgacctgtaccagagctttgtacgggactacccag
gtgcgccaaacctcaagtgccacagatctctgctgttagccgacgggggcggtgacctga
ggcagttcaatcctcttacttctctctgtctgcagtggtgtcgattgaggatccttttga
cc----------------------------------------------------------
----------------------------------------------------cttcggct
cccttttaggactctgcttaattgtacaaatcttaacagggttatttctggccatacact
atacagcagacatctcctctgccttttcatcaatcgcccacatctgccgtgacgtccaat
acggctgattaatccgaaacctccacgccaacggagcatccctattcttcatctgcattt
acctgcacatcggccgaggcctctactacggctcatacatatacaaagaaacatgaaaca
ttggggttattctactacttctagtaatagcaaccgccttcgtcggatacgttctcccc-
--tgaggacaaatatccttctggggcgccactgtaattacaaacctactatcagctgtcc
catacattggcacaaccctcgtagagtgaatctgaggtgggttc----------------
-----tccgtggacaatgcaaccctaactcgattcttcacattccacttcctacttccct
tcctcattttaggtgcatccgtaatccaccttcttttccttcacgaaacaggctcaaaca
acccaacaggcctcaactcaaacacggataaaattccattccacccatactacacctata
aagaccttctaggactagtcctactactcctcaccctactaacccttgccctatttttac
caaacctgctcggagaccccgaaaacttcaccccagcaaacccactagtaaccccgccgc
acattaagcc--------------------------------------------------
------------------------------------------------------------
------------------------------------------------------------
------------------------------------------------------------
------------------------------------------------------------
------------------------------------------------------------
------------------------------------------------------------
---------tgcagcaagaaccgtttggcatcacaacaaagcttctgggcagaactaaac
gtggcacgccttagtcataacaatgtggtacgtgtaatagctgctagtgcatgttctcct
gcccgtcaggacagtttgggtaccatcataatggaatatgtaggtaacagcactctgcac
catgttatctatgggactgaaagtatgataacaaaaagaaaggataatgggcatggttgt
---ggttatgaacctttggctataacacagtctctaagctactcatgtgacattgtggca
ggcttggtctttcttcattcacagttaattgtgcacctggatttaaaacctgctaacata
ttcatcactgaacaaaacatttgcaa----------------------------------
------------------------------------------------------------
------------------------------------------------------------
------------------------------------------------------------
------------------------------------------------------------
---------nnnnnnnnnnnnnnnnnnnnnnnnnnnnnnnnnnnnnnnnnnnnnnnnnnn
nnnnnnnnnnnnnnnnnnnnnnnnnnnnnnnnnnnnnnnnnnnnnnnnnnnnnnnnnnnn
nnnnnnnnnnnnnnnnnnnnnnnnnnnnnnnnnnnnnnnnnnnnnnnnnnnnnnnnnnnn
nnnnnnnnnnnnnnnnnnnnnnnnnnnnnnnnnnnnnnnnnnnnnnnnnnnnnnnnnnnn
nnnnnnnnnnnnnnnnnnnnnnnnnnnnnnnnnnnnnnnnnnnnnnnnnnnnnnnnnnnn
nnnnnnnnnnnnnnnnnnnnnnnnnnnnnnnnnnnnnnnnnnnnnnnnnnnnnnnnnnnn
nnnnnnnnnnnnnnnnnnnnnnnnnnnnnnnnnnnnnnnnnnnnnnnnnnnnnnnnnnnn
nnnnnnnnnnnnnnnnnnnnnnnnnnnnnnnnnnnnnnnnnnnnnnnnnnnnnnnnnnnn
nnnnnnnnnnnnnnnnnnnnnnnnnnnnnnnnnnnnnnnnnn------agcgtggtgccg
gtgaccgtcttcatggtgaggcagtgggtggacgagatgctccccccggccttgtgcaca
acttcagcgctgctgtacttgtttcagggattctccagcaatctgatggggtctctcgtg
gtctcctataacttctacagcctcagcaaaatggga---accagcctggggaccaccaaa
aggccggtcagcatgatatgggccattctcacgatttggatggtcagcttgctgatctgc
gttctgcccctttgcggttggggcacctataccttcaccccctggggatgccttatggac
tgcagcagttcttatatcttgtttctctttgtgatttactcactttgcttctgtctcctt
gttgtgctctccattcctctaatttatcagctattatgctcagatgagcagcagcatcta
tatgatgattatcatcaaattacccgagggtacttctctcctgggtcacccccga-----
-------------ctctctctccagaagtcactgtgaacaaagccttgaagcatttccaa
gatgcttgtcagaactcagatccaagagccagacaaagcccagctgacagctgtggactg
gaccacta---cagcaccccagacataccatacaacagccgaagcttcact
>Chalcides
gcttagccctaaacaaagacaacaaacacaacattgtccgccagagaactacaagcgaaa
aactcaaaactccaaggacttggcggtgctccacaccaacctagaggagcctgtcctata
atcgatattccacgttaaaccctaccacccctggccacagcctatataccgccgtcgcag
cataccttgtgaaagaaggcagtgtgcacaacagtcatatactaatacgtcaggtcaagg
tgtagcatatggggtggaagagatgggctacattttctaacagacaaacgaaatgagcag
tgaaacctgctcctgaaggtggatttagcagtaagaagccaaaaatgctatcttaaaacc
gctctgacaagttaaaggtcccgcctgcccagtgattaaacggccgcggtattctaaccg
tgcaaaggtagcgtaatcacttgtcttctaaataaagactagtatgaacggctaaatgag
gacaaacctgtctcctatgactaatcagtgaaactgatcttccagtccaaaagctgggat
atacacataagacgagaagaccctgtggagctttactaacagttttaagttggggcgact
tcggaaaaaaacaaaacttccaagcacggaaccactaggcccacaagccaaagacccagt
actgatcaacgaaccaagttaccccagggataacagcgctatcttcttcaagagtcccta
tcgacaagaaggtttacgacctcgatgttggatcaggacacccaaatggtgcagccgtta
aaggttcgtttgttcaacgattaacagt----------------------nnnnnnnnnn
nnnnnnnnnnnnnnnnnnnnnnnnnnnnnnnnnnnnnnnnnnnnnnnnnnnnnnnnnnnn
nnnnnnnnnnnnnnnnnnnnnnnnnnnnnnnnnnnnnnnnnnnnnnnnnnnnnnnnnnnn
nnnnnnnnnnnnnnnnnnnnnnnnnnnnnnnnnnnnnnnnnnnnnnnnnnnnnnnnnnnn
nn----------------------------------------------------------
----------------------------------------------------cttcggat
cacttctaggaatatgcctcatcacacaaatcctgaccggactattcctagctatgcact
acacagcagacatctcatccgcattttcatcagtagcacatatctgtcgagatgtccaat
acggctgactaatccgtaatcttcacgccaacggagcatcaatattctttatctgcatct
acctccacattggacgagggctttactatggttcatacctatacaaagaaacatgaaata
ttggcgtaatccttctactactagtcatagcaacagccttcgtcggttacgttctacca-
--tgaggacaaatatcattctgaggcgcaacagtaatcaccaaccttctatcagctattc
catatgttgggactacactagtagaatggatttgagggggattt----------------
-----tcagtggataatgccactctaacacgattcttcaccttccacttcctcctcccgt
tcattatcattggagcctcaattatccacctattgtttctacacgaaacgggctcaaaca
acccaacaggcctcaactcaaactctgacaaaatcccattccacccctactacacataca
aagacctcctagggattgctctacttattctcgccctcctcctactatccctgttctccc
caaacctcctaggagacccagaaaacttcacccccgcaaacccactagtaacacccccac
acatcaagcc--------------------------------------------------
------------------------------------------------------------
------------------------------------------------------------
------------------------------------------------------------
------------------------------------------------------------
------------------------------------------------------------
------------------------------------------------------------
---------tgtagtaagaaccgtttggcatcacgacaaagcttctgggcagaactaaat
gtggcacgccttagtcataagaatgtggtacgtgtaatagctgctagtgcatgttctcct
gccactcaggacagtttgggtaccatcataatggaatatgtaggtaacagcactttgcac
catgttatctacgggactgaaagt---atagcaaaaaggaagaataatgggcttggttgt
---ggctatgagcctttgagtataacacggtctctgagctactcgtgtgatattgtggca
ggcttggtctttctccattcacaattaattgtgcatctggatttaaaacctgccaacata
ttcatcactgaacaaaatgtttgcaa----------------------------------
------------------------------------------------------------
------------------------------------------------------------
------------------------------------------------------------
------------------------------------------------------------
---------nnnnnnnnnnnnnnnnnnnnnnnnnnnnnnnnnnnnnnnnnnnnnnnnnnn
nnnnnnnnnnnnnnnnnnnnnnnnnnnnnnnnnnnnnnnnnnnnnnnnnnnnnnnnnnnn
nnnnnnnnnnnnnnnnnnnnnnnnnnnnnnnnnnnnnnnnnnnnnnnnnnnnnnnnnnnn
nnnnnnnnnnnnnnnnnnnnnnnnnnnnnnnnnnnnnnnnnnnnnnnnnnnnnnnnnnnn
nnnnnnnnnnnnnnnnnnnnnnnnnnnnnnnnnnnnnnnnnnnnnnnnnnnnnnnnnnnn
nnnnnnnnnnnnnnnnnnnnnnnnnnnnnnnnnnnnnnnnnnnnnnnnnnnnnnnnnnnn
nnnnnnnnnnnnnnnnnnnnnnnnnnnnnnnnnnnnnnnnnnnnnnnnnnnnnnnnnnnn
nnnnnnnnnnnnnnnnnnnnnnnnnnnnnnnnnnnnnnnnnnnnnnnnnnnnnnnnnnnn
nnnnnnnnnnnnnnnnnnnnnnnnnnnnnnnnnnnnnnnnnn-----------------t
gtgactatcttcatggtgaggcagtgggtgggcgagatgctcccccagaccttgtgcaca
acttcggcgctgctctacttgttccagggcttctcaagtaacctgatggggtctctcgtg
gtttcttataacttctacagcctcaacaaaataggg---accagccaaggacccaccaaa
aggccagtgagcatgttctgggccattctcaccatctggattgtcagtttgctgatctgt
gtcctgcccctttgcggctggggcacctacaccttcaccccctggggatgccttacggac
tgcagcagttcttacatcttgtttctctttgtgatctactcacttggcttctgtctcctt
gttgtgctctccattcccctaatttatcagctcttgtgctcagatgagcaacagcatctc
tatgacgattatcatcaaatagcccgagggtacttctctcctgggtcacctccgatgggt
ggtca------tgccctctctccagaaatcactgtgaacaaagcttcaaagcatttcgaa
gatgcttgtcagaactctgatccaagatccaggcaaagtccagctgagcgctgtggactg
gaccacta---tagcacaccaaacgtaccatacagcagtcgaagcttcact
>Copeoglossum_nigropunctatum
gctcagcccttaacatagacaataaacacaatattgtccgccagagaactacaagtgaaa
aactagaaactccaaggacttggcggtgccccacatcaacctagaggagcctgtcctata
atcgataatccacgctgtaccttaccatttctcgcaacagcctatataccgccgtcgaag
cctaccttatgaaagcaaaaagtaagcaaaatagtcaacaactaaaacgtcaggtcaagg
tgtagcacatgaaatggaagtgatgggctacattttctttcagaaaaacgaacagaacaa
tgaaacctgtactcaaaggaggatttagcagtaagaaaaaaaaaactttgccttaaaccc
gctctgacaagttaaaggtcctgcctgcccagtgtttcaacggccgcggtattctaaccg
tgcaaaggtagcgtaatcacttgtcttttaaataaagacctgtatgaacggctaaatgag
gataaacctgtctcttataactaatcagtgaaactgatcttccagtacaaaagctgggat
aatcacataagacgagaagaccctgtggagcttaactaaacgttttcagttggggcgact
tcggaataaaaaacaacttccgagcacagagccaagaggccaacaagccaaagacccggc
gccgatcaacgaaccaagttaccccagggataacagcgcaatcttcttcgagagccccta
tcaacaagaaggtttacgacctcgatgttggatcaggacacccaaatggtgcagccgtta
aaggttcgtttgttcaacgatta-cagt----------------------nnnnnnnnnn
nnnnnnnnnnnnnnnnnnnnnnnnnnnnnnnnnnnnnnnnnnnnnnnnnnnnnnnnnnnn
nnnnnnnnnnnnnnnnnnnnnnnnnnnnnnnnnnnnnnnnnnnnnnnnnnnnnnnnnnnn
nnnnnnnnnnnnnnnnnnnnnnnnnnnnnnnnnnnnnnnnnnnnnnnnnnnnnnnnnnnn
nn-aaaaacaaatgacccaccacaacttacgaaaaacccacccgattctaaaactcatta
acaattcctttattgatcttcccaccccatcaaatatttcagcttgatgaaattttggct
ccctcctaggagcctgcttaatcgcacaagtactcaccggactattcctagctatacact
acacagcagacatctcctcagcattctcctctgtggcccacatttgccgagacgttcaat
acggctgactaatccgcaacctccacgccaatggcgcctccatattctttatctgcatct
accttcatgttggacgaggcctctactacggatcctacatatacaaagaaacttgaaata
ttggagtaatcctccttctcctagtaatagcaacagccttcgtgggctatgttcttcca-
--tgaggacaaatatcattctgaggagctaccgtaatcaccaaccttctgtcagcaattc
cctacatcggaacaaatcttgttgaatgaatctggggtgggttt----------------
-----tcagtagayaacgcaaccctaactcgattcttctccttccacttcatccttccct
tcatcatcataggagcctcaataattcaccttctattcctacacgaaacaggatcaaaca
acccaacaggcctcaactcaaacaccgacaaaatcccatttcacccatacttttcctaca
aagatatattaggggcagccttaataatcatatttctcctaatactagcccttttctctc
caaacctactaggagaccccgaaaacttcacaccagcaaaccccttagtaacccctcccc
acattaaaccagaatggtatttcctgttcgcttacgctattcttcgctccattccaaata
aacttgggggcgtcctagcattactattttccattctaatccttcttctaataccaatac
ttcatacctcaaaacaacgaggaaacaccttccgcccaatatcacaaactattttttggc
ttctaataacaaacannnnnnnnnnnnnnnnnnnnnnnnnnnnnnnnnnnnnnnnnnnnn
nnnnnnnnnnnnnnnnnnnnnnnnnnnnnnnnnnnnnnnnnnnnnnnnnnnnnnnnnnnn
nnnnnnnnnnnnnnnnnnnnnnnnnnnnnnnnnnnnnnnnnnnnnnnnnnnnnnnnnnnn
nnnnnnnnnnnnnnnnnnnnnnnnnnnnnnnnnnnnnnnnnnnnnnnnnnnnnnnnnnnn
nnnnnnnnnnnnnnnnnnnnnnnnnnnnnnnnnnnnnnnnnnnnnnnnnnnnnnnnnnnn
nnnnnnnnnnnnnnnnnnnnnnnnnnnnnnnnnnnnnnnnnnnnnnnnnnnnnnnnnnnn
nnnnnnnnnnnnnnnnnnnnnnnnnnnnnnnnnnnnnnnnnnnnnnnnnnnnnnnnnnnn
nnnnnnnnnnnnnnnnnnnnnnnnnnnnnnnnnnnnnnnnnnnnnnnnnnnnnnnnnnnn
nnnnnnnnnnnnnnnnnnnnnnnnnnnnnnnnnnnnnnnnnnnnnnnnnnnnnnnnnnnn
nnnnnnnnnnnnnnnnnnnnnnnnnnnnnnnnnnnnnnnnnnnnnnnnnnnnnnnnnnnn
nnnnnnnnnnnnnnnnnnnnnnnnnnnnnnnnnnnnnnnnnnnnnnnnnnnnnnnnnnnn
nnnnnnnnnnnnnnnnnnnnnnnnnnnnnnnnnnnnnnnnnnnnnnnnnnnnnnnnnnnn
nnnnnnnnnnnnnnnnnnnnnnnnnnnnnnnnnnnnnnnnnnnnnnnnnnnnnnnnnnnn
nnnnnnnnnnnnnnnnnnnnnnnnnnnnnnnnnnnnnnnnnnnnnnnnnnnnnnnnnnnn
nnnnnnnnnnnnnnnnnnnnnnnnnnnnnnnnnnnnnnnnnnnnnnnnnnnnnnnnnnnn
nnnnnnnnnnnnnnnnnnnnnnnnnnnnnnnnnnnnnnnnnnnnnnnnnnnnnnnnnnnn
nnnnnnnnnnnnnnnnnnnnnnnnnnnnnnnnnnnnnnnnnnnnnnnnnnnnnnnnnnnn
nnnnnnnnnnnnnnnnnnnnnnnnnnnnnnnnnnnnnnnnnnnnnnnnnnnnnnnnnnnn
nnnnnnnnnnnnnnnnnnnnnnnnnnnnnnnnnnnnnnnnnnnnnnnnnnnnnnnnnnnn
nnnnnnnnnnnnnnnnnnnnnnnnnnnnnnnnnnnnnnnnnnnnnnnnnnnnnnnnnnnn
nnnnnnnnnnnnnnnnnnnnnnnnnnnnnnnnnnnnnnnnnnnnnnnnnnnnnnnnnnnn
nnnnnnnnnnnnnnnnnnnnnnnnnnnnnnnnnnnnnnnnnnnnnnnnnnnnnnnnnnnn
nnnnnnnnnnnnnnnnnnnnnnnnnnnnnnnnnnnnnnnnnnnnnnnnnnnnnnnnnnnn
nnnnnnnnnnnnnnnnnnnnnnnnnnnnnnnnnnnnnnnnnnctgatcagtgtggtgcca
gtgaccatcttcatggtgaagcaatgggttgacgacacactaccccagaccttgtgtacc
acttccgcgctgctgtacttatttcagggcttctcaagcaatctgatggggtctctggta
gtgtcttataacttctacagyctcaacaaaatggga---acctgcccaggagctaccaag
aggccagtcagcatgatctgggccatcctcacagtctggattgtcagtttgctgatctgt
gttctgcccctttgcggctggggcacctataccttcaccacctggggatgccttgctgac
tgcagcagttcttatatcctgttcctctttgtgatctactcattttgctttggtatcctg
gtcgtgctctccattcctctgatttatcagctattgtgctcagatgagcagcagcattta
tacgatgattatcatcaaattgcccgaggatacttctctccrgggtcacctccagttggg
agtctaccactctctcactgtccagaagtcactgtgaacaaagccttgaagcatctccaa
aacacttgccagaactctgatccaaaagccaggcaaagcccagctgatagctgtggactg
gagcacta---tagcacaccaaatgcaccaggcaacagc------------
>Dasia_grisea
gcttagccctaaacatagacagcaaacacaacgctgtccgccagagaactacaagtgaaa
aactagaaactccaaggacttggcggtgctccataccgacctagaggagcctgtcctata
atcgatactccacgcttcacctcaccattttttgcatcagcctatataccgccgtcgcag
cttaccttgtgaaagaaaaaaataagcaaaatagttaccaacgaatacgtcaggtcaagg
tgtagcatataaaatggaagagatgggctacattttctaacagaaaaacgaacagaacag
tgaaacctgtactagaaggcggatttagaagtaagaaaattaaaactttctctaaacaac
gctctg----------------------------tttcaacggccgcggtattctaaccg
tgcaaaggtagcgtaatcacttgtcttctaaataaagaccagtatgaatggctaaatgag
gacaaacctgtctcttatgaccaatcagtgaaactgatctcccagtacaaaagctggaat
aaacacataagacgagaagaccctgtggagcttaactacgtgttttaagttggggcgact
tcggaacaaaacaaaacttccgagcacggaaccacaaggccaacaagccaaagacccggc
gccgaaaaacgaaccaagttaccccagggataacagcgctatcttcttcaagagtcccta
tcgacaagaaggtttacgacctcgatgttggatcaggacacccaaatggtgcagccgtta
aaggttcgtttgttcaacgattaacagtcct-------------------nnnnnnnnnn
nnnnnnnnnnnnnnnnnnnnnnnnnnnnnnnnnnnnnnnnnnnnnnnnnnnnnnnnnnnn
nnnnnnnnnnnnnnnnnnnnnnnnnnnnnnnnnnnnnnnnnnnnnnnnnnnnnnnnnnnn
nnnnnnnnnnnnnnnnnnnnnnnnnnnnnnnnnnnnnnnnnnnnnnnnnnnnnnnnnnnn
nnnnnnnnnnnnnnnnnnnnnnnnnnnnnnnnnnnnnnnnnnnnnnnnnnnnnnnnnnnn
nnnnnnnnnnnnnnnnnnnnnnnnnnnnnnnnnnnnnnnnnnnnnnnnnnnnnnnnnnnn
nnnnnnnnnnnnnnnnnnnnnnnnnnnnnnnnnnnnnnnnnnnnnnnnnnnnnnnnnnnn
nnnnnnnnnnnnnnnnnnnnnnnnnnnnnnnnnnnnnnnnnnnnnnnnnnnnnnnnnnnn
nnnnnnnnnnnnnnnnnnnnnnnnnnnnnnnnnnnnnnnnnnnnnnnnnnnnnnnnnnnn
nnnnnnnnnnnnnnnnnnnnnnnnnnnnnnnnnnnnnnnnnnnnnnnnnnnnnnnnnnnn
nnnnnnnnnnnnnnnnnnnnnnnnnnnnnnnnnnnnnnnnnnnnnnnnnnnnnnnnnnnn
nnnnnnnnnnnnnnnnnnnnnnnnnnnnnnnnnnnnnnnnnnnnnnnnnnnnnnnnnnnn
nnnnnnnnnnnnnnnnnnnnnnnnnnnnnnnnnnnnnnnnnnnnnnnnnnnnnnnnnnnn
nnnnnnnnnnnnnnnnnnnnnnnnnnnnnnnnnnnnnnnnnnnnnnnnnnnnnnnnnnnn
nnnnnnnnnnnnnnnnnnnnnnnnnnnnnnnnnnnnnnnnnnnnnnnnnnnnnnnnnnnn
nnnnnnnnnnnnnnnnnnnnnnnnnnnnnnnnnnnnnnnnnnnnnnnnnnnnnnnnnnnn
nnnnnnnnnnnnnnnnnnnnnnnnnnnnnnnnnnnnnnnnnnnnnnnnnnnnnnnnnnnn
nnnnnnnnnnnnnnnnnnnnnnnnnnnnnnnnnnnnnnnnnnnnnnnnnnnnnnnnnnnn
nnnnnnnnnnnnnnnnnnnnnnnnnnnnnnnnnnnnnnnnnnnnnnnnnnnnnnnnnnnn
nnnnnnnnnnnnnnnnnnnnnnnnnnnnnnnnnnnnnnnnnnnnnnnnnnnnnnnnnnnn
nnnnnnnnnnnnnnnnnnnnnnnnnnnnnnnnnnnnnnnnnnnnnnnnnnnnnnnnnnnn
nnnnnnnnnnnnnnnnnnnnnnnnnnnnnnnnnnnnnnnnnnnnnnnnnnnnnnnnnnnn
nnnnnnnnnnnnnnnnnnnnnnnnnnnnnnnnnnnnnnnnnnnnnnnnnnnnnnnnnnnn
nnnnnnnnnnnnnnnnnnnnnnnnnnnnnnnnnnnnnnnnnnnnnnnnnnnnnnnnnnnn
nnnnnnnnnnnnnnnnnnnnnnnnnnnnnnnnnnnnnnnnnnnnnnnnnnnnnnnnnnnn
nnnnnnnnnnnnnnnnnnnnnnnnnnnnnnnnnnnnnnnnnnnnnnnnnnnnnnnnnnnn
nnnnnnnnnnnnnnnnnnnnnnnnnnnnnnnnnnnnnnnnnnnnnnnnnnnnnnnnnnnn
nnnnnnnnnnnnnnnnnnnnnnnnnnnnnnnnnnnnnnnnnnnnnnnnnnnnnnnnnnnn
nnnnnnnnnnnnnnnnnnnnnnnnnnnnnnnnnnnnnnnnnnnnnnnnnnnnnnnnnnnn
nnnnnnnnnnnnnnnnnnnnnnnnnnnnnnnnnnnnnnnnnnnnnnnnnnnnnnnnnnnn
nnnnnnnnnnnnnnnnnnnnnnnnnnnnnnnnnnnnnnnnnnnnnnnnnnnnnnnnnnnn
nnnnnnnnnnnnnnnnnnnnnnnnnnnnnnnnnnnnnnnnnnnnnnnnnnnnnnnnnnnn
nnnnnnnnnnnnnnnnnnnnnnnnnnnnnnnnnnnnnnnnnnnnnnnnnnnnnnnnnnnn
nnnnnnnnnnnnnnnnnnnnnnnnnnnnnnnnnnnnnnnnnnnnnnnnnnnnnnnnnnnn
nnnnnnnnnnnnnnnnnnnnnnnnnnnnnnnnnnnnnnnnnnnnnnnnnnnnnnnnnnnn
nnnnnnnnnnnnnnnnnnnnnnnnnnnnnnnnnnnnnnnnnnnnnnnnnnnnnnnnnnnn
nnnnnnnnnnnnnnnnnnnnnnnnnnnnnnnnnnnnnnnnnnnnnnnnnnnnnnnnnnnn
nnnnnnnnnnnnnnnnnnnnnnnnnnnnnnnnnnnnnnnnnnnnnnnnnnnnnnnnnnnn
nnnnnnnnnnnnnnnnnnnnnnnnnnnnnnnnnnnnnnnnnnnnnnnnnnnnnnnnnnnn
nnnnnnnnnnnnnnnnnnnnnnnnnnnnnnnnnnnnnnnnnnnnnnnnnnnnnnnnnnnn
nnnnnnnnnnnnnnnnnnnnnnnnnnnnnnnnnnnnnnnnnnnnnnnnnnnnnnnnnnnn
nnnnnnnnnnnnnnnnnnnnnnnnnnnnnnnnnnnnnnnnnnnnnnnnnnnnnnnnnnnn
nnnnnnnnnnnnnnnnnnnnnnnnnnnnnnnnnnnnnnnnnnnnnnnnnnnnnnnnnnnn
nnnnnnnnnnnnnnnnnnnnnnnnnnnnnnnnnnnnnnnnnnnnnnnnnnnnnnnnnnnn
nnnnnnnnnnnnnnnnnnnnnnnnnnnnnnnnnnnnnnnnnn-------gtgtggtgcca
gtgaccatcttcatggtgaagcagtgggtggacgacacattaccccagactttgtgcacc
acttctgccctgctgtacttatttcagggcttctcaagcaatctgatggggtctctggta
gtatcttataacttctacagcctcaacaaaatggga---accagcccaggagctaccaag
aggccagtcagcatgatctgggccattctcacagtctggattgtcagtttgctgatctgt
gttctgcccctttgcggttggggcacctataccttcaccccctggggatgccttactgac
tgcagcagttcttatatcttgttcctctttgtgatctactcattttgctttggtatcctg
gttgtgctctccattcctctgatttatcagctattgtgctcggatgaccagcagcatctg
tatgatgattatcatcaaattgcccgaggatacttctctccggggtcacctccagttggg
agtcacccactcactctctgtccagaagtcactgtgaacaaagacttgaagcatttccaa
gatgcttgccagaactctgatccaatagccaggcaaagcccagctgacagctgtggactg
gaccacta---cagcacaccaaatgcatcatgcaacagccgaagtttcact
>Emoia
gcctagccgtaaacaaaaatagtaaatacaacactattcgccagagaactacaagcataa
aactcgaaactccaaggacttggcggtgctccacatcgtcctagaggagcctgtcctata
atcgataccccccgatcaacctcaccactttttgaaacagcctatataccgccgtcacag
cttaccttatgaaagaaaaaagtaggcaaaagagtcactgactaaaacatcaggtcaagg
tgtagcatatgaagtggaagagatgggctacactctctaacagagaaacgaacagcacaa
tgaaacatttgctcaaaggcggatttagtagtaagagagtaaagagcttgtcttaaacta
gccctgacaagttaaaggtcatgcctgcccagtgtttcaacggccgcggtatcctaaccg
tgcaaaggtagcgtaatcacttgtcttttaaataaagactcgtatgaacggctaaatgag
gatgggcctgtctcttttaactgaccagtgaaactgatcttcaagtacaaaagcttgaat
atgcccataagacgagaagaccctgtggagcttaactatagattttcagttggggcgact
tcggaacaaaacaaaacttccgagcacagagccacaagaccaacaagtcaaagacccagt
actgaacaacgaaccaagttaccccagggataacagcgcaatcttcttcaagagttccta
tcgacaggaaggtttacgacctcgatgttggatcaggacacccaaatggtgcagcagtta
aaggttcgtttgttcaacgatcaacagt----------------------gatcccagcc
gctacatctcagcagatgaactaggtgacctgtaccagagctttgtaagggactacccag
gtaagccaaa--tcaagggccacagatctctaatctcaaatgttgggggctgtgcattga
ggctgtttaattatcttctttctctctatctgtagtggtgtcaattgaagacccctttga
cc----------------------------------------------------------
-----------------------------------ctttcagcctgatgaaactttggct
ctctattaggtatttgccttatcgtacaagttcttaccggcctattcctcgcaatacact
acacagcagacatctcatcagcattctcatctgttgcccacatctgccgagacgtccaat
atggctgactaatccgaaaccttcacgccaacggagcatcaatattcttcatttgcatct
accttcacatcggccgaggcttgtattatgggtcctacatatacnaagagacctgaaaca
tcggggtagtcctacttctcctagtcatagcaaccgccttcgtgggctacgtnctacct-
--tgaggacaaatatncatttgaggggctaccgtaatcacaaacctnctatcagcagtac
cctacattggaatcacccttgtagaatgaatctgaggaggcttc----------------
-----tcagttgacaacgcaaccttgacccgcttcttttcctttcacttcattcttccct
tcatcatcataggagcctccattcttcacttacttttcctccacgaaacagggtctaaca
acccaacaggaattaactcaaacacagataaaatcccattccacccctattactcataca
aagacctgctaggcctactactactaattattgccctccttaccctagccctattttccc
caaaccttttaggagacccagaaaatttcacaccagcaaacccnctagttacaccaccac
acattanaccagaatgatacttcttgtttgcctacgctatccctcgctctattccaaata
aactaggcggagtattagctctgctattctcaattcttatccttatactaatccctgcca
cacatctctcaaaacaacgaggaaatgccttccgacctatttcccaacttctattctgat
ttctaatcgcaaaca---------------------------------------------
------------------------------------------------------------
---------------------------gaacagttgtgtctccataacccacttggctct
ggtggctttggttctgtttacaaggctacctactatggatctaccgtggctgtaaagcaa
gtgaagaaatacagtaagaaccgtttggcatcacgtcaaagcttctgggcagaactgaat
gtggcacgccttagccatagcaatgtggtacgtgttatagctgctagtgcatcttctcct
gccagtcaggacagtttgggtactgtcataatggaatatgtaggtaacagcactttgcac
catgttatctatggaactggaagtatgataacaaaaaggaaagatagt---tttgtttgt
---ggctatgaacctttaagtataatgcaatctttgagctactcgtgtgacattgttgca
ggcttggtctttctccattcacaatttattgtgcatcttgatttaaaacctgcaaatata
ttcatcactgaacacaatgtttgcaagattggagactttggaagctcacaaaaactagaa
gttgttacatcatcaagcccacagctttgccagcagggaggaacttatacacactgtgct
cctgaactccttaaaggagaaaga------------------------------------
------------------------------------------------------------
------------------------------------------------------------
---------nnnnnnnnnnnnnnnnnnnnnnnnnnnnnnnnnnnnnnnnnnnnnnnnnnn
nnnnnnnnnnnnnnnnnnnnnnnnnnnnnnnnnnnnnnnnnnnnnnnnnnnnnnnnnnnn
nnnnnnnnnnnnnnnnnnnnnnnnnnnnnnnnnnnnnnnnnnnnnnnnnnnnnnnnnnnn
nnnnnnnnnnnnnnnnnnnnnnnnnnnnnnnnnnnnnnnnnnnnnnnnnnnnnnnnnnnn
nnnnnnnnnnnnnnnnnnnnnnnnnnnnnnnnnnnnnnnnnnnnnnnnnnnnnnnnnnnn
nnnnnnnnnnnnnnnnnnnnnnnnnnnnnnnnnnnnnnnnnnnnnnnnnnnnnnnnnnnn
nnnnnnnnnnnnnnnnnnnnnnnnnnnnnnnnnnnnnnnnnnnnnnnnnnnnnnnnnnnn
nnnnnnnnnnnnnnnnnnnnnnnnnnnnnnnnnnnnnnnnnnnnnnnnnnnnnnnnnnnn
nnnnnnnnnnnnnnnnnnnnnnnnnnnnnnnnnnnnnnnnnnctgatcagtgtggtgcca
gtgaccatcttcatggtcaagcagtgggtggatgaaacgctcccccagaccttgtgcacc
acttctgcgctgctttacttgtttcagggcttctcaagcaatctgatggggtctctggta
gtgtcgtataacttctacagcctcaacaaaatggga---accagcccaggagccaccaag
aggccagtcagcatgagctgggccattctcatggtttggattgttagtttgctgatctgt
gttctgcccctttgtggctggggcacctataccttcaccccctggggatgccttacagac
tgcagcagttcttatatcttgttcctcattgtgatctactcattttgctttgttctcctg
gtcgtgctctctatccctctgatctatcagcttttgtgctccgatgagcaccagcatcta
tatgatgattatcatcaaattgcccgaggttacttatctccggggtcacctccagttgga
agtcaccccctcactctctctccagaagtcactgtgaacaaagccttgaagcatttccaa
gatgcttgccagaactccgatctgagttccaggcaaagcccagctgacagctgtggactg
gaccacca---cagcacacccaacgcaccatgcaacagccgaagcttcact
>Eugongylus
gctcagccgtcaacaaaaacagtatacacaagactgttcgccagagaactacaagaaaac
-actagaaactccaaggacttggcggtgctccacatcaacctagaggagcctgtcctata
atcgataccccccgatctaccccaccaccccttgaaacagcctatataccgccgtcgcag
cctaccctgtgaaagaaaaaagtaagcaaaacagttatcaactaaaacgtcaggtcaagg
tgtagcttatgaggtggaagagatgggctacactctctcccagagaaacgaatagcaaaa
tgaaa-tcccgcttaaaggtggatttagcagtaagaagacaaaacatcgatcttaagccc
gccctgaaaagttaaaggtcctgcctgcccagtgtttaaacggccgcggtattctaaccg
tgcaaaggtagcgtaatcacttgtcttttaaataaagacttgtatgaacggctaaatgag
gatagccctgtctcttttaaccagccagtgaaactgatcttcaagtacaaaagcttgaat
acacacataagacgagaagaccctgtggagcttaactataagttttaagttggggcgact
tcggaataaaacaaaacttccgagcacagagccaatagaccaacaagtcaaagacccagt
actgaacaacgaaccaagttaccccagggataacagcgccatcttcttcaagagtccata
tcgacaagaaggtttacgacctcgatgttggatcaggacacccaaatggtgcagcagtta
aaggttcgtttgttcaacgattaacagt----------------------gatcccagcc
gctacatctcagcagatgaattaggcgacctgtaccagagctttgtacgggactacccag
gtaagccaaa--tcaagggccacagatctc-------tgctgtctggggctgtgcrttga
ggctgtttaattatcttctttctctctatctgtagtggtgtcaattgaagacccctttga
cc----------------------------------------------------------
----------------------------------------------------ctttggct
ccttactaggagcctgcctaatcatacaaactctaacaggcttgttcttagcaatacact
acacagcagacatctcaatggcattctcatccgtcgctcacatctgccgagatgtgcaac
acggctggctaatccggaacctacacgccaacggagcctcaatattcttcatttgcattt
acctacacattggccgaggcctatattatggctcatacatgtacaaagaaacctggaaca
tcggcgttgttctattactactagttatagcaacagcctttgtcggatatgtcctacca-
--tggggccaaatatcattctggggcgccactgtgatcacaaatcttctatcagccaccc
cgtacatcggaaccaaccttgtagaatgaatttggggcggtttc----------------
-----tccgtagacaatgccacactaacacgatttttctcattccacttcatcctaccgt
ttgccgttataggagcatctatacttcatctactattcctgcatgaaacaggatcaaaca
accccacaggactaaactcaaacacagataaaattccattccacccatactacacctaca
aagaccttttaggccttattctactaatattaacactcctaatactcgcacttttctccc
caaacctcctaggagacccagagaacttcacccccgcaaaccccctagtcacacccccac
acatcaagcc--------------------------------------------------
------------------------------------------------------------
------------------------------------------------------------
------------------------------ccatgtagcagtcccttggtgttttccacc
aaaggtggaatgcttttattgggagaaggcccttccaacaggtctcgtcggctgccacct
cacttggcttggtgctytattgactgggaacagttgtgtctccatcacccacttggctct
ggtggctttggttctgtttacaaggctacctactatggaactactgtggctgtaaagcaa
gtgaagaaatacagtaagaaccgtttggcatcacgacaaagcttctgggcagaactgaat
gtggcacgccttagtcataacaacgtggtacgtgttatagctgctagtgcatgttctcct
gccagtcaagacaatttgggtactatcataatggaatatgttggtaacagcactttgcat
catgttatctatggaactggaagtctgataacaaaaaggaaagatagt---tttgtttgt
---ggctatgaacctttaagtgtaatgcagtctttgagctactcttgtgacattgttgca
ggcttggtctttctccattcacaattcattgtgcatcttgatttaaaacctgccaatata
ttcatcactgaacaaaatgtttgcaagattggagactttggaagctcacaaaaactagaa
gttgttacatcatcaagcccacagctttgccagcaggggggaacttacacacactgttct
cctgaactccttaaaggagaaagaataacccccaaggcagatatctactcttttgccatt
accctttggcaaatggttacatgggaagaaccttatttgggtgagcgccagtatgtactc
tactctgtggtggctcataatttgcgaccctctctgactgcagctgtgtttagagaatca
gtcactg--nnnnnnnnnnnnnnnnnnnnnnnnnnnnnnnnnnnnnnnnnnnnnnnnnnn
nnnnnnnnnnnnnnnnnnnnnnnnnnnnnnnnnnnnnnnnnnnnnnnnnnnnnnnnnnnn
nnnnnnnnnnnnnnnnnnnnnnnnnnnnnnnnnnnnnnnnnnnnnnnnnnnnnnnnnnnn
nnnnnnnnnnnnnnnnnnnnnnnnnnnnnnnnnnnnnnnnnnnnnnnnnnnnnnnnnnnn
nnnnnnnnnnnnnnnnnnnnnnnnnnnnnnnnnnnnnnnnnnnnnnnnnnnnnnnnnnnn
nnnnnnnnnnnnnnnnnnnnnnnnnnnnnnnnnnnnnnnnnnnnnnnnnnnnnnnnnnnn
nnnnnnnnnnnnnnnnnnnnnnnnnnnnnnnnnnnnnnnnnnnnnnnnnnnnnnnnnnnn
nnnnnnnnnnnnnnnnnnnnnnnnnnnnnnnnnnnnnnnnnnnnnnnnnnnnnnnnnnnn
nnnnnnnnnnnnnnnnnnnnnnnnnnnnnnnnnnnnnnnnnn------agtgtggtgccg
gtgaccatcttcttggccaagcagtgggtggatgagatgctcccccagaccttgtgcacc
gcttccgccctgctctacttgttccagggcttctccagtaatctgatgggctctctcgtg
gtgtcttataacttctacagcctcagcaaaatggga---agcagcccaggagccaccaaa
aggccagtcagcatgatatgggccattctcaccgtctggatggtcagcctgctgatctgt
gtcctgcctctttgcggctggggcaactacaccttcaccccctggggatgccttacggac
tgcaacagctcttacatcctgttcctctttgcgatctactcccttggcttcggtctcctg
gttgtgctctccatccctctcatttatcagctcttgtgctcagacgagcagcagcatctg
tatgacgattaccaccaaatcgcccgagggtacttctctccggggtccccttcaatgggg
agtcacccctttgctctctctccggagggcactgtgaacaaagccttgaagcatttccaa
gatgcttgccagaactcggagcccagagccaggcaaagcccaggtgacagctgtgggctg
gatcccta---cagcaccccaaatgcaccctcccacagccgaagttttatg
>Eumeces
gcttagccgtaaacataggtagacaacacaatactacccgccagagaactacaagtgaaa
agctagaaactctaaggacttggcggtgccttaaaccagcctagaggagcctgtcctata
atcgatactccgcgctaaaccttaccacctcttgccacagcctatataccgccgtcgcag
cctacctcgtgagagccaacagtaggcaaaacagttaacaactaatacgtcaggtcaagg
tgtagcacatgaggtggaagcgatgggctacattttctaacagaaaaacgaacgccacaa
tgaaacttgtgcccgaaggtggatttagcagtaagaatataaaaacaataccttaaacct
gctctgactagttaaaggtcccgcctgcccagtgtttcaacggccgcggtattctaaccg
tgcaaaggtagcgtaatcacttgtcttctaaataaagaccagtatgaacggctaaatgag
gacggacctgtctcttgcaactaatcagtgaaactgatctcccagtacaaaagctgggat
ataaacataagacgagaagaccctgtggagcttagtcaaaagttttgagttggggcgact
tcggagtaaaacaaaacctccgagcacagaacctcaaagccaacaagctgaagacccagt
actgaccaacgaaccaagttaccccagggataacagcgctatcttcttcaagagttcata
tcgacaagaaggtttacgacctcgatgttggatcaggacacccaaatggtgcagccgtta
atggttcgtttgttcaacgattaacagt----------------------nnnnnnnnnn
nnnnnnnnnnnnnnnnnnnnnnnnnnnnnnnnnnnnnnnnnnnnnnnnnnnnnnnnnnnn
nnnnnnnnnnnnnnnnnnnnnnnnnnnnnnnnnnnnnnnnnnnnnnnnnnnnnnnnnnnn
nnnnnnnnnnnnnnnnnnnnnnnnnnnnnnnnnnnnnnnnnnnnnnnnnnnnnnnnnnnn
nn----------------------------------------------------------
------------------------------------------------------------
----------------------------------------------------------tt
acacagcagacatctcctccgccttctcttccgtcgcacacatttgccgagatgtccaat
acggctgactcctccgcaacctacatgccaacggagcctctttattcttcatctgcatct
acctacacatcggacggggcttatactacggatcgtacacatacaaagaaacctgaaaca
ttggggtcatcctactactcctagtaatagccacagcattcgtaggatacgtcctacca-
--tgaggacaaatatccttttgaggcgcaaccgtaatcacaaaccttctatcagccgtac
catacattggcacaagcctagtagaatgaatttggggtgggttt----------------
-----tctgtggataacgcaaccctaacccgatttttcacattccacttcctcctaccat
ttgccatcataggggcctcaataatccacctcctatttctccacgaaactgggtcaaaca
acccaacaggactcaactcaaacacagacaaagtcccatttcacccgtactacacataca
aagacctcctaggatttattatcatactactcacactgctaaccctagccctcttcacac
caaacctactaggtgacccagaaaactttacccccgcaaacccattaataaccccaccgc
acatcaagccagaatgatatttcctgtttgcctacgccattcttcgttccatcccaaaca
aactagggggcgtcttagccctcttattctcaatcctcgtactactaacagtcccactac
ttcatacatcc-------------------------------------------------
------------------------------------------------------------
------------------------------------------------------------
------------------------------------------------------------
------------------------------------------------------------
---------agcagtaagaaccgtttggcatcgcgacaaagcttctgggcagaactaaat
gtggcacgccttaatcataacaatgtggtacgtgtaatagctgctagtgcatgttctcct
gccaatcaggacagtttgggtaccatcataatggaatatgtaggtaacagcactttgcac
catgttatctatgggactggaagtatgataacaaaaaggaaggatgatgggcttggttgt
---ggctgtgaacctttgagtataacacaatctctgagctactcgtgtaacattgtggca
ggcttggtctttctccattcacaattaattgtgcatctggatttaaaacctgccaacata
ttcatcactgaacaaaatgtttgcaag---------------------------------
------------------------------------------------------------
------------------------------------------------------------
------------------------------------------------------------
------------------------------------------------------------
---------ggtgctggcattgctttgaatgatcactttgtcaagctggtctcatggtaa
gatcta--------gatggaaga--tttctggagagagcttagcaatgcggtgaaattca
gaaaacc-----cgatgaataattctggtcttc-caagggctttttttttgtgggg----
-----------gggagtggtaactgtctccctgtcagagtgtatatagtgat-ggtgtaa
cctt-cctgcaaat---------gaggt-ggaaggtta-ctatttgctgact---gactg
taaggatcc-tgccatatc-aaccaatc---cctggtttctttttccaggtatgacaatg
aatatggttacagcacccgtgttgtggacnnnnnnnnnnnnnnnnnnnnnnnnnnnnnnn
nnnnnnnnnnnnnnnnnnnnnnnnnnnnnnnnnnnnnnnnnnnnnnnnnnnnnnnnnnnn
nnnnnnnnnnnnnnnnnnnnnnnnnnnnnnnnnnnnnnnnnn-----------------g
gtgaccatcttcatggtgaaacagtggctggacgagaagctgccccagaccttgtgcaca
acttccgcactgctgtacttgtttcagggcttctcaagtaatctgatggggtccctcgtc
gtttcttataacttctacagcctcaacaaaatggga---accagcccaggagtcaccaga
aggccagtcagcatgatatgggccattctcaccatctggatggtcagtttgctcatctgc
gttctgcccctttgcggctggggcacctataccttcaccccctggggatgccttacggac
tgcagcagttcttatatcttgtttctctttgtgatctactcactttgcttctgcctcctt
gttgtgctctccgttcctttgatttatcagctgttgtgctcagatgaacagctgcatcta
tatgaggattaccatcaaatcgcccgagggtacttctctcctgggtcacctcccattgga
agtcacacactcgctctccctccagaagccactgtggacaaagccttgcagcgtttccaa
gatgcttgtcaaaactctgatccaagagccaagcaaagcccggctgacagctgtggactg
gaccacta---cagcactccgaacataccatacaacagccggagcttcact
>Eurylepis
gctcagccctaaacataagtaaccaacacaacgttacccgccagagaactacaagcgaaa
agctagaaactccaaggacttggcggtgctccatatcaacctagaggagcctgtcctata
atcgataccccacgttaaaccctaccattttttgcatcagcctatataccgccgtcgcag
cctaccctatgaatgaccacagtaggcaaaacagttaacaactaaaacgtcaggtcaagg
tgtagcaaataaaatggaagagatgggctacattttctatcagaaaaacgaaaagcacaa
tgaaacttgtgattgaaggcggatttagcagtaagagagcaaaaagcccaccttaaacca
gctctgacaagttaaaggtcccgcctgcccagtgtttcaacggccgcggtattctaaccg
tgcaaaggtagcgtaatcacttgtcttctaaataaagacctgtatgaatggctaaatgag
gacaaacctgtctcttacaaccaatcagtgaaactgatctttcagtacaaaagctgaaat
atacccataagacgagaagaccctgtggagctttgccaagtgttttaagttggggcgact
tcggagtaaaacaaaacctccgagcacagggccataaggcctacaagccaaagatccagt
actgatcaacgaaccaagttaccccagggataacagcgctatcttcttcaagagtccata
tcgacaagaaggtttacgacctcgatgttggatcaggacacccaaatggtgcagccgtta
atggttcgtttgttcaacgattaacagt----------------------nnnnnnnnnn
nnnnnnnnnnnnnnnnnnnnnnnnnnnnnnnnnnnnnnnnnnnnnnnnnnnnnnnnnnnn
nnnnnnnnnnnnnnnnnnnnnnnnnnnnnnnnnnnnnnnnnnnnnnnnnnnnnnnnnnnn
nnnnnnnnnnnnnnnnnnnnnnnnnnnnnnnnnnnnnnnnnnnnnnnnnnnnnnnnnnnn
nn------------------------cttcgcaaaacccacccaatcctaaaaattgtta
acgaaaccttcattgaccttccaaccccatcaaatatctcagcctgatgaaacttcggat
ccctactcggagtctgcctaatcattcaaatcctaacaggcctattcctagcaatacact
acaccgcagatatctcctccgcattctcctccgtcgcccacatctgccgagacgtacaat
acggctgactcatccgaaacctccatgccaacggagcctccatgttttttatttgcatct
acctccacgtaggccgaggcctttactatggctcctaccttcacaaagagacctgaaaca
tcggcgtcgtactcctactactagtcatggcaaccgcattcgttgggtacgtcctccca-
------------------------------------------------------------
------------------------------------------------------------
------------------------------------------------------------
------------------------------------------------------------
------------------------------------------------------------
------------------------------------------------------------
------------------------------------------------------------
------------------------------------------------------------
------------------------------------------------------------
------------------------------------------------------------
------------------------------------------------------------
------------------------------------------------------------
------------------------------------------------------------
------------------------------------------------------------
---------tgcagtaagaaccgtttggcatcacgacaaagcttctgggcagaactaaat
gtggtacgccttagtcataacaatgtggtacgtgtaatagctgctagcgcttgttctcct
accagtcaggacagtttgggtacaatcataatggaatatgtaggaaatagcactttgcac
catgttatctatgggactgaaagt---ataacaaaaaggaaggataatggacttggttgc
---ggctatgaacctttgagtataaaacagtctctgagttactcatgtgatattgtggca
ggcttggtctttcttcattcacaattaattgtgcatctagatttaaaacctgccaacata
ttcatcactgaacaaaatgtttgcaa----------------------------------
------------------------------------------------------------
------------------------------------------------------------
------------------------------------------------------------
------------------------------------------------------------
---------nnnnnnnnnnnnnnnnnnnnnnnnnnnnnnnnnnnnnnnnnnnnnnnnnnn
nnnnnnnnnnnnnnnnnnnnnnnnnnnnnnnnnnnnnnnnnnnnnnnnnnnnnnnnnnnn
nnnnnnnnnnnnnnnnnnnnnnnnnnnnnnnnnnnnnnnnnnnnnnnnnnnnnnnnnnnn
nnnnnnnnnnnnnnnnnnnnnnnnnnnnnnnnnnnnnnnnnnnnnnnnnnnnnnnnnnnn
nnnnnnnnnnnnnnnnnnnnnnnnnnnnnnnnnnnnnnnnnnnnnnnnnnnnnnnnnnnn
nnnnnnnnnnnnnnnnnnnnnnnnnnnnnnnnnnnnnnnnnnnnnnnnnnnnnnnnnnnn
nnnnnnnnnnnnnnnnnnnnnnnnnnnnnnnnnnnnnnnnnnnnnnnnnnnnnnnnnnnn
nnnnnnnnnnnnnnnnnnnnnnnnnnnnnnnnnnnnnnnnnnnnnnnnnnnnnnnnnnnn
nnnnnnnnnnnnnnnnnnnnnnnnnnnnnnnnnnnnnnnnnn-----------------c
gcgacaatcttcatggtgaagcagtggcgggacgagatgctcccccagaccttgtgcaca
acttcagcgctgctgtacttgtttcagggcttctccagtaatctgatggggtctctggta
gtttcttataacttctacagcctcaacaaaatggga---accagccgaggagccacccaa
aggccagtaagcatgatatgggccattctcaccatctggattgtcagtttgctgatctgt
gtcctgcccctttgcggctggggcacctatgccttcaccccttggggatgccttacggac
tgcagcagttcttacatmttgtttctctttgtgatctactcactttgcttctgcctcctt
gtagtgctctccattcctctaatttatcagctgttgtgctcagatgagcagcagcgtcta
tatgacgattatcatcaaattgcccgaggatacttctctcctgggtcacctccgattggt
agtcacacactcgctctctctccagaagtcactgtgaacaaagccatgaagcatttccar
gatgcttgtcagaactctgatccaagagctgcgcaaagcccagctgacagctgtggactg
gaccacta---cagcacacccaacgtaccatgcaacagccgaagcttcact
>Eutropis_beddomii
-----------ga----------------------------------------------a
agcttaaaactcca-ggacttggcggtgctccacatcgtcctagaggagcctgtcctata
atcgataccccccgttccaccttaccattttttgtaacagcctatataccgccgtcgcag
cctaccttatgaaagactaaagtaagcaaaatagttaataactaaaacgtcaggtcaagg
tgtagcacataaaatggaagagatgggctacattttctttcagaaaaacgaatgacacga
tgaaacccgtgcctgaaggaggatttagctgtaagaaaaccaagagcttgtctaaa-ccc
gctctg------------------------------------------------------
------------gtaatcacttgtcttctaaataaagacctgtatgaacggctaaatgag
gacaaacctgtctcttgtaaccaatcagtgaaactgatctgcccgtacaaaagctggcat
aaacacataagacgagaagaccctgtggagcttaactaaatgtctttagttggggcgact
tcggaacaaaataaaacttccgagcagagatccacaaggccaacaagccaaagacccggc
gccgatcaacgaaccaagttaccccagggataacagcgctatcttcttcaagagtccata
tcgacaagaaggtttacgacctcgatgttggatcaggacatccaggcggtgcagccgcca
acggttcgtttgttcaacgactaacgt-----------------------nnnnnnnnnn
nnnnnnnnnnnnnnnnnnnnnnnnnnnnnnnnnnnnnnnnnnnnnnnnnnnnnnnnnnnn
nnnnnnnnnnnnnnnnnnnnnnnnnnnnnnnnnnnnnnnnnnnnnnnnnnnnnnnnnnnn
nnnnnnnnnnnnnnnnnnnnnnnnnnnnnnnnnnnnnnnnnnnnnnnnnnnnnnnnnnnn
nnnnnnnnnnnnnnnnnnnnnnnnnnnnnnnnnnnnnnnnnnnnnnnnnnnnnnnnnnnn
nnnnnnnnnnnnnnnnnnnnnnnnnnnnnnnnnnnnnnnnnnnnnnnnnnnnnnnnnnnn
nnnnnnnnnnnnnnnnnnnnnnnnnnnnnnnnnnnnnnnnnnnnnnnnnnnnnnnnnnnn
nnnnnnnnnnnnnnnnnnnnnnnnnnnnnnnnnnnnnnnnnnnnnnnnnnnnnnnnnnnn
nnnnnnnnnnnnnnnnnnnnnnnnnnnnnnnnnnnnnnnnnnnnnnnnnnnnnnnnnnnn
nnnnnnnnnnnnnnnnnnnnnnnnnnnnnnnnnnnnnnnnnnnnnnnnnnnnnnnnnnnn
nnnnnnnnnnnnnnnnnnnnnnnnnnnnnnnnnnnnnnnnnnnnnnnnnnnnnnnnnnnn
nnnnnnnnnnnnnnnnnnnnnnnnnnnnnnnnnnnnnnnnnnnnnnnnnnnnnnnnnnnn
nnnnnnnnnnnnnnnnnnnnnnnnnnnnnnnnnnnnnnnnnnnnnnnnnnnnnnnnnnnn
nnnnnnnnnnnnnnnnnnnnnnnnnnnnnnnnnnnnnnnnnnnnnnnnnnnnnnnnnnnn
nnnnnnnnnnnnnnnnnnnnnnnnnnnnnnnnnnnnnnnnnnnnnnnnnnnnnnnnnnnn
nnnnnnnnnnnnnnnnnnnnnnnnnnnnnnnnnnnnnnnnnnnnnnnnnnnnnnnnnnnn
nnnnnnnnnnnnnnnnnnnnnnnnnnnnnnnnnnnnnnnnnnnnnnnnnnnnnnnnnnnn
nnnnnnnnnnnnnnnnnnnnnnnnnnnnnnnnnnnnnnnnnnnnnnnnnnnnnnnnnnnn
nnnnnnnnnnnnnnnnnnnnnnnnnnnnnnnnnnnnnnnnnnnnnnnnnnnnnnnnnnnn
nnnnnnnnnnnnnnnnnnnnnnnnnnnnnnnnnnnnnnnnnnnnnnnnnnnnnnnnnnnn
nnnnnnnnnnnnnnnnnnnnnnnnnnnnnnnnnnnnnnnnnnnnnnnnnnnnnnnnnnnn
nnnnnnnnnnnnnnn---------------------------------------------
------------------------------------------------------------
------------------------------------------------------------
------------------------------------------------------------
-------------------------------------------------------tgaat
gtggcacgccttagtcataacaatgtggtacgtgtaatagctgctagtgcatgttctcct
gccagtcaggacagtttgggaaccatcataatggaatatgtaggtaacagcactttgcac
catgttatctatggaactggaagt---ataacaaaaaggaaggataatgggcttggttgt
---ggatatgaacctttgagtataacacagtgtctgagctattcacgtgacattgtggca
ggcttggtctttctccattcacaattaattgtgcatctggatttaaaacctgccaatata
ctcatcactgaacaaaatgtttgcaagattggaga-------------------------
------------------------------------------------------------
------------------------------------------------------------
------------------------------------------------------------
------------------------------------------------------------
---------nnnnnnnnnnnnnnnnnnnnnnnnnnnnnnnnnnnnnnnnnnnnnnnnnnn
nnnnnnnnnnnnnnnnnnnnnnnnnnnnnnnnnnnnnnnnnnnnnnnnnnnnnnnnnnnn
nnnnnnnnnnnnnnnnnnnnnnnnnnnnnnnnnnnnnnnnnnnnnnnnnnnnnnnnnnnn
nnnnnnnnnnnnnnnnnnnnnnnnnnnnnnnnnnnnnnnnnnnnnnnnnnnnnnnnnnnn
nnnnnnnnnnnnnnnnnnnnnnnnnnnnnnnnnnnnnnnnnnnnnnnnnnnnnnnnnnnn
nnnnnnnnnnnnnnnnnnnnnnnnnnnnnnnnnnnnnnnnnnnnnnnnnnnnnnnnnnnn
nnnnnnnnnnnnnnnnnnnnnnnnnnnnnnnnnnnnnnnnnnnnnnnnnnnnnnnnnnnn
nnnnnnnnnnnnnnnnnnnnnnnnnnnnnnnnnnnnnnnnnnnnnnnnnnnnnnnnnnnn
nnnnnnnnnnnnnnnnnnnnnnnnnnnnnnnnnnnnnnnnnn--------------gcca
gtgaccatcttcatggtgaagcagtgggtggatgaaacgctaccccagaccttgtgcacc
acttccgcactgctgtacttatttcagggcttctcaagcaatctgatggggtctctcgta
gtgtcttataacttctacagcctcaacaaaatgggc---accagcccaggagtcaccaag
aggccagtcagcatgatctgggccattctcacagtctggattgtcagtttgctgatctgt
gttctgcccctctgcggatggggcacctataccttcaccccctggggatgccttactgac
tgcagcagctcttacatcttgttcctctttgtgatctactcattttgctttggtatcctg
gtcgtgctctccgttcctctgatttatcagctgttgtgctcagatgagcagcagcatcta
tacgatgattatcatcaaattgctcgaggctacttctctcctgggtcacctccagttggg
agtcacccactcactctctgtcctgaagtcaccgtgaacaaagccttgaagcatttccaa
gatacttgccagaactctgagccaagagccaggcaaagcccagctgacagctgtggactg
gaccacta---cagcacaccaaatgcaccatgcagcagccgaagcttcact
>Eutropis_bibronii
---------------------------------------------------------gaa
aactaaaaactccaaggacttggcggtgctccatatcaccctagaggagcctgtcctata
atcgatactccacgttaaaccttaccattttttgaagcagcctatataccgccgtcgcag
cctaccttgtgagagcaaaaagtaagcaaaatagttatcaacaagcacgtcaggtcaagg
tgtagcacataaaatggaagagatgggctacattttctccgagaataacgaaaactgcag
tgaaacctgcaattgaaggaggatttagctgtaagaaaacaaaaagtttgcctaaacccc
gctctg------------------------------------------------------
------------gtaatcacttgtctcctaaatagagacctgtatgaacggctaaatgag
gacaaacctgtctcttacaaccaatcagtgaaactgatctaccagtacaaaagctggtat
aaacacataagacgagaagaccctgtggagcttaactaaatgtcttgagttggggcgact
tcggaaaaaaacaaaacttccgagcagggggccacaaggccaacaagcctaagacccggc
accgaacaacgaaccaagttaccccagggataacagcgcaatcttcttcaagagtccata
tcgacaagaaggtttacgacctcgatgttggatcaggacacccaggtggtgcagccgcca
aaggttcgtttgttcaacgattaacagt----------------------nnnnnnnnnn
nnnnnnnnnnnnnnnnnnnnnnnnnnnnnnnnnnnnnnnnnnnnnnnnnnnnnnnnnnnn
nnnnnnnnnnnnnnnnnnnnnnnnnnnnnnnnnnnnnnnnnnnnnnnnnnnnnnnnnnnn
nnnnnnnnnnnnnnnnnnnnnnnnnnnnnnnnnnnnnnnnnnnnnnnnnnnnnnnnnnnn
nnnnnnnnnnnnnnnnnnnnnnnnnnnnnnnnnnnnnnnnnnnnnnnnnnnnnnnnnnnn
nnnnnnnnnnnnnnnnnnnnnnnnnnnnnnnnnnnnnnnnnnnnnnnnnnnnnnnnnnnn
nnnnnnnnnnnnnnnnnnnnnnnnnnnnnnnnnnnnnnnnnnnnnnnnnnnnnnnnnnnn
nnnnnnnnnnnnnnnnnnnnnnnnnnnnnnnnnnnnnnnnnnnnnnnnnnnnnnnnnnnn
nnnnnnnnnnnnnnnnnnnnnnnnnnnnnnnnnnnnnnnnnnnnnnnnnnnnnnnnnnnn
nnnnnnnnnnnnnnnnnnnnnnnnnnnnnnnnnnnnnnnnnnnnnnnnnnnnnnnnnnnn
nnnnnnnnnnnnnnnnnnnnnnnnnnnnnnnnnnnnnnnnnnnnnnnnnnnnnnnnnnnn
nnnnnnnnnnnnnnnnnnnnnnnnnnnnnnnnnnnnnnnnnnnnnnnnnnnnnnnnnnnn
nnnnnnnnnnnnnnnnnnnnnnnnnnnnnnnnnnnnnnnnnnnnnnnnnnnnnnnnnnnn
nnnnnnnnnnnnnnnnnnnnnnnnnnnnnnnnnnnnnnnnnnnnnnnnnnnnnnnnnnnn
nnnnnnnnnnnnnnnnnnnnnnnnnnnnnnnnnnnnnnnnnnnnnnnnnnnnnnnnnnnn
nnnnnnnnnnnnnnnnnnnnnnnnnnnnnnnnnnnnnnnnnnnnnnnnnnnnnnnnnnnn
nnnnnnnnnnnnnnnnnnnnnnnnnnnnnnnnnnnnnnnnnnnnnnnnnnnnnnnnnnnn
nnnnnnnnnnnnnnnnnnnnnnnnnnnnnnnnnnnnnnnnnnnnnnnnnnnnnnnnnnnn
nnnnnnnnnnnnnnnnnnnnnnnnnnnnnnnnnnnnnnnnnnnnnnnnnnnnnnnnnnnn
nnnnnnnnnnnnnnnnnnnnnnnnnnnnnnnnnnnnnnnnnnnnnnnnnnnnnnnnnnnn
nnnnnnnnnnnnnnnnnnnnnnnnnnnnnnnnnnnnnnnnnnnnnnnnnnnnnnnnnnnn
nnnnnnnnnnnnnnn---------------------------------------------
------------------------------------------------------------
------------------------------------------------------------
------------------------------------------------------------
-------------------------------------------------------tgaat
gtggcacgccttagtcataacaatgtggtacgtgtaatagctgctagtgcatgttctcct
gccagtcaggacagtttgggaaccatcataatggaatatgtaggtaacagcactttgcac
catgttatctatggaactggaagtatgatatcaaaaaggaagaacaatggattgggttgt
---ggagatgaacctttgagtataacacagtgtctgagttactcatgtgacattgtggca
ggtttggtctttctccattcacaattaattgtgcatctggatttaaaacctgccaatata
ctcatcactgaacaaaatgtttgcaagattggaga-------------------------
------------------------------------------------------------
------------------------------------------------------------
------------------------------------------------------------
------------------------------------------------------------
---------nnnnnnnnnnnnnnnnnnnnnnnnnnnnnnnnnnnnnnnnnnnnnnnnnnn
nnnnnnnnnnnnnnnnnnnnnnnnnnnnnnnnnnnnnnnnnnnnnnnnnnnnnnnnnnnn
nnnnnnnnnnnnnnnnnnnnnnnnnnnnnnnnnnnnnnnnnnnnnnnnnnnnnnnnnnnn
nnnnnnnnnnnnnnnnnnnnnnnnnnnnnnnnnnnnnnnnnnnnnnnnnnnnnnnnnnnn
nnnnnnnnnnnnnnnnnnnnnnnnnnnnnnnnnnnnnnnnnnnnnnnnnnnnnnnnnnnn
nnnnnnnnnnnnnnnnnnnnnnnnnnnnnnnnnnnnnnnnnnnnnnnnnnnnnnnnnnnn
nnnnnnnnnnnnnnnnnnnnnnnnnnnnnnnnnnnnnnnnnnnnnnnnnnnnnnnnnnnn
nnnnnnnnnnnnnnnnnnnnnnnnnnnnnnnnnnnnnnnnnnnnnnnnnnnnnnnnnnnn
nnnnnnnnnnnnnnnnnnnnnnnnnnnnnnnnnnnnnnnnnn--------------gcca
gtgaccatcttcatggtaaagcagtgggtggacgacacgctaccccagaccttgtgcacc
acttccgccctgctgtacttatttcagggcttctcaagcaatctgatggggtctctggta
gtgtcttataacttctacagcctcaacaaaatgggc---accagcccaggagccaccaag
aggccagtcagcatgatctgggccattctgacagtctggattgtcagtttgctgatctgt
gttctgcccctttgtgggtggggcacctataccttcaccccctggggatgccttaccgac
tgcagcagctcttacatcttgttcctctttgtgatctactcattttgctttggtatcctg
gtcgtgctctccattcctctgatttatcagctattgtgctcggatgagcagcagcatcta
tacgatgattatcatgaaattgcccgaggcttcttctctcccgggtcacctccagttggg
agtcatccactcactctctgtcctgaagtcactgtgaacaaagccttgaagcatttccaa
gatacttgccagaactctgagccaagagccaggcaaagcccagctgacagctgtggactg
gatcacta---tagcacaccaaatgcaccatgcagcanccnaagcttcact
>Eutropis_carinata
gcttagcccttaacaaaaacagcaaatacaa-gctgttcgccagagaactacaagtgaaa
aacttaaaactccaaggacttggcggtgctccatatcaccctagaggagcctgtcctata
atcgataccccccgttccaccctaccattttttgcaacagcttatataccgccgtcgcag
cttaccttatgaaagaccaaagtaagcaaaatagctacaagctaatacgtcaggtcaagg
tgtagcacataaaatggaagagatgggctacattctcttacagataaacgaacaccacag
tgaaacccgtgcttgaaggaggatttagccgtaaggaaataaagcatttgcctaaacccc
gctctg----------ggtctcgcctgcccagtgttttaacggccgcggtattctaaccg
tgcaaaggtagcgtaatcacttgtcttctaaataaagacctgtatgaacggctaaatgag
gacaaacctgtctcttataaccaatcagtgaaactgatctgccagtgcaaaagctggcat
aaacacataagacgagaagaccctgtggagcttaactacatgttttgagttggggcgact
tcggaacaaaacaaaacttccgagcagagaccaacaaggccaacaagccaaagacccggc
gccgacctacgaaccaagttaccccagggataacagcgccatcttcttcaagagtcccta
tcgacaagaaggtttacgacctcgatgttggatcaggacacccaggcggtgcagccgcta
aaggttcgtttgttcaacgattaacagtcctacgtgatctgagttcagacnnnnnnnnnn
nnnnnnnnnnnnnnnnnnnnnnnnnnnnnnnnnnnnnnnnnnnnnnnnnnnnnnnnnnnn
nnnnnnnnnnnnnnnnnnnnnnnnnnnnnnnnnnnnnnnnnnnnnnnnnnnnnnnnnnnn
nnnnnnnnnnnnnnnnnnnnnnnnnnnnnnnnnnnnnnnnnnnnnnnnnnnnnnnnnnnn
nnnnnnnnnnnnnnnnnnnnnnnnnnnnnnnnnnnnnnnnnnnnnnnnnnnnnnnnnnnn
nnnnnnnnnnnnnnnnnnnnnnnnnnnnnnnnnnnnnnnnnnnnnnnnnnnnnnnnnnnn
nnnnnnnnnnnnnnnnnnnnnnnnnnnnnnnnnnnnnnnnnnnnnnnnnnnnnnnnnnnn
nnnnnnnnnnnnnnnnnnnnnnnnnnnnnnnnnnnnnnnnnnnnnnnnnnnnnnnnnnnn
nnnnnnnnnnnnnnnnnnnnnnnnnnnnnnnnnnnnnnnnnnnnnnnnnnnnnnnnnnnn
nnnnnnnnnnnnnnnnnnnnnnnnnnnnnnnnnnnnnnnnnnnnnnnnnnnnnnnnnnnn
nnnnnnnnnnnnnnnnnnnnnnnnnnnnnnnnnnnnnnnnnnnnnnnnnnnnnnnnnnnn
nnnnnnnnnnnnnnnnnnnnnnnnnnnnnnnnnnnnnnnnnnnnnnnnnnnnnnnnnnnn
nnnnnnnnnnnnnnnnnnnnnnnnnnnnnnnnnnnnnnnnnnnnnnnnnnnnnnnnnnnn
nnnnnnnnnnnnnnnnnnnnnnnnnnnnnnnnnnnnnnnnnnnnnnnnnnnnnnnnnnnn
nnnnnnnnnnnnnnnnnnnnnnnnnnnnnnnnnnnnnnnnnnnnnnnnnnnnnnnnnnnn
nnnnnnnnnnnnnnnnnnnnnnnnnnnnnnnnnnnnnnnnnnnnnnnnnnnnnnnnnnnn
nnnnnnnnnnnnnnnnnnnnnnnnnnnnnnnnnnnnnnnnnnnnnnnnnnnnnnnnnnnn
nnnnnnnnnnnnnnnnnnnnnnnnnnnnnnnnnnnnnnnnnnnnnnnnnnnnnnnnnnnn
nnnnnnnnnnnnnnnnnnnnnnnnnnnnnnnnnnnnnnnnnnnnnnnnnnnnnnnnnnnn
nnnnnnnnnnnnnnnnnnnnnnnnnnnnnnnnnnnnnnnnnnnnnnnnnnnnnnnnnnnn
nnnnnnnnnnnnnnnnnnnnnnnnnnnnnnnnnnnnnnnnnnnnnnnnnnnnnnnnnnnn
nnnnnnnnnnnnnnn---------------------------------------------
------------------------------------------------------------
------------------------------------------------------------
------------------------------------------------------------
-------------------------------------------------------tgaat
gtggcacgccttagtcataacaatgtggtacgtgtaatagctgctagtgcatgttctcct
gccagtcaggacagtttgggaaccatcataatggaatatgtaggtaacagcactttgcat
catgttatctatggaactggaagt---ataacaaaaaggaaggataatgggcttggttgt
---ggatatgaacctttgagtataatacagtgtctgagctactcacgtgacattgtggca
ggcttggtctttctccattcacaattaattgtgcatctggatttaaaacctgccaatata
ctcatcactgaacaaaatgtttgcaagattggaga-------------------------
------------------------------------------------------------
------------------------------------------------------------
------------------------------------------------------------
------------------------------------------------------------
---------nnnnnnnnnnnnnnnnnnnnnnnnnnnnnnnnnnnnnnnnnnnnnnnnnnn
nnnnnnnnnnnnnnnnnnnnnnnnnnnnnnnnnnnnnnnnnnnnnnnnnnnnnnnnnnnn
nnnnnnnnnnnnnnnnnnnnnnnnnnnnnnnnnnnnnnnnnnnnnnnnnnnnnnnnnnnn
nnnnnnnnnnnnnnnnnnnnnnnnnnnnnnnnnnnnnnnnnnnnnnnnnnnnnnnnnnnn
nnnnnnnnnnnnnnnnnnnnnnnnnnnnnnnnnnnnnnnnnnnnnnnnnnnnnnnnnnnn
nnnnnnnnnnnnnnnnnnnnnnnnnnnnnnnnnnnnnnnnnnnnnnnnnnnnnnnnnnnn
nnnnnnnnnnnnnnnnnnnnnnnnnnnnnnnnnnnnnnnnnnnnnnnnnnnnnnnnnnnn
nnnnnnnnnnnnnnnnnnnnnnnnnnnnnnnnnnnnnnnnnnnnnnnnnnnnnnnnnnnn
nnnnnnnnnnnnnnnnnnnnnnnnnnnnnnnnnnnnnnnnnn-------gtgtggtgcca
gtgaccatcttcatggtgaagcagtgggtggacgacacgctaccccagaccttgtgcacc
acttccgcactgctgtacttatttcagggcttctcaagcaatctgatggggtctctggta
gtgtcttataacttctacagcctcaacaaaatgggc---accagcccaggagccaccaag
aggccagtcagcatgatctgggccattctcacagtctggattgtcagtttgctgatctgt
gttctgcccctctgcggatggggcacctataccttcaccccctggggatgccttaccgac
tgcagcagctcttacatcttgttcctttttgtgatctactctttttgctttggtatcctg
gtcgtgctctccgttcctctgatttatcagctgttgtgctcagatgagcagcagcatcta
tacgatgattatcatcaaattgcccgaggctacttctctcccrggtcacctccagttggg
agtcacccactcactctctgtcctgaagtcactgtgaacaaagccttgaagcatttccaa
gatacttgccagaactctgagccaagagccaggcaaagcccagctgacagctgtggactg
gaccacta---cagcacaccaaatgcaccatgcagcagccgaagcttcact
>Eutropis_clivicola
---------------------------------------------------------gaa
aacttaaaactccaaggacttggcggtgctcca-atcgacctagaggagcctgtcctata
atcgataccccccgttttaccttaccatttttagaagcagcctatataccgccgtcgcag
cctaccttatgaaagataaaagtaggcaaaacagttatttactaacacgtcaggtcaagg
tgtagcatataaaatggaagagatgggctacattttctactagaaaaacgaacattacgg
tgaaacccgtcctttaaggaggatttagctgtaagggaacaaagaattcacctaaacccc
gctctg------------------------------------------------------
------------gtaatcacttgtcttctaaataaagacctgtatgaacggctaaatgag
gacaaacctgtctcttataaccaatcagtgaaactgatccaccagtacaaaagctggtat
aataacataagacgagaagaccctgtggagcttaactataagtcttcagttggggcgact
tctgaacaaaacaaaacttccgagcagagatccacaaggcaaacgagcctaagacccggc
gccgatcgactaaccaagttaccccatggataacagcgctatcttctttgagagtcccta
tcgacaagaaggtttactacctctattttggatcatgacacccaggtggtgcatccgcca
aaggttcgtttgttcaacgattaacatt----------------------nnnnnnnnnn
nnnnnnnnnnnnnnnnnnnnnnnnnnnnnnnnnnnnnnnnnnnnnnnnnnnnnnnnnnnn
nnnnnnnnnnnnnnnnnnnnnnnnnnnnnnnnnnnnnnnnnnnnnnnnnnnnnnnnnnnn
nnnnnnnnnnnnnnnnnnnnnnnnnnnnnnnnnnnnnnnnnnnnnnnnnnnnnnnnnnnn
nnnnnnnnnnnnnnnnnnnnnnnnnnnnnnnnnnnnnnnnnnnnnnnnnnnnnnnnnnnn
nnnnnnnnnnnnnnnnnnnnnnnnnnnnnnnnnnnnnnnnnnnnnnnnnnnnnnnnnnnn
nnnnnnnnnnnnnnnnnnnnnnnnnnnnnnnnnnnnnnnnnnnnnnnnnnnnnnnnnnnn
nnnnnnnnnnnnnnnnnnnnnnnnnnnnnnnnnnnnnnnnnnnnnnnnnnnnnnnnnnnn
nnnnnnnnnnnnnnnnnnnnnnnnnnnnnnnnnnnnnnnnnnnnnnnnnnnnnnnnnnnn
nnnnnnnnnnnnnnnnnnnnnnnnnnnnnnnnnnnnnnnnnnnnnnnnnnnnnnnnnnnn
nnnnnnnnnnnnnnnnnnnnnnnnnnnnnnnnnnnnnnnnnnnnnnnnnnnnnnnnnnnn
nnnnnnnnnnnnnnnnnnnnnnnnnnnnnnnnnnnnnnnnnnnnnnnnnnnnnnnnnnnn
nnnnnnnnnnnnnnnnnnnnnnnnnnnnnnnnnnnnnnnnnnnnnnnnnnnnnnnnnnnn
nnnnnnnnnnnnnnnnnnnnnnnnnnnnnnnnnnnnnnnnnnnnnnnnnnnnnnnnnnnn
nnnnnnnnnnnnnnnnnnnnnnnnnnnnnnnnnnnnnnnnnnnnnnnnnnnnnnnnnnnn
nnnnnnnnnnnnnnnnnnnnnnnnnnnnnnnnnnnnnnnnnnnnnnnnnnnnnnnnnnnn
nnnnnnnnnnnnnnnnnnnnnnnnnnnnnnnnnnnnnnnnnnnnnnnnnnnnnnnnnnnn
nnnnnnnnnnnnnnnnnnnnnnnnnnnnnnnnnnnnnnnnnnnnnnnnnnnnnnnnnnnn
nnnnnnnnnnnnnnnnnnnnnnnnnnnnnnnnnnnnnnnnnnnnnnnnnnnnnnnnnnnn
nnnnnnnnnnnnnnnnnnnnnnnnnnnnnnnnnnnnnnnnnnnnnnnnnnnnnnnnnnnn
nnnnnnnnnnnnnnnnnnnnnnnnnnnnnnnnnnnnnnnnnnnnnnnnnnnnnnnnnnnn
nnnnnnnnnnnnnnn---------------------------------------------
------------------------------------------------------------
------------------------------------------------------------
------------------------------------------------------------
-------------------------------------------------------tgaat
gtggcacgccttagtcataacaatgtggtacatgtaatagctgctagtgcatgttctcct
gccagtcaggacagtttgggaaccatcataatggaatatgtaggtaacagcactttgcac
catgttatttatggaactggaagtatgataacaaaaaagaaggataaagggcttggttgt
ggtggatatgaacctttgaatataacacagtgtctgagctactcatgtgacattgtggca
ggtttggtctttctccattcacaattaattgtgcatctggatttaaagcctgccaatata
ctcatcactgaacaaaatgtttgcaagattggaga-------------------------
------------------------------------------------------------
------------------------------------------------------------
------------------------------------------------------------
------------------------------------------------------------
---------nnnnnnnnnnnnnnnnnnnnnnnnnnnnnnnnnnnnnnnnnnnnnnnnnnn
nnnnnnnnnnnnnnnnnnnnnnnnnnnnnnnnnnnnnnnnnnnnnnnnnnnnnnnnnnnn
nnnnnnnnnnnnnnnnnnnnnnnnnnnnnnnnnnnnnnnnnnnnnnnnnnnnnnnnnnnn
nnnnnnnnnnnnnnnnnnnnnnnnnnnnnnnnnnnnnnnnnnnnnnnnnnnnnnnnnnnn
nnnnnnnnnnnnnnnnnnnnnnnnnnnnnnnnnnnnnnnnnnnnnnnnnnnnnnnnnnnn
nnnnnnnnnnnnnnnnnnnnnnnnnnnnnnnnnnnnnnnnnnnnnnnnnnnnnnnnnnnn
nnnnnnnnnnnnnnnnnnnnnnnnnnnnnnnnnnnnnnnnnnnnnnnnnnnnnnnnnnnn
nnnnnnnnnnnnnnnnnnnnnnnnnnnnnnnnnnnnnnnnnnnnnnnnnnnnnnnnnnnn
nnnnnnnnnnnnnnnnnnnnnnnnnnnnnnnnnnnnnnnnnn------------------
---------ttcatggtgaagcagtgggtggacgacacgctgccccagaccttgtgcacc
acttccgcactgctgtacttatttcagggcttctcaagcaacctgatgggctctctggtt
gtgtcctataacttctacagcctcaacaaaatgggc---accagcccaggagtcaccaag
aggccagtcagcatgatctgggccattctcacagtctggattgtcagtttgctgatctgt
gttctgcccctctgcgggtggggcacctatacctttaccccctggggatgccttaccgac
tgcagcagctcttacatcttgttcctcttcgtgatctactcattttgctttggtatcctg
gtcgtgctctccattcctctgatttatcagctgttgtgctcagatgagcagcagcatcta
tacgatgattaycatcaaattgcccgaggatacttctctccygggtcacctccagttggg
agtcacccactcactctctgtcctgaagtcactgtgaacaaagccttgaagcatctccaa
gatacttgccagaactctgagccaagagccaggcaaagcccagctgacagctgtggactg
gaccacta---cagcayaccaaatgcaccatgcagcagccgaagcctcact
>Eutropis_cumingi
gcttggccctcaacacaaatagcaaatacaatgctattcgccagagaactacgagtgaaa
aacttaaaactccaaggacttggcggtgctccacaccgacctagaggagcctgtcctata
atcgataccccccgctcaaccttaccattttttgcaacagcctatataccgccgtcgcag
cctacctcatgagagataaaagtaggcaaaacagttatatactaacacgtcaggtcaagg
tgtagcatataaagtggaagagatgggctacattttctactagaaaaacgaatgatacac
tgaaacctgtgtctgaaggaggatttagccgtaagcaaactaagagcttgactaaacacc
gctctg--aagttaaaggtcacgcctgcccagtgtttaaacggccgcggtattctaaccg
tgcaaaggtagcgtaatcacttgtcttctaaataaagacctgtatgaacggctaaatgag
gacggacctgtctcttataaccaatcagtgaaactgatctatcagtacaaaagctgatat
aaatacataagacgagaagaccctgtggagcttaactaactgtcttaagttggggcgact
tcggaacaaaacaaaacttccgagcaaggggctacaaggccaacaagccaaagacccggc
gccgatcaacgaaccaagttaccccagggataacagcgccatcttcttcaagagtcccta
tcgacaagaaggtttacgacctcgatgttggatcaggacaccccggtggtgcagcagcca
aaggttcgtttgttcaacgattaacagtcctacgtgatctgagttcagacgatcccagcc
gctatatctcagcagatgaactaggggacctgtaccagagctttgtacgggactacccag
gtgagccaaacctcaaggcccacagatatctgatgtttgtagactggggttttatcttaa
ggatgtttaattaacttctttctctccatctgtagtggtgtctattgaggacccctttga
cc----------------------------------------------------------
------------------------------------------------------------
------------------------------------------------------------
------------------------------------------------------------
acggctgacttatccgaaatccacccgccaatggagcctcaatattctttatctgcatct
acctccacatcggccgaggaatgtactacgggtcctacttatataaagagacctgaaaca
ttggagttgttctactactcctagtaatagccaccgctttcgtaggttatgttctacca-
--tggggccaaatatccttctgaggtgctaccgtgattaccaaccttctatcagcagttc
catacgtaggcactgccctcgtagaatgaatctgaggcggcttc----------------
-----tcagttgacaatgcaacgctcacccgatttttctcattccactttatcctcccct
ttgttattataggggcctcaatacttcaccttctcttccttcacgagtcaggctcaaaca
acccaaccggcataaactctaactcagacaagattcccttccacccctactactcctaca
aagacctcctaggggcagccctactcattatactcctcctaacactagccctattctctc
caaatctcctaggagacccagaaaacttcaccccagcaaacccactagtaacaccacccc
acatcaagccagagtggtattttttatttgcttacgccatcctacgatccatcccgaaca
agctgggaggagtcttagccttgttattttccatcctcatccttataatagtcccactac
tacacgcatcaaaacaacgaggaaatacattccgcccattatcccaaataattttctgac
tccttataacggata---------------------------------------------
------------------------------------------------------------
---------------------------gaacagttgtgtctacatcaccccctagggtct
ggtggctttggttctgtytacaaggctacttactatggaactacagtggctgtaaagcaa
gtgaagaaatgcagtaagaatcgtttggcatcacgacaaagcttctgggcagaactgaat
gtggcacgccttagtcataagaatgtggtacgtgtaatagctgctagtgcatgttctcct
gccagtcaggacagtttgggaaccatcataatggaatatgtaggtaacagcactttgcac
catgctatctatggaactggaagtatgataacaaaaagaaaggataatgggcttggttgt
---ggatatgaacctttgagtataacacagtgtctgagctactcatgtgacattgtggca
ggcttggtctttctccattcacaattaattgtgcatctggatttaaaacctgccaatata
ctcatcactgaacaaaatgtttgcaagattggagactttggaagctcacaaaaactagag
gattctacattatcaagcacccagctttgtcagcaagggggaacatacacgcaccgtgc-
------------------------------------------------------------
------------------------------------------------------------
------------------------------------------------------------
---------nnnnnnnnnnnnnnnnnnnnnnnnnnnnnnnnnnnnnnnnnnnnnnnnnnn
nnnnnnnnnnnnnnnnnnnnnnnnnnnnnnnnnnnnnnnnnnnnnnnnnnnnnnnnnnnn
nnnnnnnnnnnnnnnnnnnnnnnnnnnnnnnnnnnnnnnnnnnnnnnnnnnnnnnnnnnn
nnnnnnnnnnnnnnnnnnnnnnnnnnnnnnnnnnnnnnnnnnnnnnnnnnnnnnnnnnnn
nnnnnnnnnnnnnnnnnnnnnnnnnnnnnnnnnnnnnnnnnnnnnnnnnnnnnnnnnnnn
nnnnnnnnnnnnnnnnnnnnnnnnnnnnnnnnnnnnnnnnnnnnnnnnnnnnnnnnnnnn
nnnnnnnnnnnnnnnnnnnnnnnnnnnnncagaaaaagaagatggagtctgacctgtccc
agctccagacagaggtggaggaggcagtgcaagagtgcaggaatgcggaggagaaggcca
aaaaggccatcactgatgcggc-catgatggcggaggagctg-------gtgtggtgcca
gtgaccatcttcatggtgaagcagtgggtggacgacacgctgccccagaccttgtgcacc
acttccgcactgctgtacttatttcagggcttctcgagcaatctgatggggtctctggta
gtgtcttataacttctacagcctcaacaaaatggga---accagcccaggagccaccaag
aggccagtcagcatgatctgggccattctcacagtctggattgtcagtttgctgatctgt
gttctgcccctctgcgggtggggcacttataccttcacgccctggggatgccttaccgac
tgcagcagttcttacatcttgttcctctttgtgatctactcattttgctttggtatcctg
gttgtgctctccattcctctgatttatcagctattgtgctcagatgagcagcagcatcta
taygatgattatcatcaaattgcccgaggatacttctctcccgggtcacctccagttggg
agccacccgctcactctctgccctgaagtcactgtgaacaaagccttgaagcatttccaa
gatacttgccagaactctgagccaagagccaggcaaagcccagctgacagctgtggactg
gaccatta---tagcacaccaaatgcaccatgcagyagccgaagcttcact
>Eutropis_indeprensa
gcttggcccttaacataaatagcaaatacaatgctattcgccagagaactacgagtgaaa
aacttaaaactccaaggacttggcggtgctccacaccgacctagaggagcctgtcctata
atcgataccccccgttcaaccttaccattttttgcagcagcctatataccgccgtcgcag
cctacctcatgagagacaaaagtaggcaaaatagttatatactagcacgtcaggtcaagg
tgtagcacataaagtggtagagatgggctacattttctaccagaagaacgaatgacacag
tgaaacccgtgtctgaaggaggatttagccgtaagcaagccaagaacttgactaaacacc
gctctgacaagttaaaggtcacgcctgcccagtgtttaaacggccgcggtattctaaccg
tgcaaaggtagcgtaatcacttgtcttctaaataaagacctgtatgaacggctaaatgag
gacggacctgtctcttataactaatcagtgaaactgatctatcagtacaaaagctggtat
aaacacataagacgagaagaccctgtggagcttaactaactgttttcagttggggcgact
tcggaacaaaatagaacttccgagcagagggccataaggccaacaagccaaagacccggc
gccgatcaacgaaccaagttaccccagggataacagcgccatcttcttcaagagtcccta
tcgacaagaaggtttacgacctcgatgttggatcaggacatcccggtggtgcagcagcca
aaggttcgtttgttcaacgattaatagtcctacgtgatctgagttcagacnnnnnnnnnn
nnnnnnnnnnnnnnnnnnnnnnnnnnnnnnnnnnnnnnnnnnnnnnnnnnnnnnnnnnnn
nnnnnnnnnnnnnnnnnnnnnnnnnnnnnnnnnnnnnnnnnnnnnnnnnnnnnnnnnnnn
nnnnnnnnnnnnnnnnnnnnnnnnnnnnnnnnnnnnnnnnnnnnnnnnnnnnnnnnnnnn
nnnnnnnnnnnnnnnnnnnnnnnnnnnnnnnnnnnnnnnnnnnnnnnnnnnnnnnnnnnn
nnnnnnnnnnnnnnnnnnnnnnnnnnnnnnnnnnnnnnnnnnnnnnnnnnnnnnnnnnnn
nnnnnnnnnnnnnnnnnnnnnnnnnnnnnnnnnnnnnnnnnnnnnnnnnnnnnnnnnnnn
nnnnnnnnnnnnnnnnnnnnnnnnnnnnnnnnnnnnnnnnnnnnnnnnnnnnnnnnnnnn
nnnnnnnnnnnnnnnnnnnnnnnnnnnnnnnnnnnnnnnnnnnnnnnnnnnnnnnnnnnn
nnnnnnnnnnnnnnnnnnnnnnnnnnnnnnnnnnnnnnnnnnnnnnnnnnnnnnnnnnnn
nnnnnnnnnnnnnnnnnnnnnnnnnnnnnnnnnnnnnnnnnnnnnnnnnnnnnnnnnnnn
nnnnnnnnnnnnnnnnnnnnnnnnnnnnnnnnnnnnnnnnnnnnnnnnnnnnnnnnnnnn
nnnnnnnnnnnnnnnnnnnnnnnnnnnnnnnnnnnnnnnnnnnnnnnnnnnnnnnnnnnn
nnnnnnnnnnnnnnnnnnnnnnnnnnnnnnnnnnnnnnnnnnnnnnnnnnnnnnnnnnnn
nnnnnnnnnnnnnnnnnnnnnnnnnnnnnnnnnnnnnnnnnnnnnnnnnnnnnnnnnnnn
nnnnnnnnnnnnnnnnnnnnnnnnnnnnnnnnnnnnnnnnnnnnnnnnnnnnnnnnnnnn
nnnnnnnnnnnnnnnnnnnnnnnnnnnnnnnnnnnnnnnnnnnnnnnnnnnnnnnnnnnn
nnnnnnnnnnnnnnnnnnnnnnnnnnnnnnnnnnnnnnnnnnnnnnnnnnnnnnnnnnnn
nnnnnnnnnnnnnnnnnnnnnnnnnnnnnnnnnnnnnnnnnnnnnnnnnnnnnnnnnnnn
nnnnnnnnnnnnnnnnnnnnnnnnnnnnnnnnnnnnnnnnnnnnnnnnnnnnnnnnnnnn
nnnnnnnnnnnnnnnnnnnnnnnnnnnnnnnnnnnnnnnnnnnnnnnnnnnnnnnnnnnn
nnnnnnnnnnnnnnnnnnnnnnnnnnnnnnnnnnnnnnnnnnnnnnnnnnnnnnnnnnnn
nnnnnnnnnnnnnnnnnnnnnnnnnnnnnnnnnnnnnnnnnnnnnnnnnnnnnnnnnnnn
nnnnnnnnnnnnnnnnnnnnnnnnnnnnnnnnnnnnnnnnnnnnnnnnnnnnnnnnnnnn
nnnnnnnnnnnnnnnnnnnnnnnnnnnnnnnnnnnnnnnnnnnnnnnnnnnnnnnnnnnn
nnnnnnnnnnnnnnnnnnnnnnnnnnnnnnnnnnnnnnnnnnnnnnnnnnnnnnnnnnnn
nnnnnnnnnnnnnnnnnnnnnnnnnnnnnnnnnnnnnnnnnnnnnnnnnnnnnnnnnnnn
nnnnnnnnnnnnnnnnnnnnnnnnnnnnnnnnnnnnnnnnnnnnnnnnnnnnnnnnnnnn
nnnnnnnnnnnnnnnnnnnnnnnnnnnnnnnnnnnnnnnnnnnnnnnnnnnnnnnnnnnn
nnnnnnnnnnnnnnnnnnnnnnnnnnnnnnnnnnnnnnnnnnnnnnnnnnnnnnnnnnnn
nnnnnnnnnnnnnnnnnnnnnnnnnnnnnnnnnnnnnnnnnnnnnnnnnnnnnnnnnnnn
nnnnnnnnnnnnnnnnnnnnnnnnnnnnnnnnnnnnnnnnnnnnnnnnnnnnnnnnnnnn
nnnnnnnnnnnnnnnnnnnnnnnnnnnnnnnnnnnnnnnnnnnnnnnnnnnnnnnnnnnn
nnnnnnnnnnnnnnnnnnnnnnnnnnnnnnnnnnnnnnnnnnnnnnnnnnnnnnnnnnnn
nnnnnnnnnnnnnnnnnnnnnnnnnnnnnnnnnnnnnnnnnnnnnnnnnnnnnnnnnnnn
nnnnnnnnnnnnnnnnnnnnnnnnnnnnnnnnnnnnnnnnnnnnnnnnnnnnnnnnnnnn
nnnnnnnnnnnnnnnnnnnnnnnnnnnnnnnnnnnnnnnnnnnnnnnnnnnnnnnnnnnn
nnnnnnnnnnnnnnnnnnnnnnnnnnnnnnnnnnnnnnnnnnnnnnnnnnnnnnnnnnnn
nnnnnnnnnnnnnnnnnnnnnnnnnnnnnnnnnnnnnnnnnnnnnnnnnnnnnnnnnnnn
nnnnnnnnnnnnnnnnnnnnnnnnnnnnnnnnnnnnnnnnnnnnnnnnnnnnnnnnnnnn
nnnnnnnnnnnnnnnnnnnnnnnnnnnnnnnnnnnnnnnnnnnnnnnnnnnnnnnnnnnn
nnnnnnnnnnnnnnnnnnnnnnnnnnnnnnnnnnnnnnnnnnnnnnnnnnnnnnnnnnnn
nnnnnnnnnnnnnnnnnnnnnnnnnnnnnnnnnnnnnnnnnnnnnnnnnnnnnnnnnnnn
nnnnnnnnnnnnnnnnnnnnnnnnnnnnnnnnnnnnnnnnnnnnnnnnnnnnnnnnnnnn
nnnnnnnnnnnnnnnnnnnnnnnnnnnnnnnnnnnnnnnnnn-------gtgtggtgcca
gtgaccatcttcatggtgaarcagtgggtggaygacacgctgccccagaccttgtgcacc
acttccgcactgctgtacttatttcagggcttctcgagcaatctgatggggtctctggta
gtgtcttataacttctacagcctcaacaaaatggga---accagcccaggagccaccaag
aggccagtcagcatgatctgggccattctcacagtctggattgtcagtttgctgatctgt
gttctgcccctctgcgggtggggcacttataccttcacgccctggggatgccttaccgac
tgcagcagttcttacatcttgttcctctttgtgatctactcattttgctttggtatcctg
gttgtgctctccattcctctgatttatcagctattgtgctcagatgagcagcagcatcta
tacgatgattatcatcaaattgcccgaggatacttctctcccgggtcacctccagttggg
agccacccgctcactctctgccctgaagtcactgtgaacaaagccttgaagcatttccaa
gatacttgccaaaactctgagccaagagccaggcaaagcccagctgacagctgtggactg
raccatta---tagcacaccaaatgcaccatgcagcagccgaagcttcact
>Eutropis_longicaudata
gcttagcccttaacaaaaatagtataaaccacactattcgccagagaactacaagtgaaa
aacttaaaactccaaggacttggcggtgctccatatcgccctagaggagcctgtcctata
atcgataccccacgttaaaccttaccattttttgaaacagcctatataccgccgtcgcag
cctaccttgtgaaagggaaaagtaggcgaaatagccagc-actaacacgtcaggtcaagg
tgtagcacataaaatggcagagatgggctacattttctgacagaaaaacgaacagcacac
tgaaacccgtgcttgaaggcggatttagctgtaaaaaaacaacttgtttgttttaacccc
gctctg-----ttaaaggtcccgcctgcccagtgttttaacggccgcggtattctaaccg
tgcaaaggtagcgtaatcacttgtcttctaaataaagaccagtatgaacggctaaatgag
gacaaacctgtctctttcaactaatcagtgaaactgatctaccagtacaaaagctggtat
tttaacataagacgagaagaccctgtggagcttaactaaaagtcttaagttggggcgact
tcggaacaaaacaaaacttccgagcacggatccataaggcccacaagccaaagacccggc
gccgaacaacgaaccaagttaccccagggataacagcgccatcttcttcaagagtccata
tcgacaagaaggtttacgacctcgatgttggatcaggacacccaagtggtgcagccgcta
atggttcgtttgttcaacgattaacagtcctacgtgatctgagttcagacnnnnnnnnnn
nnnnnnnnnnnnnnnnnnnnnnnnnnnnnnnnnnnnnnnnnnnnnnnnnnnnnnnnnnnn
nnnnnnnnnnnnnnnnnnnnnnnnnnnnnnnnnnnnnnnnnnnnnnnnnnnnnnnnnnnn
nnnnnnnnnnnnnnnnnnnnnnnnnnnnnnnnnnnnnnnnnnnnnnnnnnnnnnnnnnnn
nn------------gcccaccaaaacctgcgaaaaacacacccaatcctaaaaattatca
acagctcattcattgacctaccaaccccgtcaaacatctcagcctgatgaaacttcggct
ctctcctgggggtttgcctaattatacaagtactcaccgggttattcctcgcaatacact
acacagcagatatttcttcagccttctcatcagttgcacacatctgccgagatgtccaat
acggctgactcatccgtaacctccacgcaaacggggcctcaatattctttatctgcattt
acttccatgtcggacgaggcttatactacggatcctatttattcaaagaaacctgaaacg
ttggggtggtccttctactcctcgtaatagcaaccgcattcgtgggttacgtccttccc-
--tgaggacaaatatccttctggggggcaaccgtaattaccaatcttctatcagctattc
catatatcggcacaagcctggtagagtgaatctgaggtgggttc----------------
-----tccgtagacaacgccactctaacccgattcttttcctttcacttcattctcccct
tcgtcatcatgggggtttccgtagtccaccttctctttttacacgaaacgggatcaaaca
acccaactggcctaaattcaaacacggacaaaatcccattccacccatactactcctaca
aagaccttctgggagcctctattttaatcacagccctgctactcctggccctattttcac
caaacttactaggagacccagaaaacttcacaccagcaaaccctctggtaaccccacccc
acatcaagccagagtgatactttctatttgcctatgcgatcctccgctccatcccaaaca
aactaggcggagtactagccctactcctttccatcctcatcctactagcagttcccatat
tacacacatcaaaacaacgaggaaactcctttcgccccctctcacagacagtcttctgat
tcctcatatcagaca---------------------------------------------
---------------------------------------------------ctaccacct
cacctggcttggtgctctattgactgggaacagttgtgtctacatcatcccctaggctct
ggtggctttggttctgtctacaaggctacttactatggaactacagtggctgtaaagcaa
gtgaagaaatgcagtaagaaccgtttagcatcacgacaaagcttctgggcagaactgaat
gtggcacgtcttagtcataacaatgtggtacgtgtaatagcggctagtgcatgttctcct
gccaatcaggacagtttgggaaccatcataatggaatatgtaggtaacaggactttgcac
catgttatctatggaactggaagtatgataacaaaaaggaaggataatgggcttggttgt
---ggatatgaacctttgagtataacacagtgtctgagctactcatgtgacattgtggca
ggcttggtctttctccattcacaattaattgtgcatctggatttaaaacctgccaatata
ctaatcactgaacaaaatgtttgtaagattggagactttggaagctcacaaaaactagag
gattctacatcatcaagtgcccagctttgtcagcagggaggaacatacacacaccgtgct
cctgaactccttaaaggagaaagagtcactccaaaggcagatatctattcttttgccatc
accctctggcaaatggttacatgggaagagccttatttgggtgaacgccaatatgtactc
tactctgtggtggctcataatttgcgaccctctctgactgtagctgtgtttagaggatca
attgctg--nnnnnnnnnnnnnnnnnnnnnnnnnnnnnnnnnnnnnnnnnnnnnnnnnnn
nnnnnnnnnnnnnnnnnnnnnnnnnnnnnnnnnnnnnnnnnnnnnnnnnnnnnnnnnnnn
nnnnnnnnnnnnnnnnnnnnnnnnnnnnnnnnnnnnnnnnnnnnnnnnnnnnnnnnnnnn
nnnnnnnnnnnnnnnnnnnnnnnnnnnnnnnnnnnnnnnnnnnnnnnnnnnnnnnnnnnn
nnnnnnnnnnnnnnnnnnnnnnnnnnnnnnnnnnnnnnnnnnnnnnnnnnnnnnnnnnnn
nnnnnnnnnnnnnnnnnnnnnnnnnnnnnnnnnnnnnnnnnnnnnnnnnnnnnnnnnnnn
nnnnnnnnnnnnnnnnnnnnnnnnnnnnn-------------------------------
----gcagacagaggtggaggaggcagtgcaagagtgcaggaatgcggaggagaaggcca
aaaaggccatcactgatgcggc-c-------------------------gtgtggtgcca
gtgaccatcttcatggtgaagcagtgggtggacgacacgctaccccagaccttgtgtacc
gcttccgcgctgctgtacttatttcagggcttttcaagcaatctgatggggtctctggta
gtgtcttataacttctacagcctcaacaaaatggga---accagcccaggagccaccaag
aggccagtcagcatgatctgggccatcctcacaatctggattgtcagtttgctgatctgt
gttctgcccctttgtggctggggcacttataccttcaccccctggggatgccttactgac
tgcagcagctcgtacatcttgttcctctttgtgatctactcattttgctttggtatcctg
gtcgtgctctccattcctctgatttatcagctattgtgctcagatgagcagcagcatcta
tatgatgattatcatcaaattgcccgaggatacttctctccggggtcacctccagttagg
agtcacccactcactctctgtccagaagtcactgtgaacaaagccttgaagcatttccaa
gatacttgccagaactctgagccaagagccaggcaaagcccagctggcagctgtggactg
gaccacta---cagcacaccaaatgcaccatggaacaaccgaagcttcact
>Eutropis_macularia
gcttcgccctaaacacaaatggcaaacacaatgccattcgccagagaactacaagtgaaa
aactaaaaactccaaggacttggcggtactccataccgacctagaggagcctgtcctata
atcgataccccccgttttaccctaccacccctagtaacagcctatataccgccgtcgcag
cttaccctgtgaaagactacagtgagcaaaatagtcatgaactaacacgtcaggtcaagg
tgtagcatatgggatggaagagatgggctacattttctcacagaaaaacgcacattacgg
tgaaactcgctctttaaggaggatttagctgtaagcagacaaagagtctgccttaacccc
gctctgacaagttaaaggtcccgcctgcccagtgatttaacggccgcggtattctaaccg
tgcaaaggtagcgtaatcacttgtcttctaaataaagacctgtatgaacggctaaatgag
gacaaacctgtctcttacaaccaatcaatgaaactgatctaccagtacaaaagctggtat
aaacacataagacgagaagaccctgtggagcttaaccaagggtcttcagttggggcgact
tcggaaaaaaacaaaacttccgagcaaatatccataaggcaaacaggcctaagacccggc
gccgatcaacgaaccaagttaccccagggataacagcgctatcttctttaagagtccata
tcgacaagaaggtttacgacctcgatgttggatcaggacaccccggcggtgcagccgcca
aaggttcgtttgttcaacgattaacagt----------------------gatcccagcc
gctatatctcagcagatgaattaggtgacctgtaccagagctttgtacgggactacccag
gtgagccaaacctcaagggtcacagatatcagatgtttgtagactggggttttgtcttaa
ggctgtttaattaactcctttctctttatctgtagtggtgtcaattgaggacccctttga
cc----------------------------------------------------------
----------------------------------------------------cttcggat
ccctcctaggaatttgcctaattgtacaagtactaacaggcctattcctagctatacact
acacagcagacatttcatcagcattttcatcagtcgcccacatttgccgagacgtccaat
atggctgactaatccgaaacctgcacgctaacggcgcctccatattctttatctgtattt
acctacacattggacgaggtatatactacggatcctacatgtataaagaaacctgaaata
ttggcgttattttactcctcctagttatagcaacagcattcgttggttacgtccttcca-
--tgaggacagatatccttttggggagccaccgttattaccaaccttctttcagccatcc
cttacatcggcgtaaacctagttgaatgaatctgaggcggcttc----------------
-----tccgtagacaacgcaaccctcacccgattcttctcatttcactttattttgccgt
tcatcaccatgggcgcatcaatattacacctcctctttctccacgaaagcgggtcaaaca
accccacaggactaaactcaaacacagacaagatcccatttcacccgtactactcataca
aagatctacttggagtagctctcatgagccttctactcctatcattagcccttttctccc
cgaatcttctaggggacccagaaaacttcacccccgccaacccgcttgtcactccgccac
acatcaaaccagagtgatacttcctatttgcctacgccatcctacgatctatcccaaata
aacttggcggggtactagccctactcttctccatccttatcttaatagtagtcccgttcc
tccacacctctaaacaacgaggaaacttattccgcccactatcccaaataatcttttggc
ttctcatatccgaca---------------------------------------------
------------------------------------------------------------
---------------------------gaacagttgtgtctactttaccccttaggttcc
ggtggctttggctctgtctataaggctacttactatggaactacagtggctgtaaagcaa
gtgaagaaatgcagtaagaatcgtttggcatcacgacaaagcttttgggcagaactgaat
gtggcacgccttagtcataacaatgtggtacgtgtaatagctgctagtgcatgttctcct
gccagtcaggacagtttgggaaccatcataatggaatatgtaggtaacagtactttgcac
catgttatctatggaactggaagtatgataacaaaaaagaaggataaagggcttggttgt
---ggatatgaacctctgaatataacacagtgtttgagctactcatgtgacattgtggca
ggcttggtctttctccattcacaattaattgtgcatctggatttaaaacctgccaatata
ctcatcactgaacaaaatgtttgcaagattggagactttggaagctcacaaaaactagag
gattcaacatcaagt---gcccagctttgtcagcaggggggaacatacacgcaccgtgct
cct---------------------------------------------------------
------------------------------------------------------------
------------------------------------------------------------
----------------gcattgctcttaatgatcactttgtcaagctggtttcatggtaa
gctcta---------------ga--ttcctaa---------aatcattatgtgaaacccc
-ga---------tatagaatcattctggtcctc-taatagattgctagctttttkkgg--
-----------gggggtagtaattgtctcactgtatg--tgttcatagtgatactggtaa
catt-cctgtagac--acatgttgggat-gggaagtta-ctgattgct------------
tgtggctcc-tgccacatt----caatt---cctgctttcttcctccaggtatgacaatg
agtatg-----------------------------------------tccgacctgtccc
agctgcagacagaggtggaggaggcagtgcaagagtgcaggaatgcggaggagaaggcca
aaaaggccatcactgatgcggc-c-------------------------gtgtggtgcca
gtgaccatcttcatggtgaagcagtgggtggacgacacgctgccccagaccttgtgcacc
acttctgcactgctgtacttgtttcagggcttctcaagcaatcttatggggtctctggtt
gtgtcttataacttctacagcctcaacaaaatgggc---accagcccaggagtcaccaag
aggccagtcagcatgatctgggccattctcacagtctggattgtcagtttgctgatctgt
gttctgcccctctgcgggtggggcacctatacctttaccccctggggttgccttaccgac
tgcagcagctcttacatyttgttcctcttcgtgatctactcattttgctttggcgtccta
gtcgtgctctccattcctctgatttatcagctattgtgctcagatgagcagcagcatcta
tacgatgattaccatcaaattgcccgaggatacttctcccccgggtcacctccagttggg
agtcacccactcactctctgtcctgaagtcactgtgaacaaagccttgaagcatttccaa
gatacttgccagaactctgagccaagagccagacaaagcccggctgacagttgtggacag
gaccacta---cagcacaccaaatgcaccatgcagcagccgaagcctcact
>Eutropis_madaraszi
gcttggcccttaacacaaatagctaacacaatgctatccgccagagaactacaagtgaaa
agcttaaaactccaaggacttggcggtgctccataccgacctagaggagcctgtcctata
atcgatactccccgctctaccttaccattttttgaagcagcctatataccgccgtcgcag
cctaccttatgaaagataaaagtaggcataacagttatttactaatacgtcaggtcaagg
tgtagcatatgaaatggaagagatgggctacattttctgctagaacaacgaatcccgcgg
tgaaacccgcccttaaaggaggatttagctgtaagaaaacaaagagtttacctaaacccc
gctctg---------aggtcccgcctgcccagtgattaaacggccgcggtattctaaccg
tgcaaaggtagcgtaatcacttgtcttctaaataaagacctgtatgaacggctaaatgag
gacaagcctgtctcttataactaatcagtgaaactgatctaccagtacaaaagctggtat
acacacataagacgagaagaccctgtggagcttaactacgcatctttagttggggcgact
tcggaacaaaacaaaacttccgagcagagatctcaaaggcaaacaggccaaagacccggc
gccgatcaacgaaccaagttaccccagggataacagcgctatcttcttcaagagtccata
tcgacaagaaggtttacgacctcgatgttggatcaggacaccccggtggtgcagccgcca
aaggttcgtttgttcaacgattaacagtcctacgtgatctgagttcagacnnnnnnnnnn
nnnnnnnnnnnnnnnnnnnnnnnnnnnnnnnnnnnnnnnnnnnnnnnnnnnnnnnnnnnn
nnnnnnnnnnnnnnnnnnnnnnnnnnnnnnnnnnnnnnnnnnnnnnnnnnnnnnnnnnnn
nnnnnnnnnnnnnnnnnnnnnnnnnnnnnnnnnnnnnnnnnnnnnnnnnnnnnnnnnnnn
nnnnnnnnnnnnnnnnnnnnnnnnnnnnnnnnnnnnnnnnnnnnnnnnnnnnnnnnnnnn
nnnnnnnnnnnnnnnnnnnnnnnnnnnnnnnnnnnnnnnnnnnnnnnnnnnnnnnnnnnn
nnnnnnnnnnnnnnnnnnnnnnnnnnnnnnnnnnnnnnnnnnnnnnnnnnnnnnnnnnnn
nnnnnnnnnnnnnnnnnnnnnnnnnnnnnnnnnnnnnnnnnnnnnnnnnnnnnnnnnnnn
nnnnnnnnnnnnnnnnnnnnnnnnnnnnnnnnnnnnnnnnnnnnnnnnnnnnnnnnnnnn
nnnnnnnnnnnnnnnnnnnnnnnnnnnnnnnnnnnnnnnnnnnnnnnnnnnnnnnnnnnn
nnnnnnnnnnnnnnnnnnnnnnnnnnnnnnnnnnnnnnnnnnnnnnnnnnnnnnnnnnnn
nnnnnnnnnnnnnnnnnnnnnnnnnnnnnnnnnnnnnnnnnnnnnnnnnnnnnnnnnnnn
nnnnnnnnnnnnnnnnnnnnnnnnnnnnnnnnnnnnnnnnnnnnnnnnnnnnnnnnnnnn
nnnnnnnnnnnnnnnnnnnnnnnnnnnnnnnnnnnnnnnnnnnnnnnnnnnnnnnnnnnn
nnnnnnnnnnnnnnnnnnnnnnnnnnnnnnnnnnnnnnnnnnnnnnnnnnnnnnnnnnnn
nnnnnnnnnnnnnnnnnnnnnnnnnnnnnnnnnnnnnnnnnnnnnnnnnnnnnnnnnnnn
nnnnnnnnnnnnnnnnnnnnnnnnnnnnnnnnnnnnnnnnnnnnnnnnnnnnnnnnnnnn
nnnnnnnnnnnnnnnnnnnnnnnnnnnnnnnnnnnnnnnnnnnnnnnnnnnnnnnnnnnn
nnnnnnnnnnnnnnnnnnnnnnnnnnnnnnnnnnnnnnnnnnnnnnnnnnnnnnnnnnnn
nnnnnnnnnnnnnnnnnnnnnnnnnnnnnnnnnnnnnnnnnnnnnnnnnnnnnnnnnnnn
nnnnnnnnnnnnnnnnnnnnnnnnnnnnnnnnnnnnnnnnnnnnnnnnnnnnnnnnnnnn
nnnnnnnnnnnnnnnnnnnnnnnnnnnnnnnnnnnnnnnnnnnnnnnnnnnnnnnnnnnn
nnnnnnnnnnnnnnnnnnnnnnnnnnnnnnnnnnnnnnnnnnnnnnnnnnnnnnnnnnnn
nnnnnnnnnnnnnnnnnnnnnnnnnnnnnnnnnnnnnnnnnnnnnnnnnnnnnnnnnnnn
nnnnnnnnnnnnnnnnnnnnnnnnnnnnnnnnnnnnnnnnnnnnnnnnnnnnnnnnnnnn
nnnnnnnnnnnnnnnnnnnnnnnnnnnnnnnnnnnnnnnnnnnnnnnnnnnnnnnnnnnn
nnnnnnnnnnnnnnnnnnnnnnnnnnnnnnnnnnnnnnnnnnnnnnnnnnnnnnnnnnnn
nnnnnnnnnnnnnnnnnnnnnnnnnnnnnnnnnnnnnnnnnnnnnnnnnnnnnnnnnnnn
nnnnnnnnnnnnnnnnnnnnnnnnnnnnnnnnnnnnnnnnnnnnnnnnnnnnnnnnnnnn
nnnnnnnnnnnnnnnnnnnnnnnnnnnnnnnnnnnnnnnnnnnnnnnnnnnnnnnnnnnn
nnnnnnnnnnnnnnnnnnnnnnnnnnnnnnnnnnnnnnnnnnnnnnnnnnnnnnnnnnnn
nnnnnnnnnnnnnnnnnnnnnnnnnnnnnnnnnnnnnnnnnnnnnnnnnnnnnnnnnnnn
nnnnnnnnnnnnnnnnnnnnnnnnnnnnnnnnnnnnnnnnnnnnnnnnnnnnnnnnnnnn
nnnnnnnnnnnnnnnnnnnnnnnnnnnnnnnnnnnnnnnnnnnnnnnnnnnnnnnnnnnn
nnnnnnnnnnnnnnnnnnnnnnnnnnnnnnnnnnnnnnnnnnnnnnnnnnnnnnnnnnnn
nnnnnnnnnnnnnnnnnnnnnnnnnnnnnnnnnnnnnnnnnnnnnnnnnnnnnnnnnnnn
nnnnnnnnnnnnnnnnnnnnnnnnnnnnnnnnnnnnnnnnnnnnnnnnnnnnnnnnnnnn
nnnnnnnnnnnnnnnnnnnnnnnnnnnnnnnnnnnnnnnnnnnnnnnnnnnnnnnnnnnn
nnnnnnnnnnnnnnnnnnnnnnnnnnnnnnnnnnnnnnnnnnnnnnnnnnnnnnnnnnnn
nnnnnnnnnnnnnnnnnnnnnnnnnnnnnnnnnnnnnnnnnnnnnnnnnnnnnnnnnnnn
nnnnnnnnnnnnnnnnnnnnnnnnnnnnnnnnnnnnnnnnnnnnnnnnnnnnnnnnnnnn
nnnnnnnnnnnnnnnnnnnnnnnnnnnnnnnnnnnnnnnnnnnnnnnnnnnnnnnnnnnn
nnnnnnnnnnnnnnnnnnnnnnnnnnnnnnnnnnnnnnnnnnnnnnnnnnnnnnnnnnnn
nnnnnnnnnnnnnnnnnnnnnnnnnnnnnnnnnnnnnnnnnnnnnnnnnnnnnnnnnnnn
nnnnnnnnnnnnnnnnnnnnnnnnnnnnnnnnnnnnnnnnnn-------gtgtggtgcca
gtgaccatcttcatggtgaagcagtgggtggacgacacgctgccccagaccttgtgcacc
acttccgcactgctgtacttatttcagggcttctcaagcaatctgatggggtctctggtg
gtgtcttacaacttctacagcctcaacaaaatgggc---accagcccaggagtcaccaag
aggccagtcagcatgatctgggccattctcacagtctggattgtcagtttgctgatctgt
gttctgcccctctgcgggtggggcacctatacctttaccccctggggatgccttacsgac
tgcagcagctcttacatcttgttcctcttcgtgatctactcattttgctttggtatcctg
gtcgtgctctccattcctctgatttatcagctgttgtgctcagatgagcagcagcatcta
tacgatgattaccatcaaattgcccgaggatacttctctcccgggtcacctccagttggg
agtcacccactcactctctgtcctgaagtcactgtgaacaaagccttgaagcatttccaa
gatacttgccagaactctgagccaagagccaggcaaagcccagctgacagctgtggactg
gaccacta---cagcacaccaaatgcaccatgnnncagccgaagcctcact
>Eutropis_multicarinata
gcttggcccttaacatcaatagcaaatacactgctattcgccagagaactacgagtgaaa
aacttaaaactccaaggacttggcggtgctccacatcgacctagaggagcctgtcctata
atcgataccccccgttcaaccttaccactttttgcagcagcctatataccgccgtcgcag
cctacctcgtgagaaacaaaagtaggcggaatagtcaaacactcacacgtcaggtcaagg
tgtagcacataaagtggaagagatgggctacattttctgccagaaaaacgaatgacacta
tgaaacccgtgtctgaaggaggatttagccgtaagcgagctaagggcttgacttaacacc
gctctgacaagttaaaggtcccgcctgcccagtgtttaaacggccgcggtattctaaccg
tgcaaaggtagcgtaatcacttgtcttctaaataaagacctgtatgaacggctaaatgag
gacagacctgtctcttataaccaatcagtgaaactgatctgccagtacaaaagctgacat
aaacacataagacgagaagaccctgtggagctttactaagcgtcttaagttggggcgact
tcggaacaaaacaaaacttccgagcaagggaccacaaggccaacaagccaaagacccggc
gccgaccaacgaaccaagttaccccagggataacagcgccatcttcttcaagagtcccta
tcgacaagaaggtttacgacctcgatgttggatcaggacaccccggtggtgcagccgcca
aaggttcgtttgttcaacgattaacagtcctacgtgatctgagttcagacnnnnnnnnnn
nnnnnnnnnnnnnnnnnnnnnnnnnnnnnnnnnnnnnnnnnnnnnnnnnnnnnnnnnnnn
nnnnnnnnnnnnnnnnnnnnnnnnnnnnnnnnnnnnnnnnnnnnnnnnnnnnnnnnnnnn
nnnnnnnnnnnnnnnnnnnnnnnnnnnnnnnnnnnnnnnnnnnnnnnnnnnnnnnnnnnn
nnnnnnnnnnnnnnnnnnnnnnnnnnnnnnnnnnnnnnnnnnnnnnnnnnnnnnnnnnnn
nnnnnnnnnnnnnnnnnnnnnnnnnnnnnnnnnnnnnnnnnnnnnnnnnnnnnnnnnnnn
nnnnnnnnnnnnnnnnnnnnnnnnnnnnnnnnnnnnnnnnnnnnnnnnnnnnnnnnnnnn
nnnnnnnnnnnnnnnnnnnnnnnnnnnnnnnnnnnnnnnnnnnnnnnnnnnnnnnnnnnn
nnnnnnnnnnnnnnnnnnnnnnnnnnnnnnnnnnnnnnnnnnnnnnnnnnnnnnnnnnnn
nnnnnnnnnnnnnnnnnnnnnnnnnnnnnnnnnnnnnnnnnnnnnnnnnnnnnnnnnnnn
nnnnnnnnnnnnnnnnnnnnnnnnnnnnnnnnnnnnnnnnnnnnnnnnnnnnnnnnnnnn
nnnnnnnnnnnnnnnnnnnnnnnnnnnnnnnnnnnnnnnnnnnnnnnnnnnnnnnnnnnn
nnnnnnnnnnnnnnnnnnnnnnnnnnnnnnnnnnnnnnnnnnnnnnnnnnnnnnnnnnnn
nnnnnnnnnnnnnnnnnnnnnnnnnnnnnnnnnnnnnnnnnnnnnnnnnnnnnnnnnnnn
nnnnnnnnnnnnnnnnnnnnnnnnnnnnnnnnnnnnnnnnnnnnnnnnnnnnnnnnnnnn
nnnnnnnnnnnnnnnnnnnnnnnnnnnnnnnnnnnnnnnnnnnnnnnnnnnnnnnnnnnn
nnnnnnnnnnnnnnnnnnnnnnnnnnnnnnnnnnnnnnnnnnnnnnnnnnnnnnnnnnnn
nnnnnnnnnnnnnnnnnnnnnnnnnnnnnnnnnnnnnnnnnnnnnnnnnnnnnnnnnnnn
nnnnnnnnnnnnnnnnnnnnnnnnnnnnnnnnnnnnnnnnnnnnnnnnnnnnnnnnnnnn
nnnnnnnnnnnnnnnnnnnnnnnnnnnnnnnnnnnnnnnnnnnnnnnnnnnnnnnnnnnn
nnnnnnnnnnnnnnnnnnnnnnnnnnnnnnnnnnnnnnnnnnnnnnnnnnnnnnnnnnnn
nnnnnnnnnnnnnnn----------------catgtagtagtcccttggtgttctccacc
aaaggtggaatgctattattaggagaaggtccttctgccaggactcgtcggctgccacct
cacctggcttggtgctccattgattgggaacagttgtgtctacatcaccccctagggtct
ggtggctttggttctgtctacaaggctacttactatggaactacagtggctgtaaagcaa
gtgaagaaatgcagtaagaaccgtttggcatcacgacaaagcttctgggcagaactnaat
gtggcacgccttagtcataacaatgtggtacgtgtaatagctgctagtgcatgttctcct
gtcagtcaggacagtttgggaaccatcataatggaatatgtaggtaacagcactttgcac
catgctatctatggaactggaagtatgataacaaaaaagaaggataatgggcttggttgt
---ggatatgaacctttgagtataacacagtgtctgagctactcatgtgacattgtggca
ggcttggtctttctccattcacaattaattgtgcatctggatt-----------------
------------------------------------------------------------
------------------------------------------------------------
------------------------------------------------------------
------------------------------------------------------------
------------------------------------------------------------
---------nnnnnnnnnnnnnnnnnnnnnnnnnnnnnnnnnnnnnnnnnnnnnnnnnnn
nnnnnnnnnnnnnnnnnnnnnnnnnnnnnnnnnnnnnnnnnnnnnnnnnnnnnnnnnnnn
nnnnnnnnnnnnnnnnnnnnnnnnnnnnnnnnnnnnnnnnnnnnnnnnnnnnnnnnnnnn
nnnnnnnnnnnnnnnnnnnnnnnnnnnnnnnnnnnnnnnnnnnnnnnnnnnnnnnnnnnn
nnnnnnnnnnnnnnnnnnnnnnnnnnnnnnnnnnnnnnnnnnnnnnnnnnnnnnnnnnnn
nnnnnnnnnnnnnnnnnnnnnnnnnnnnnnnnnnnnnnnnnnnnnnnnnnnnnnnnnnnn
nnnnnnnnnnnnnnnnnnnnnnnnnnnnnnnnnnnnnnnnnnnnnnnnnnnnnnnnnnnn
nnnnnnnnnnnnnnnnnnnnnnnnnnnnnnnnnnnnnnnnnnnnnnnnnnnnnnnnnnnn
nnnnnnnnnnnnnnnnnnnnnnnnnnnnnnnnnnnnnnnnnn-------gtgtggtgcca
gtgaccatcttcatggtgaagcagtgggtggacgacacgctaccccagaccttgtgcacc
acttccgcactgctgtacttatttcagggcttctcragcaatctgatggggtctctggta
gtgtcttataacttctacagcctcaacaaaatggga---accagcccaggagccaccaag
aggccagtcagcatgatctgggccattctcacagtytggattgtcagtttgctgatctgt
gttctgcccctctgcgggtggggcacttataccttcaccccctggggatgccttaccgac
tgcagcagttcttacatcttgttcctctttgtgatctactcattttgctttggtatcctg
gttgtgctctccattcctctgatttatcagctattgtgctcagatgagcagcagcatcta
tacgatgattatcatcaaattgcccgaggatacttctctcccgggtcacctccagttggg
agccacccgctcactctctgtcctgaagtcactgtgaacaaagccttgaagcatttccaa
gatacttgccagaactcygagccaagagccaggcaaagcccagctgacagctgtggactg
gaccatta---tagcayaccaaatgcaccatgcagcagccgaagcttcact
>Eutropis_multifasciata
gcttagcccttaacacagacaacacatacaatgctgtccgccagagaactacgagtgaaa
aacttaaaactccaaggacttggcggtgctccataccgtcctagaggagcctgtcctata
atcgataccccacgttatacccgaccattttttgcaacagcctatataccgcc-------
------------------------------------------------------------
------------------------------------------------------------
------------------------------------------------------------
------acaagttaaaggtcccgcctgcccagtgttttaacggccgcggtattctaaccg
tgcaaaggtagcgtaatcacttgtcttctaaataaagactagtatgaacggctaaatgag
gacaaaactgtctcttatgactaatcagtgaaactgatctaccagtacaaaagctggtat
tactacataagacgagaagaccctgtggagcttaactacctgttttaagttggggcgact
tcggaacaaaacaaaacttccgagcacagatccacaaggcctacaagccaaagacccggc
gccgatcaacgaaccaagttaccccagggataacagcgctatcttcttcaagagtccata
tcgacaagaaggtttacgacctcgatgttggatcaggacacccaagtggtgcagccgcta
aaggttcgtttgttcaacgattaacagtcctacgtgatctgagttcagacgatcccagcc
gctatatctcagcagatgaactaggtgacctgtaccagagctttgtacgggactacccag
gtgagctaaa---caaggtccacagatatctgatgtttgcagactggagttttgtcttaa
ggctgtttaattaacttctttctctctatctgcagtggtgtcaattgaggacccctttga
cc------------------------------aagacccatccaatcataaaaatcatca
atagctcattcattgacctgccagccccatcaaacatctcagcatgatgaaacttcggct
cactcctggggatctgcctaatcatacaagtactaacgggcctattcctagccatacact
atacagcagatatctcctcagcattctcctccgtcgcccacatttgccgagacgtccaac
acgggtgactcatccgaaacctacacgccaacggcgcctcaatattctttatctgcattt
accttcacatcggacggggaatgtactacggatcctacatgtacaaggagacctgaaata
ttggagttgtcctactactcttagtaatagcaacagccttcgtcggctatgtactacca-
--tgaggacanatatcnttctgaggcgcaacagttatcacaaacttgctatcagccatcc
cctacattggcacaaacctggtagaatggatctgggggggcttc----------------
-----tccgtagacaatgcaacactaacacgcttcttctcattccacttcattctcccat
tcgccatcataggagcctccatgttacacctactctttcttcatgaaaccggctcaaata
acccaacaggactaaactcaaacacggataaaatcccattccacccgtactacacctata
aagacctcctaggcgccgctctcatagtactacttctactaatgctcgccctattttcac
caaacctactaggggatccagaaaacttcacaccagcaaaccccttagttactcccccgc
acattaaacca-------------------------------------------------
------------------------------------------------------------
------------------------------------------------------------
------------------------------------------------------------
------------------------------------------------------------
---------------------------gaacagttgtgtctgcatcaccccctaggctct
ggtggatttggttctgtctacaaggctacttactatggaactacagtggctgtaaagcaa
gtgaagaaatgcagtaagaaccgtttggcatcacgacaaagcttctgggcagaactgaac
gtggcacgccttagtcataataatgtggtacgtgtaatagctgctagtgcatgttctcct
gccagtcaggacagtttgggaaccatcataatggaatatgtaggtaacagcactttgcac
catgttatctatggaactggaagtatgataacaaaaaggaaggataatgggcttggttgt
---ggatatgaacctttgaatataacacagtgtctgagctactcatgtgacattgtggca
ggcttggtctttctccattcacaattaattgtgcatctggatttaaaacctgccaatata
ctcatcactgaacaaaatgtttgcaagattggagactttggaagctcacaaaaactagag
gattctacatcaagt---gcccagctttgtcagcagggtggaacatacacgcaccgtgct
cctgaactcctcaaaggagaaaga------------------------------------
------------------------------------------------------------
------------------------------------------------------------
---------nnnnnnnnnnnnnnnnnnnnnnnnnnnnnnnnnnnnnnnnnnnnnnnnnnn
nnnnnnnnnnnnnnnnnnnnnnnnnnnnnnnnnnnnnnnnnnnnnnnnnnnnnnnnnnnn
nnnnnnnnnnnnnnnnnnnnnnnnnnnnnnnnnnnnnnnnnnnnnnnnnnnnnnnnnnnn
nnnnnnnnnnnnnnnnnnnnnnnnnnnnnnnnnnnnnnnnnnnnnnnnnnnnnnnnnnnn
nnnnnnnnnnnnnnnnnnnnnnnnnnnnnnnnnnnnnnnnnnnnnnnnnnnnnnnnnnnn
nnnnnnnnnnnnnnnnnnnnnnnnnnnnnnnnnnnnnnnnnnnnnnnnnnnnnnnnnnnn
nnnnnnnnnnnnnnnnnnnnnnnnnnnnncagaaaaagaagatggagtctgacctgtccc
agctgcagacagaggtggaggaggcagtgcaagagtgcaggaatgcggaggagaaggcca
aaaaggccatcactgatgcggc-catgatggcggaggagctgctgatcagtgtggtgcca
gtgaccatcttcatggtgaagcagtgggtggacgacacgctaccccagaccttgtgcacc
acttcygcactgctgtacttatttcagggcttctcaagcaatctratggggtctctggta
gtgtcttataacttctacagcctcaacaaaatggga---accagcccaggagccaccaag
aggccagtcagcatgatctgggccattctcacagtctggattgtcagtytgctgatctgt
gttctgcccctttgtggctggggcacctataccttcaccccctggggatgccttaccgac
tgcagcagttcttacatcctgttcctctttgtgatctactcattttgctttggtatcctg
gttgtgctctccattcctctgatttatcagctattgtgctccgatgagcagcagcatcta
tacgatgattaccatcaaattgcccgaggatacttctctccygggtcacctccagttggg
agtcacccactcactctctgtccagaagtcactgtgaacaaagccttgaagcatttccaa
gacacttgccagaactctgagccaagagccaggcaaagcccagctgacagctgtggactg
gaccacta---tagcacacctaatgcaccatgcagcagccgaagcttcact
>Eutropis_nagarjuni
--------------------------------------------------------gaaa
aacttaaaactccaaggacttggcggtgctccacatcgtcctagaggagcctgtcctata
atcgataccccccgttctaccttaccattttttgtagcagcctatataccgccgtcgcag
cctaccttatgaaagactaaagtaagcaaaatagttaataactaaaacgtcaggtcaagg
tgtagcacataaaatggaagagatgggctacattttctttcagaaaaacgaatgacacga
tgaaacccgtacctgaaggaggatttagctgtaagaaagccaagaacttgtctaaa-ccc
gctctg------------------------------------------------------
------------gtaatcacttgtcttctaaataaagacctgtatgaatggctaaatgag
gacaaacctgtctcttataaccaatcagtgaaactgatctgcccgtacaaaagctggcat
aaacacataagacgagaagaccctgtggagcttaactaaatgtcttaagttggggcgact
tcggaacaaaacagaacttccgagcagagatccaccaggccaacaagcctaagacccggc
gccgatcaacgaaccaagttaccccagggataacagcgccatcttcttcaagagtccata
tcgacaagaaggtttacgacctcgatgttggatcaggacacccaggcggtgcagccgcca
acggttcgtttgttcaacgactaacgtc----------------------nnnnnnnnnn
nnnnnnnnnnnnnnnnnnnnnnnnnnnnnnnnnnnnnnnnnnnnnnnnnnnnnnnnnnnn
nnnnnnnnnnnnnnnnnnnnnnnnnnnnnnnnnnnnnnnnnnnnnnnnnnnnnnnnnnnn
nnnnnnnnnnnnnnnnnnnnnnnnnnnnnnnnnnnnnnnnnnnnnnnnnnnnnnnnnnnn
nnnnnnnnnnnnnnnnnnnnnnnnnnnnnnnnnnnnnnnnnnnnnnnnnnnnnnnnnnnn
nnnnnnnnnnnnnnnnnnnnnnnnnnnnnnnnnnnnnnnnnnnnnnnnnnnnnnnnnnnn
nnnnnnnnnnnnnnnnnnnnnnnnnnnnnnnnnnnnnnnnnnnnnnnnnnnnnnnnnnnn
nnnnnnnnnnnnnnnnnnnnnnnnnnnnnnnnnnnnnnnnnnnnnnnnnnnnnnnnnnnn
nnnnnnnnnnnnnnnnnnnnnnnnnnnnnnnnnnnnnnnnnnnnnnnnnnnnnnnnnnnn
nnnnnnnnnnnnnnnnnnnnnnnnnnnnnnnnnnnnnnnnnnnnnnnnnnnnnnnnnnnn
nnnnnnnnnnnnnnnnnnnnnnnnnnnnnnnnnnnnnnnnnnnnnnnnnnnnnnnnnnnn
nnnnnnnnnnnnnnnnnnnnnnnnnnnnnnnnnnnnnnnnnnnnnnnnnnnnnnnnnnnn
nnnnnnnnnnnnnnnnnnnnnnnnnnnnnnnnnnnnnnnnnnnnnnnnnnnnnnnnnnnn
nnnnnnnnnnnnnnnnnnnnnnnnnnnnnnnnnnnnnnnnnnnnnnnnnnnnnnnnnnnn
nnnnnnnnnnnnnnnnnnnnnnnnnnnnnnnnnnnnnnnnnnnnnnnnnnnnnnnnnnnn
nnnnnnnnnnnnnnnnnnnnnnnnnnnnnnnnnnnnnnnnnnnnnnnnnnnnnnnnnnnn
nnnnnnnnnnnnnnnnnnnnnnnnnnnnnnnnnnnnnnnnnnnnnnnnnnnnnnnnnnnn
nnnnnnnnnnnnnnnnnnnnnnnnnnnnnnnnnnnnnnnnnnnnnnnnnnnnnnnnnnnn
nnnnnnnnnnnnnnnnnnnnnnnnnnnnnnnnnnnnnnnnnnnnnnnnnnnnnnnnnnnn
nnnnnnnnnnnnnnnnnnnnnnnnnnnnnnnnnnnnnnnnnnnnnnnnnnnnnnnnnnnn
nnnnnnnnnnnnnnnnnnnnnnnnnnnnnnnnnnnnnnnnnnnnnnnnnnnnnnnnnnnn
nnnnnnnnnnnnnnn---------------------------------------------
------------------------------------------------------------
------------------------------------------------------------
------------------------------------------------------------
-------------------------------------------------------tgaat
gtggcacgccttagtcataacaatgtggtacgtgtaatagctgctagtgcatgttctcct
gccagtcaggacagtttgggaaccatcataatggaatatgtaggtaacagcactttgcac
catgttatctatggaactggaagt---ataacaaaaaggaaggataatgggcttggttgt
---ggatatgaacctttgagtataacacagtgtctgagctattcacgtgacattgtggca
ggcttggtctttctccattcacaattaattgtgcatctggatttaaaacctgccaatata
ctcatcactgaacaaaatgtttgcaagattggaga-------------------------
------------------------------------------------------------
------------------------------------------------------------
------------------------------------------------------------
------------------------------------------------------------
---------nnnnnnnnnnnnnnnnnnnnnnnnnnnnnnnnnnnnnnnnnnnnnnnnnnn
nnnnnnnnnnnnnnnnnnnnnnnnnnnnnnnnnnnnnnnnnnnnnnnnnnnnnnnnnnnn
nnnnnnnnnnnnnnnnnnnnnnnnnnnnnnnnnnnnnnnnnnnnnnnnnnnnnnnnnnnn
nnnnnnnnnnnnnnnnnnnnnnnnnnnnnnnnnnnnnnnnnnnnnnnnnnnnnnnnnnnn
nnnnnnnnnnnnnnnnnnnnnnnnnnnnnnnnnnnnnnnnnnnnnnnnnnnnnnnnnnnn
nnnnnnnnnnnnnnnnnnnnnnnnnnnnnnnnnnnnnnnnnnnnnnnnnnnnnnnnnnnn
nnnnnnnnnnnnnnnnnnnnnnnnnnnnnnnnnnnnnnnnnnnnnnnnnnnnnnnnnnnn
nnnnnnnnnnnnnnnnnnnnnnnnnnnnnnnnnnnnnnnnnnnnnnnnnnnnnnnnnnnn
nnnnnnnnnnnnnnnnnnnnnnnnnnnnnnnnnnnnnnnnnn-------gtgtggtgcca
gtgaccatcttcatggtgaagcagtgggtggatgacacgctaccccmgaccttgtgcacc
acttccgcactgctgtacctatttcagggcttctcaagcaatctgatggggtctctcgta
gtgtcttataacttctacagcctcaacaaaatgggc---accagcccaggagtcaccaag
aggccagtcagcatgatctgggccattctcacagtctggattgtcagtttgctgatctgt
gttctgcccctctgtggatggggcacctataccttcaccccctggggatgccttactgac
tgcagcagctcttacatcttgttcctctttgtgatctactcattttgctttggtatcctg
gtggtgctctctgttcctctgatttatcagctgttgtgctcagatgagcagcagcatcta
tacgatgattatcatcaaattgctcgaggctacttctctcctgggtcacctccagttggg
agtcacccactcactctctgtcctgaagtcaccrtgaacaaagccttgaagcatttccaa
gatacttgccagaactctgagccacgagccaggcaaagcccagctgacagctgtggactg
gaccacta---cagcacaccaaatgcaccatgcagcagccgaagcttcact
>Eutropis_quadricarinata
gcttggcccttaacatagatagcaaacacaatgctatccgccggagaattaccagtgaaa
aactgaaaactccaaggacttggcggtaccccacaccgacctagaggagcctgtcctata
atcgataccccacgtttaaccttaccattttttgcaacagcctatataccgccgtcgcag
cctaccttatgaaagcctaaagtaggcaaaatagttataaactaacacgtcaggtcaagg
tgtagcatacgaaatggaagagatgggctacattttcttttagaaaaacgtacattacag
tgaaagctgaaattgaaggaggatttagctgtaaggagataaaaactctgcctaaactac
gctctgacaagttaaaggtcctgcctgcccagtgtttaaacggccgcggtattctaaccg
tgcaaaggtagcgtaatcacttgtcttctaaataaagacctgtatgaacggctaaatgag
gacaaacctgtctcttataacctatcagtgaaactgatctaccagtacaaaagctggtat
aaacacataagacgagaagaccctgtggagctttactacatgtcttcagttggggcgact
tcggaacaaaataaaacttccgagtaaaggttcaacaggcctactagccacagacccggt
accgatcaacgaaccaagttaccccagggataacagcgccatcttcttcaagagtccata
tcgacaagaaggtttacgacctcgatgttggatcaggacaccccggtggtgcagccgcca
atggttcgtttgttcaacgattaacagtcctacgtgatctgagttcagacnnnnnnnnnn
nnnnnnnnnnnnnnnnnnnnnnnnnnnnnnnnnnnnnnnnnnnnnnnnnnnnnnnnnnnn
nnnnnnnnnnnnnnnnnnnnnnnnnnnnnnnnnnnnnnnnnnnnnnnnnnnnnnnnnnnn
nnnnnnnnnnnnnnnnnnnnnnnnnnnnnnnnnnnnnnnnnnnnnnnnnnnnnnnnnnnn
nnnnnnnnnnnnnnnnnnnnnnnnnnnnnnnnnnnnnnnnnnnnnnnnnnnnnnnnnnnn
nnnnnnnnnnnnnnnnnnnnnnnnnnnnnnnnnnnnnnnnnnnnnnnnnnnnnnnnnnnn
nnnnnnnnnnnnnnnnnnnnnnnnnnnnnnnnnnnnnnnnnnnnnnnnnnnnnnnnnnnn
nnnnnnnnnnnnnnnnnnnnnnnnnnnnnnnnnnnnnnnnnnnnnnnnnnnnnnnnnnnn
nnnnnnnnnnnnnnnnnnnnnnnnnnnnnnnnnnnnnnnnnnnnnnnnnnnnnnnnnnnn
nnnnnnnnnnnnnnnnnnnnnnnnnnnnnnnnnnnnnnnnnnnnnnnnnnnnnnnnnnnn
nnnnnnnnnnnnnnnnnnnnnnnnnnnnnnnnnnnnnnnnnnnnnnnnnnnnnnnnnnnn
nnnnnnnnnnnnnnnnnnnnnnnnnnnnnnnnnnnnnnnnnnnnnnnnnnnnnnnnnnnn
nnnnnnnnnnnnnnnnnnnnnnnnnnnnnnnnnnnnnnnnnnnnnnnnnnnnnnnnnnnn
nnnnnnnnnnnnnnnnnnnnnnnnnnnnnnnnnnnnnnnnnnnnnnnnnnnnnnnnnnnn
nnnnnnnnnnnnnnnnnnnnnnnnnnnnnnnnnnnnnnnnnnnnnnnnnnnnnnnnnnnn
nnnnnnnnnnnnnnnnnnnnnnnnnnnnnnnnnnnnnnnnnnnnnnnnnnnnnnnnnnnn
nnnnnnnnnnnnnnnnnnnnnnnnnnnnnnnnnnnnnnnnnnnnnnnnnnnnnnnnnnnn
nnnnnnnnnnnnnnnnnnnnnnnnnnnnnnnnnnnnnnnnnnnnnnnnnnnnnnnnnnnn
nnnnnnnnnnnnnnnnnnnnnnnnnnnnnnnnnnnnnnnnnnnnnnnnnnnnnnnnnnnn
nnnnnnnnnnnnnnnnnnnnnnnnnnnnnnnnnnnnnnnnnnnnnnnnnnnnnnnnnnnn
nnnnnnnnnnnnnnnnnnnnnnnnnnnnnnnnnnnnnnnnnnnnnnnnnnnnnnnnnnnn
nnnnnnnnnnnnnnnnnnnnnnnnnnnnnnnnnnnnnnnnnnnnnnnnnnnnnnnnnnnn
nnnnnnnnnnnnnnnnnnnnnnnnnnnnnnnnnnnnnnnnnnnnnnnnnnnnnnnnnnnn
nnnnnnnnnnnnnnnnnnnnnnnnnnnnnnnnnnnnnnnnnnnnnnnnnnnnnnnnnnnn
nnnnnnnnnnnnnnnnnnnnnnnnnnnnnnnnnnnnnnnnnnnnnnnnnnnnnnnnnnnn
nnnnnnnnnnnnnnnnnnnnnnnnnnnnnnnnnnnnnnnnnnnnnnnnnnnnnnnnnnnn
nnnnnnnnnnnnnnnnnnnnnnnnnnnnnnnnnnnnnnnnnnnnnnnnnnnnnnnnnnnn
nnnnnnnnnnnnnnnnnnnnnnnnnnnnnnnnnnnnnnnnnnnnnnnnnnnnnnnnnnnn
nnnnnnnnnnnnnnnnnnnnnnnnnnnnnnnnnnnnnnnnnnnnnnnnnnnnnnnnnnnn
nnnnnnnnnnnnnnnnnnnnnnnnnnnnnnnnnnnnnnnnnnnnnnnnnnnnnnnnnnnn
nnnnnnnnnnnnnnnnnnnnnnnnnnnnnnnnnnnnnnnnnnnnnnnnnnnnnnnnnnnn
nnnnnnnnnnnnnnnnnnnnnnnnnnnnnnnnnnnnnnnnnnnnnnnnnnnnnnnnnnnn
nnnnnnnnnnnnnnnnnnnnnnnnnnnnnnnnnnnnnnnnnnnnnnnnnnnnnnnnnnnn
nnnnnnnnnnnnnnnnnnnnnnnnnnnnnnnnnnnnnnnnnnnnnnnnnnnnnnnnnnnn
nnnnnnnnnnnnnnnnnnnnnnnnnnnnnnnnnnnnnnnnnnnnnnnnnnnnnnnnnnnn
nnnnnnnnnnnnnnnnnnnnnnnnnnnnnnnnnnnnnnnnnnnnnnnnnnnnnnnnnnnn
nnnnnnnnnnnnnnnnnnnnnnnnnnnnnnnnnnnnnnnnnnnnnnnnnnnnnnnnnnnn
nnnnnnnnnnnnnnnnnnnnnnnnnnnnnnnnnnnnnnnnnnnnnnnnnnnnnnnnnnnn
nnnnnnnnnnnnnnnnnnnnnnnnnnnnnnnnnnnnnnnnnnnnnnnnnnnnnnnnnnnn
nnnnnnnnnnnnnnnnnnnnnnnnnnnnnnnnnnnnnnnnnnnnnnnnnnnnnnnnnnnn
nnnnnnnnnnnnnnnnnnnnnnnnnnnnnnnnnnnnnnnnnnnnnnnnnnnnnnnnnnnn
nnnnnnnnnnnnnnnnnnnnnnnnnnnnnnnnnnnnnnnnnnnnnnnnnnnnnnnnnnnn
nnnnnnnnnnnnnnnnnnnnnnnnnnnnnnnnnnnnnnnnnnnnnnnnnnnnnnnnnnnn
nnnnnnnnnnnnnnnnnnnnnnnnnnnnnnnnnnnnnnnnnnnnnnnnnnnnnnnnnnnn
nnnnnnnnnnnnnnnnnnnnnnnnnnnnnnnnnnnnnnnnnn-------gtgtggtgcca
gtgaccatcttcatggtgaagcagtgggtggatgacacgttaccccagactttgtgcacc
acttccgcactgctgtatttatttcagggcttctcgagcaatctgatggggtctctggtg
gtgtcttataacttctacagcctcaacaaaatgggc---accagcccaggagccaccaag
aggccagtcagcatgatctgggccattctcacagtctggattgtcagtttgctgatctgt
gttctgcccctgtgcgggtggggcacctataccttcaccccctggggatgccttaccgac
tgcagcagctcttacatcctgttcctctttgtgatctactcattttgctttggcatcctg
gtcgtgctctccgttcctctgatttatcagctattgtgctcagacgagcagcagcatcta
tacgatgattatcatcaaattgcccgaggctacttctctcccgggtcacctccagttggg
agtcacccactcactctctgtcctgaagtcactgtgaacaaagccttgaagcatttccaa
gatacttgccagaattctgagccaagagccagacaaagcccagctgacagctgtggactg
gaccacta---cagcgcaccaaatgcaccatgtggcagccgaagcttcact
>Eutropis_rudis
gcttagcccttaacataggcagcccacacaatactgcccgcccgagaactacaagtgaaa
aactcaaaactctaaggacttggcggtgctccataccgtcctagaggagcctgtcctata
atcgatactccacgttaaacctaaccattttttgcaccagcctatataccgccgtcgcag
cctaccttatgaaagaagaaagtaggcaaaatagttaacaacaaacacgtcaggtcaagg
tgtagcacataaaatggaagagatgggctacattttctaatagaaaaacagatcgcacag
tgaaacctgtgcaagaaggtggatttagctgtaagaaaacaaaaagtttgcctaaacccc
gccctg--aagttaaaggtcccgcctgcccagtgtttaaacggccgcggtattctaaccg
tgcaaaggtagcgtaatcacttgtcttctaaataaagaccagtatgaacggctaaatgag
gacaaacctgtctcttataactaatcagtgaaactgatctaccagtacaaaagctggtat
atatacataagacgagaagaccctgtggagcttaactaaatatcttaagttggggcgact
tcggaacaaaacaaaacttccgagcagagacccacaaggccaacaagccaaagacccggc
gccgatcaacgaaccaagttaccccagggataacagcgctatcttcttcaagagtcccta
tcgacaagaaggtttacgacctcgatgttggatcaggacacccaagtggtgcagccgcta
aaggttcgtttgttcaacgattaacagtcctacgtgatctgagttcagacgatcccagcc
gctatatctcagcagatgaactaggtgacctgtaccagagctttgtacgggactacccag
gtaagctaaacctcaaggtccacagatatctgatgtttgcagactggagttttgtcttag
ggctgtttaattaacttc------------------------------------------
------------------------------------cccacccaatcctaaaaatcatta
acaactcgttcgtcgacctaccagccccctcaaatatctctgcatgatgaaactttggct
ctctacttggaatctgcttaatcatacaagtcctcacaggactctttctcgccatacact
atacagcagacatctctctagcattctcctccgtagcacacatctgtcgagacgtccaac
acggctgattaatccgaaatctccacgccaacggagcatccatatttttcatctgtattt
acctccatattggacgaggaatatactacggatcttacatatacaaagagacctgaaata
tcggagtcatcctcctcctactagtaatagcaacagccttcgtcggctacgttctcccg-
--tggggccaaatatctttctggggcgcaactgtaatcacaaacctactttcagctattc
catacattggcacaaacctagtagaatgaatttgaggaggcttc----------------
-----tccgtagacaatgcaacccttacacgattcttctcattccattttattttgccct
tcatcattataggagcttcaatactacaccttctattcctccacgaaactggctcaaata
accccacaggcctcagctcaaacacagataaaatcccattccacccatactactcctaca
aagacctcctaggtgcggtactaataattctacttcttctactactagccctattttccc
caaacctcctaggagacccagaaaatttcacaccagcaaacccactagttaccccacccc
acattaaaccagaatgatacttccttttcgcctatgcaattctacgatcaatccctaata
aacttggaggcgtactagctcttctattttccatccttatcctcatacttgttccgatac
ttcacacatcaaaacaacgaggcaacaactttcgtcccatctcccaagcactattctgac
ttctcatagtagaca---------------------------------------------
------------------------------------------------------------
------------------------------------------------------------
------------------------------------------------------------
---------tgcagtaagaaccgtttggcatcacgacaaagcttctgggcagaactgaac
gtggcacgtcttagtcataataatgtggtacgtgtaatagctgctagtgcatgttctcct
gccagtcaggacagtttgggaaccatcataatggaatatgtaggtaacagcactttgcat
catgttatctatggaactggaagtatgataacaaaaaggaaggctaatgggcttggttgt
---ggatatgaacctttgagtataacacagtgtctgagctactcatgtgacattgtggca
ggcttggtgtttctccattcacaattaattgtgcatctggatttaaaacctgccaatata
ctcatcactgaacaaaatgtttgcaagattggagactttggaagctcacaaaaactagag
gattctacatcaagt---gcccagctttgtcagcaggggggaacatacacacaccgtgct
cctgaactccttaaaggagaaagagtc---------------------------------
------------------------------------------------------------
------------------------------------------------------------
----------------gcattgctcttaatgatcactttgtcaagctggtctcatggtaa
gcttggaggtccc-----------------------------------------------
----------------------------tgctc-taatggattgctggcttttttg-gga
g--ggt-----gggggtagtaattgtctcactatatgagtatacatagtgatactggtaa
catt-cctgcaaac--acttgttgggat-ggaaggtta-ctgcttgctgatttgaggttg
tctggatcc-tgctacatc-caccaatt---cctgctttctttctccaggtatgacaatg
agtttg-----------------------cagaaaaagaagatggagtccgacctgtccc
agctgcagacagaggtggaggaggcagtgcaagagtgcaggaatgcagaggagaaggcca
aaaaggccatcactgatgcggc-catgatggcggaggagctg-------gtgtggtgcca
gtgaccatcttcatggtgaagcagtgggtggacgacacgctaccccagaccttgtgcacc
acttccgcactgctgtacttatttcagggcttctcaagcaatctgatggggtctctggta
gtgtcttataacttctacagcctcaacaaaatggga---accagcccaggagccaccaag
aggccagtcagcatgatctgggccattctaaccgtctggattgtcagtttgctgatctgt
gttctgcccctttgcggctggggcacctatactttcaccccctggggatgccttaccgac
tgcagcagttcttacatcttgttcctctttgtgatctactcattttgctttggtatcctg
gttgtgctctccattccactgatttatcagctattgtgctcagatgagcagcagcatcta
tatgatgattaccatcaaattgcycgaggatacttctctcccgggtcacctccagttggg
agtcacccactcactctctgtccagaagtcactgtgaacaaagccttgaagcatttccaa
gacacttgccagaactctgagccaagagccaggcaaagcccagctgacagctgtggactg
gaccacta---cagcacacctaatgcaccatgcagcagccgaagcttcact
>Eutropis_rugifera
gctcagcccttaacacagacagcaaccacaatgctgtccgccagagaattacaagtgaaa
agcttaaaactccaaggacttggcggtgctccacatcgacctagaggagcctgtcctata
atcgataccccccgttttaccttaccattttttgaaacagcctatataccgccgtcgcag
cctaccttatgaaagaaaaaagtaagcacaatagt-aaccactagcacgtcaggtcaagg
tgtagcacataaaatggtrgagatgggctacattttctaatagaaaaacgaacaacacga
tgaaactcgtactagaaggcggatttagctgtaagaaaataataaatttatctaaacccc
gctctgataagttaaaggtcccgcctgcccagtgtttaaacggccgcggtattctaaccg
tgcaaaggtagcgtaatcacttgtcttctaaataaagacctgtatgaacggctaaatgag
gacaagcctgtctcttacaaccaatcagtgaaactgatctgccagtacaaaagctagcat
aattacataagacgagaagaccctgtggagctttactacctgttttaagttggggcgact
tcggaacaaaacaaaacttccgagcagagatccacgaggcctacaagccaaagacccggc
gccgactaacgaaccaagttaccccagggataacagcgctatcttcttcaagagtccata
tcgacaagaaggtttacgacctcgatgttggatcaggacacccaagtggtgcagccgcta
aaggttcgtttgttcaacgattaacagtcctacgtgatctgagttcagacnnnnnnnnnn
nnnnnnnnnnnnnnnnnnnnnnnnnnnnnnnnnnnnnnnnnnnnnnnnnnnnnnnnnnnn
nnnnnnnnnnnnnnnnnnnnnnnnnnnnnnnnnnnnnnnnnnnnnnnnnnnnnnnnnnnn
nnnnnnnnnnnnnnnnnnnnnnnnnnnnnnnnnnnnnnnnnnnnnnnnnnnnnnnnnnnn
nnnnnnnnnnnnnnnnnnnnnnnnnnnnnnnnnnnnnnnnnnnnnnnnnnnnnnnnnnnn
nnnnnnnnnnnnnnnnnnnnnnnnnnnnnnnnnnnnnnnnnnnnnnnnnnnnnnnnnnnn
nnnnnnnnnnnnnnnnnnnnnnnnnnnnnnnnnnnnnnnnnnnnnnnnnnnnnnnnnnnn
nnnnnnnnnnnnnnnnnnnnnnnnnnnnnnnnnnnnnnnnnnnnnnnnnnnnnnnnnnnn
nnnnnnnnnnnnnnnnnnnnnnnnnnnnnnnnnnnnnnnnnnnnnnnnnnnnnnnnnnnn
nnnnnnnnnnnnnnnnnnnnnnnnnnnnnnnnnnnnnnnnnnnnnnnnnnnnnnnnnnnn
nnnnnnnnnnnnnnnnnnnnnnnnnnnnnnnnnnnnnnnnnnnnnnnnnnnnnnnnnnnn
nnnnnnnnnnnnnnnnnnnnnnnnnnnnnnnnnnnnnnnnnnnnnnnnnnnnnnnnnnnn
nnnnnnnnnnnnnnnnnnnnnnnnnnnnnnnnnnnnnnnnnnnnnnnnnnnnnnnnnnnn
nnnnnnnnnnnnnnnnnnnnnnnnnnnnnnnnnnnnnnnnnnnnnnnnnnnnnnnnnnnn
nnnnnnnnnnnnnnnnnnnnnnnnnnnnnnnnnnnnnnnnnnnnnnnnnnnnnnnnnnnn
nnnnnnnnnnnnnnnnnnnnnnnnnnnnnnnnnnnnnnnnnnnnnnnnnnnnnnnnnnnn
nnnnnnnnnnnnnnnnnnnnnnnnnnnnnnnnnnnnnnnnnnnnnnnnnnnnnnnnnnnn
nnnnnnnnnnnnnnnnnnnnnnnnnnnnnnnnnnnnnnnnnnnnnnnnnnnnnnnnnnnn
nnnnnnnnnnnnnnnnnnnnnnnnnnnnnnnnnnnnnnnnnnnnnnnnnnnnnnnnnnnn
nnnnnnnnnnnnnnnnnnnnnnnnnnnnnnnnnnnnnnnnnnnnnnnnnnnnnnnnnnnn
nnnnnnnnnnnnnnnnnnnnnnnnnnnnnnnnnnnnnnnnnnnnnnnnnnnnnnnnnnnn
nnnnnnnnnnnnnnnnnnnnnnnnnnnnnnnnnnnnnnnnnnnnnnnnnnnnnnnnnnnn
nnnnnnnnnnnnnnnnnnnnnnnnnnnnnnnnnnnnnnnnnnnnnnnnnnnnnnnnnnnn
nnnnnnnnnnnnnnnnnnnnnnnnnnnnnnnnnnnnnnnnnnnnnnnnnnnnnnnnnnnn
nnnnnnnnnnnnnnnnnnnnnnnnnnnnnnnnnnnnnnnnnnnnnnnnnnnnnnnnnnnn
nnnnnnnnnnnnnnnnnnnnnnnnnnnnnnnnnnnnnnnnnnnnnnnnnnnnnnnnnnnn
nnnnnnnnnnnnnnnnnnnnnnnnnnnnnnnnnnnnnnnnnnnnnnnnnnnnnnnnnnnn
nnnnnnnnnnnnnnnnnnnnnnnnnnnnnnnnnnnnnnnnnnnnnnnnnnnnnnnnnnnn
nnnnnnnnnnnnnnnnnnnnnnnnnnnnnnnnnnnnnnnnnnnnnnnnnnnnnnnnnnnn
nnnnnnnnnnnnnnnnnnnnnnnnnnnnnnnnnnnnnnnnnnnnnnnnnnnnnnnnnnnn
nnnnnnnnnnnnnnnnnnnnnnnnnnnnnnnnnnnnnnnnnnnnnnnnnnnnnnnnnnnn
nnnnnnnnnnnnnnnnnnnnnnnnnnnnnnnnnnnnnnnnnnnnnnnnnnnnnnnnnnnn
nnnnnnnnnnnnnnnnnnnnnnnnnnnnnnnnnnnnnnnnnnnnnnnnnnnnnnnnnnnn
nnnnnnnnnnnnnnnnnnnnnnnnnnnnnnnnnnnnnnnnnnnnnnnnnnnnnnnnnnnn
nnnnnnnnnnnnnnnnnnnnnnnnnnnnnnnnnnnnnnnnnnnnnnnnnnnnnnnnnnnn
nnnnnnnnnnnnnnnnnnnnnnnnnnnnnnnnnnnnnnnnnnnnnnnnnnnnnnnnnnnn
nnnnnnnnnnnnnnnnnnnnnnnnnnnnnnnnnnnnnnnnnnnnnnnnnnnnnnnnnnnn
nnnnnnnnnnnnnnnnnnnnnnnnnnnnnnnnnnnnnnnnnnnnnnnnnnnnnnnnnnnn
nnnnnnnnnnnnnnnnnnnnnnnnnnnnnnnnnnnnnnnnnnnnnnnnnnnnnnnnnnnn
nnnnnnnnnnnnnnnnnnnnnnnnnnnnnnnnnnnnnnnnnnnnnnnnnnnnnnnnnnnn
nnnnnnnnnnnnnnnnnnnnnnnnnnnnnnnnnnnnnnnnnnnnnnnnnnnnnnnnnnnn
nnnnnnnnnnnnnnnnnnnnnnnnnnnnnnnnnnnnnnnnnnnnnnnnnnnnnnnnnnnn
nnnnnnnnnnnnnnnnnnnnnnnnnnnnnnnnnnnnnnnnnnnnnnnnnnnnnnnnnnnn
nnnnnnnnnnnnnnnnnnnnnnnnnnnnnnnnnnnnnnnnnnnnnnnnnnnnnnnnnnnn
nnnnnnnnnnnnnnnnnnnnnnnnnnnnnnnnnnnnnnnnnn-------gtgtggtgcca
gtgaccatcttcatggtaaagcagtgggtggacgacacgctaccccagaccttgtgcacc
acttctgcactgctgtacttatttcagggcttctcaagcaatctgatggggtctctggta
gtgtcttataacttctacagtctcaacaaaatggga---accagcccgggagccaccaag
agrccagtcagcatgatctgggccattctcacagtctggattgtcagtttgctgatctgt
gttctgcccctttgtggctggggcacctataccttcaccccctggggatgccttaccgac
tgcagcagttcttacatcttgttcctctttgtgatctactcattttgctttggtgtcctg
gtcgtgctctctattcctctgatttatcagctattgtgctcagatgagcagcagcatcta
tacgatgattatcatcaaattgcccgaggatacttctctcccgggtctcctccagttggg
agtcacccactcactctctgtccagaagtcactgtgaacaaagccttgaagcatttccaa
gatacttgccagaactctgagccaagagccmggcaaagcccagctgacagctgtggactg
gaccacta---cagcacaccaaatgctccatgcagcagycgaagcttcact
>Eutropis_trivittata
--------------------------------------------------------gaaa
aacttaaaactccaaggacttggcggtgctccacatcgtcctagaggagcctgtcctata
atcgataccccccgttccaccttaccattttttgtaacagcctatataccgccgtcgcag
cctaccttatgaaagactaaagtaagcaaaatagttaataactagaacgtcaggtcaagg
tgtagcacataaaatggaagagatgggctacattttctttcagaaaaacgaatgacacga
tgaaacccgtacctgaaggaggatttagctgtaagaaagccaagaacttgtctaaa-ccc
gctctg------------------------------------------------------
------------gtaatcacttgtcttctaaataaagacctgtatgaatggctaaatgag
gacaaacctgtctcttataaccaatcagtgaaactgatctgccagtacaaaagctagcat
aaacacataagacgagaagaccctgtggagcttaactaaacgtcttaagttggggcgact
tcggaacaaagcaaaacttccgagcatagatccactaggccaacaagccaaagacccggc
gccgatcaacgaaccaagttaccccagggataacagcgccatcttcttcaagagtccata
tcgacaagaaggtttacgacctcgatgttggatcaggacacccaggcggtgcagccgcca
acggttcgtttgttcaacgactaacgtc----------------------nnnnnnnnnn
nnnnnnnnnnnnnnnnnnnnnnnnnnnnnnnnnnnnnnnnnnnnnnnnnnnnnnnnnnnn
nnnnnnnnnnnnnnnnnnnnnnnnnnnnnnnnnnnnnnnnnnnnnnnnnnnnnnnnnnnn
nnnnnnnnnnnnnnnnnnnnnnnnnnnnnnnnnnnnnnnnnnnnnnnnnnnnnnnnnnnn
nnnnnnnnnnnnnnnnnnnnnnnnnnnnnnnnnnnnnnnnnnnnnnnnnnnnnnnnnnnn
nnnnnnnnnnnnnnnnnnnnnnnnnnnnnnnnnnnnnnnnnnnnnnnnnnnnnnnnnnnn
nnnnnnnnnnnnnnnnnnnnnnnnnnnnnnnnnnnnnnnnnnnnnnnnnnnnnnnnnnnn
nnnnnnnnnnnnnnnnnnnnnnnnnnnnnnnnnnnnnnnnnnnnnnnnnnnnnnnnnnnn
nnnnnnnnnnnnnnnnnnnnnnnnnnnnnnnnnnnnnnnnnnnnnnnnnnnnnnnnnnnn
nnnnnnnnnnnnnnnnnnnnnnnnnnnnnnnnnnnnnnnnnnnnnnnnnnnnnnnnnnnn
nnnnnnnnnnnnnnnnnnnnnnnnnnnnnnnnnnnnnnnnnnnnnnnnnnnnnnnnnnnn
nnnnnnnnnnnnnnnnnnnnnnnnnnnnnnnnnnnnnnnnnnnnnnnnnnnnnnnnnnnn
nnnnnnnnnnnnnnnnnnnnnnnnnnnnnnnnnnnnnnnnnnnnnnnnnnnnnnnnnnnn
nnnnnnnnnnnnnnnnnnnnnnnnnnnnnnnnnnnnnnnnnnnnnnnnnnnnnnnnnnnn
nnnnnnnnnnnnnnnnnnnnnnnnnnnnnnnnnnnnnnnnnnnnnnnnnnnnnnnnnnnn
nnnnnnnnnnnnnnnnnnnnnnnnnnnnnnnnnnnnnnnnnnnnnnnnnnnnnnnnnnnn
nnnnnnnnnnnnnnnnnnnnnnnnnnnnnnnnnnnnnnnnnnnnnnnnnnnnnnnnnnnn
nnnnnnnnnnnnnnnnnnnnnnnnnnnnnnnnnnnnnnnnnnnnnnnnnnnnnnnnnnnn
nnnnnnnnnnnnnnnnnnnnnnnnnnnnnnnnnnnnnnnnnnnnnnnnnnnnnnnnnnnn
nnnnnnnnnnnnnnnnnnnnnnnnnnnnnnnnnnnnnnnnnnnnnnnnnnnnnnnnnnnn
nnnnnnnnnnnnnnnnnnnnnnnnnnnnnnnnnnnnnnnnnnnnnnnnnnnnnnnnnnnn
nnnnnnnnnnnnnnn---------------------------------------------
------------------------------------------------------------
------------------------------------------------------------
------------------------------------------------------------
-------------------------------------------------------tgaat
gtggcacgccttagtcataacaatgtggtacgtgtaatagctgctagtgcatgttctcct
gccagtcaggacagtttgggaaccatcataatggaatatgtaggtaacagcactttgcac
catgttatctatggaactggaagt---ataacaaaaaggaaggataatgggcttggttgt
---ggatatgaacctttgagtataacacagtgtctgagctattcacgtgacattgtggca
ggcttggtctttctccattcacaattaattgtgcatctggatttaaaacctgccaatata
ctcatcactgaacaaaatgtttgcaagattggaga-------------------------
------------------------------------------------------------
------------------------------------------------------------
------------------------------------------------------------
------------------------------------------------------------
---------nnnnnnnnnnnnnnnnnnnnnnnnnnnnnnnnnnnnnnnnnnnnnnnnnnn
nnnnnnnnnnnnnnnnnnnnnnnnnnnnnnnnnnnnnnnnnnnnnnnnnnnnnnnnnnnn
nnnnnnnnnnnnnnnnnnnnnnnnnnnnnnnnnnnnnnnnnnnnnnnnnnnnnnnnnnnn
nnnnnnnnnnnnnnnnnnnnnnnnnnnnnnnnnnnnnnnnnnnnnnnnnnnnnnnnnnnn
nnnnnnnnnnnnnnnnnnnnnnnnnnnnnnnnnnnnnnnnnnnnnnnnnnnnnnnnnnnn
nnnnnnnnnnnnnnnnnnnnnnnnnnnnnnnnnnnnnnnnnnnnnnnnnnnnnnnnnnnn
nnnnnnnnnnnnnnnnnnnnnnnnnnnnnnnnnnnnnnnnnnnnnnnnnnnnnnnnnnnn
nnnnnnnnnnnnnnnnnnnnnnnnnnnnnnnnnnnnnnnnnnnnnnnnnnnnnnnnnnnn
nnnnnnnnnnnnnnnnnnnnnnnnnnnnnnnnnnnnnnnnnn-------gtgtggtgcca
gtgaccatcttcatggtgaagcagtgggtggatgamacgctaccccagaccttgtgcacc
acttccgcactgctgtacttatttcagggcttctcaagcaatctgatggggtctctcgta
gtgtcttataacttctacagcctcaacaaaatgggc---accagcccaggagtcaccaag
aggccagtcagcatgatctgggccattctcacagtctggattgtcagtttgctgatctgt
gttctgcccctctgcggatggggcacctataccttcaccccctggggatgccttactgac
tgcagcagctcttacatcttgttcctctttgtgatctactcattttgctttggtatcctg
gtcgtgctctccgttcctctgatttatcagctgttgtgctcagatgagcagcagcatcta
tacgatgattatcatcaaattgctcgaggctacttctctcctgggtcacctccagttggg
agtcacccactcactctctgtcctgaagtcaccgtgaacaaagccttgaagcatttccaa
gatacttgccagaactctgagccaagagccaggcaaagcccagctgacagctgtggactg
gaccacta---cagcacaccaaatgcaccatgcagcagccgaagcttcact
>Feylinia
gctcagccataaacatagacaataaatac-atattgttcgccagagaactacaagtgaaa
aactagaaactccaaggacttggcggtgccccacaccgacctagaggagcctgtcctaca
atcgataccccacgctaaacccaaccacccctcgccacagcctatataccgccgtcgcag
cccaccttatgaaagaagacagttggcaagatagttaacaacaaacacgtcaggtcaagg
tgtagcacatgaggtggcagagatgggctacattctctaccagagtaacggacgacataa
tgaaacctatacctaaaggcggatttagcagtaagaaaacaatatctttgtcttaaacca
gctctgacaagttaaaggtcctgcctgcccagtgtttaaacggccgcggtatcctaaccg
tgcaaaggtagcgtaatcacttgtcttctaaataaagacctgtatgaacggctaaatgag
aatgaccctgtctcttataaccaatcagtgaaactgatttcccagtacaaaagctgggat
aaacacataagacgagaagaccctgtggagcttcattacaggctttaagttggggcgact
ttggagcaaaataaaacctccaagcacagaaccacgaggccaacaagccaaagacccagt
actgatcaacgaaccaagttaccccagggataacagcgctatcttcttcaagagtcccta
tcgacaagaaggtttacgacctcgatgttggatcaggacacccaaatggtgcagccgtta
aaggttcgtttgttcaacgattaa-agtcctacgtgatctgagttcagacgatcccagcc
gctacatctcagcagatgaactaggcgacctgtatcagagctttgtacgggactatccag
gtgagccaaacccaaagtgccacagatctctgctgatagcagactagggctatgccatga
ggctgtttaattctctcatttatctctgcctgtagtggtgtcaattgaggatccctttga
cc------aaactaatgacccacaacctacgaaaaacccacccaattctaaaaattgtaa
acgactctttcatcgacctgccagccccatcaaacatctctgcttgatgaaacttcggat
ctctcctaggcctctgcctagtttcccaaatccttaccggcctattcttggcaatacatt
atacagcagatatttcatccgccttctcatcaatcgcacatatctgtcgggatgtacaat
acggctgactaatccgaaacctacacgcaaacggcgcatccatattcttcatttgcattt
accttcacatcggacgaggcctatactacggctcctacctgtataaagaaacatgaaaca
ttggggtcatcctactgttcctagtcatagccacagcattcgttggctacgtcctccca-
--tgaggacaratatcwttytgrggsgcaaccgtaatcacaaatctcctttcagcaattc
cctacatcggcacaagtctagttgaatgaatctgagggggcttc----------------
-----tctgtagataatgccaccctaacacgatttttcacttttcacttcctcctgccat
tccttattattggagcatccattattcacctcctattcctccatgaaaccggctctaaca
acccaacaggacttaattcaaacaccgacaaagttccatttcacccatactatacataca
aagacctcctaggggccctactccttgcgctaggactccttctcttagccctattcctgc
ccaacctgctaggcgacccagaaaacttcacaccagcaaaccccctagtaaccccaccac
atattaaacca-------------------------------------------------
------------------------------------------------------------
------------------------------------------------------------
------------------------------------------------------------
------------------------------------------------------------
------------------------------------------------------------
--------------------------------------------------tgtaaagcag
gtgaagaaatgcagtaagaatcgtttggcatcacgacaaagcttctgggcagaattaaat
gtggcacgccttagtcatgacaatgtggtacgtgtaattgctgctagtgcatgttctcct
gctattcaggacagtttgggtaccatcataatggaatatgtaggtaacagcactttgcac
catgttatctatgggactgaaagt---ataacaaaaaggaagaataatgggcttggttgt
---ggctataaacctttgagtataacacagtctctgagctactcatgtgacattgtggca
ggcttggtctttctccattcacaactaattctgcatctggatttgaaacctgctaacata
ttcatcactgaacaaaatgtttgcaagattggagactttggatgctcacaaaaactagaa
gaagccacatcatcaagcccacagctttgtcagcaagggggaacatacacacatcgagct
ccagaactccttaaaggagaaaga------------------------------------
------------------------------------------------------------
------------------------------------------------------------
---------nnnnnnnnnnnnnnnnnnnnnnnnnnnnnnnnnnnnnnnnnnnnnnnnnnn
nnnnnnnnnnnnnnnnnnnnnnnnnnnnnnnnnnnnnnnnnnnnnnnnnnnnnnnnnnnn
nnnnnnnnnnnnnnnnnnnnnnnnnnnnnnnnnnnnnnnnnnnnnnnnnnnnnnnnnnnn
nnnnnnnnnnnnnnnnnnnnnnnnnnnnnnnnnnnnnnnnnnnnnnnnnnnnnnnnnnnn
nnnnnnnnnnnnnnnnnnnnnnnnnnnnnnnnnnnnnnnnnnnnnnnnnnnnnnnnnnnn
nnnnnnnnnnnnnnnnnnnnnnnnnnnnnnnnnnnnnnnnnnnnnnnnnnnnnnnnnnnn
nnnnnnnnnnnnnnnnnnnnnnnnnnnnnnnnnnnnnnnnnnnnnnnnnnnnnnnnnnnn
nnnnnnnnnnnnnnnnnnnnnnnnnnnnnnnnnnnnnnnnnnnnnnnnnnnnnnnnnnnn
nnnnnnnnnnnnnnnnnnnnnnnnnnnnnnnnnnnnnnnnnn------------------
------------------------------------------------------------
------------------------------------------------------------
------------------------------------------------------------
------------------------------------------------------------
------------------------------------------------------------
---------------------------------------tcactttgcttctctctcctt
gtcgtgctctccgttcctctgatttatcagctcttgtgctcagatgagcaacaacatcta
tacgacaattaccatcacattgtccgaggatacttctctcctgggtcgcccccgctaggt
agtcacacgcttgctctctctccagaagtcactgtgaacaaagcctccaagtatttccaa
gatgcttgtcagaactctgatccaagagccaggcaaagccccgctgacagctgtggactg
gaccgcta---cagcacgccaaacgtaccacccaacagccgaagcttcact
>Janetaescincus
gcctggccataaacacagacaataaacacaatattgttcgccagagaactacaaatgaaa
agctcgaaactccaaggacttggcggtgctccacatctccctagaggagcctgtcctata
atcgataccccacgttaaaccttaccacccatagcc-cagcctatataccgccgtcgaag
cctaccttatgaaagcaaacagtaggcgaaacagttaataactaacacgtcaggtcaagg
tgtagcatatggggtggaagagatgggctacattttctattagagcaacaaacggaacaa
tgaaacacgtacccgaaggtggatttagcagtaagaaaacaacaatggtatcttaaaccc
gctctg----------ggtctcgcctgcccagtgttttaacggccgcggtattctaaccg
tgcaaaggtagcgtaatcacttgtcttttaaataaagactagtatgaacggctgaatgag
gacaaacctgtctcttgcaaccaatcagtgaaactgatcctccagtacaaaagctggaat
atacccataagacgagaagaccctgtggagctttactaattgttttgagttggggcgact
tcggaacaaaacaaaacttccaagcacagaaccacaaggcaaacaggcctaagacccagt
actgatcaacgaaccaagttaccccagggataacagcgccatcttcttcaagagtccata
tcgacaagaaggtttacgacctcgatgttggatcaggacacccaaatggtgtagccgtta
aaggttcgtttgttcaacgatt----------------------------nnnnnnnnnn
nnnnnnnnnnnnnnnnnnnnnnnnnnnnnnnnnnnnnnnnnnnnnnnnnnnnnnnnnnnn
nnnnnnnnnnnnnnnnnnnnnnnnnnnnnnnnnnnnnnnnnnnnnnnnnnnnnnnnnnnn
nnnnnnnnnnnnnnnnnnnnnnnnnnnnnnnnnnnnnnnnnnnnnnnnnnnnnnnnnnnn
nn----------------------------------------------------------
----------------------------------------------------cttcggct
cattattaggagtatgtctaatcatacaaatcctcacaggccttttcctggccatgcatt
acacagcagacatttcctctgcattctcatccatcgcccacatctgccgagacgtgcaat
acggctgactcatccgaaacctacatgcaaacggagcctcaatattctttatctgcatct
acctacacatcggacgaggcctttactacggctcctacctatacaaagaaacctgaaata
tcggagttatcctcctatttttagtaatggccacagcctttgtcggatatgtactacca-
--tgaggacaaatatcattttgaggcgcaacagtaatcacaaacctactatcagccattc
cctatatcggaacaagccttgtcgagtggatctgaggggggttc----------------
-----tcagtagacaatgcaaccctaacacgctttttcaccttccacttcctatttccat
tcatcatcatcggagcctcagttatccacctactattcctccatgaaacaggctcaaaca
acccaataggcctcagctcaaacacagacaaaatccaattccacccgtactacacgtaca
aagacatactgggggcagccctcctactactagcaaccctaaccctagccttattcttcc
caaacctactaggagacccagaaaactacaccccggccaaccccttagtaacaccaccac
acatcaagcc--------------------------------------------------
------------------------------------------------------------
------------------------------------------------------------
------------------------------------------------------------
------------------------------------------------------------
------------------------------------------------------------
------------------------------------------------------------
---------tgcagtaagaaccgtttggcatcgcgacaaagcttctgggcagaactaaat
gtggcacgccttagtcataacaatgtggtacgtgtagtagctgctagcgcatgttctcct
gccattcaggacagtttgggtaccgtaataatggaatatgtaggtaatagcactttgcac
catgttatctatgggactggaagtatgataacaaaaagaaagaataatgggctttgttgt
---ggctatgaacctttgagtataacgcagtctctgagctactcgtgtgacattgtaaca
ggcttggtctttctccattcacaattaattgtgcatctggatttaaaacctgccaacata
ttcatcactgaacaaaatgtttgcaa----------------------------------
------------------------------------------------------------
------------------------------------------------------------
------------------------------------------------------------
------------------------------------------------------------
---------nnnnnnnnnnnnnnnnnnnnnnnnnnnnnnnnnnnnnnnnnnnnnnnnnnn
nnnnnnnnnnnnnnnnnnnnnnnnnnnnnnnnnnnnnnnnnnnnnnnnnnnnnnnnnnnn
nnnnnnnnnnnnnnnnnnnnnnnnnnnnnnnnnnnnnnnnnnnnnnnnnnnnnnnnnnnn
nnnnnnnnnnnnnnnnnnnnnnnnnnnnnnnnnnnnnnnnnnnnnnnnnnnnnnnnnnnn
nnnnnnnnnnnnnnnnnnnnnnnnnnnnnnnnnnnnnnnnnnnnnnnnnnnnnnnnnnnn
nnnnnnnnnnnnnnnnnnnnnnnnnnnnnnnnnnnnnnnnnnnnnnnnnnnnnnnnnnnn
nnnnnnnnnnnnnnnnnnnnnnnnnnnnnnnnnnnnnnnnnnnnnnnnnnnnnnnnnnnn
nnnnnnnnnnnnnnnnnnnnnnnnnnnnnnnnnnnnnnnnnnnnnnnnnnnnnnnnnnnn
nnnnnnnnnnnnnnnnnnnnnnnnnnnnnnnnnnnnnnnnnn------------------
---------------------cagtgggtgggcgacacgctcccccagaccttgtgcaca
acttcggcactgctgtacttgtttcagggcttctcaagtaatctgatggggtctctcata
gtttcttataacttctacagcctcaacaaaatggga---aacagccagggagccaccaaa
aggccagtaagcatgacatgggccgttctcaccatctggatagtcagtttgttgatctgt
gttctgcccctttgtggctggggcacctacaccttcaccccctggggatgccttacggac
tgcagcagttcttatatcttgcttctctttgtgatctactcactttgcttctgtctcctt
attgtgctctccattcctctaatttatcagctcttgtgctcagatgagcaacagcatcta
tatgacgattatcatcaaattgcccgagggtacttctctcctgggtcacctccgattggt
cgtcacactctcgccctctcaccagaagtcactgtgaacaaagcctcgaagcatttccaa
gatgcttgtcagaactctgagccacgggccaggcaaagcccagcagacagctgtggactg
gaccacta---cagcacaccgaacgtgccatgcaacagtcgaagcttcact
>Lampropholis
gcccaaccgtaaacaaaaacagcccgtacaaagctgttcgccagaggactaccagtacaa
gactcaaaactccaaggacttggcggtgccccatatcagcctagaggagcctgtcctata
atcgataccccccgatatacctcaccacccattgaaacagcctatataccgccgtcgcag
cctaccttgtgaaagaaaaaagtaagcaaaatagccataaactagaacgtcaggtcaagg
tgtagcacatggggtggtagagatgggctacactctctactagagaaacagacagcacaa
tgaaa-ccctgctcaaaggcggatttagtagtaagaaaacaaaaagtctatcttaaacca
gccctgacaagttaaaggtgctgcctgcccagtgtttaaacggccgcggtatcctaaccg
tgcaaaggtagcgtaatcacttgtcttttaaataaagactggtatgaaaggctaaatgag
aacagacctgtctcttatagttagccagtgaaactgatcttcaagtacaaaagcttggat
aaacacataagacgagaagaccc-gtggagctttcctatcggttttaagttggggcgact
tcggaataaaacgagacttccgagcacagagccaatagatcca-agatcaaagacccagt
actgagcaacgaaccaagttaccccagggataacagcgccatcttcttcaagaggcccta
tcgacaagaaggtttacgacctcgatgttggatcaggacacccaaatggtgcagcaatta
aaggttcgtttgtt----------------------------------------------
---------------atgaactaggtgacctgtaccagagttttgtacgggactacccag
gtaaaccaaa--tgaaggaccacaaatctctaatctctaatgtttggggctgtgcgttga
ggctgtttaatta---tctttctctctctctgtagtggtgtcaattgaagacccctttga
cc----------------------------------------------------------
----------------------------------------------------cttcggct
ccttgctaggggcctgcctaattctacaagtattaacaggcctattcctagcaatacact
acaccgcanacatttcatcagcattttcatccatcgcccacatctcccgagatgttcaac
acggatgactaatccgaaacatacacgccaacggagcctcaatgttcttcatctgcatct
actttcacatcggccgaggcctttactacggctcctacacatttaaagaaacatgaaaca
tcggcgtcatcctacttcttctagtcatggcaactgccttcgttggttacgtcctacca-
--tgaggccaaatatccttctgaggcgcaaccgttatcacaaacctactatcagccgtcc
cgtatatcggcacagcccttgtagagtggatttgaggcggtttc----------------
-----tctgtagacaacgctaccctgacccgatttttctccttccacttcattcttccat
ttgccatcatgggtatatccatactacacctcctttttttacacgagtccggctcaaata
acccaactggccttaactctaattctgacaaaatcccatttcacccctattattcttata
aggacctactaggaatcttactacttatcatcgcccttctatccctggcccttttttccc
caaatctcctaggagacccagaaaattttacccctgcaaacccactggtcaccccacccc
acatcaaacc--------------------------------------------------
------------------------------------------------------------
------------------------------------------------------------
-------------------------------catgtagcagtcccttggtgttctccacc
aaaggtggaactattttattgggagaaggcccttccagcaggtctcgtcggctgccacct
cacttggcttggtgctctattgactgggaacagttgtgtctccatcaccctcttggctct
ggtggctttggttctgtttacaaggctacctactatggatctactgtggctgtaaagcaa
gtgaagaaatatagcaagaaccgtttggcatcacgacaaagcttctgggcagaactgaat
gtggcacgccttagtcataacaatgtggtacgtgttatagctgctagtgcatgttctcct
gccagtcaagacagtttgggtactatcataatggaatatgtaggtaacagcactttgcac
cacgttatctatggaactggaagt---actacaaaaaggaaagatagt---tttgtttgt
---gggtatgaacctttaagtgtaatgcagtctttgagctactcgtgtgacattgttgca
ggcttggtctttctccattcacaattcattgtgcatcttgatt-----------------
------------------------------------------------------------
------------------------------------------------------------
------------------------------------------------------------
------------------------------------------------------------
------------------------------------------------------------
-----------------------tctgaatgatcactttgtcaagctggtctcctggtaa
gatctta-------gatgaaaga--tttctgaagaaagatagaaaatagtctgaaacctt
-ga---------tgtcaaatcattctgctcctc-aagtgctttcctagcttggaggggc-
-----------ggatgggtggtttgtatcactgtagaagtatatatcgtgct-attgtaa
catttcctgcaaatttaactgttgggtt-ggaaggtta-ctgcttgccgttttgagatta
taggaatcc-tgacacatc--accaatg--------tttctttttccaggtatgacaatg
agtttgga---------------------nnnnnnnnnnnnnnnnnnnnnnnnnnnnnnn
nnnnnnnnnnnnnnnnnnnnnnnnnnnnnnnnnnnnnnnnnnnnnnnnnnnnnnnnnnnn
nnnnnnnnnnnnnnnnnnnnnnnnnnnnnnnnnnnnnnnnnn-----------------g
gtgactatcttcatggtcaagcagtgggtggacgaaacgctcccccagaccttgtgcacc
acgtctgcgctgctttacttgtttcagggcttctcaagcaatctgatggggtctctggta
gtgtcgtataacttctacagcctcaacaaaatggga---accagcccgggaaccaccaag
cggccagtcaacatgatgtgggccattctcatggtctggattgttagtttgctgatctgt
gttctgcccctttgtggctggggcacctataccttcactccttggggatgccttacagac
tgcagcagttcttatatcttgttcctcattgtggtctactcattttgctttgttctcctg
gtcgtgctctctatccctctgatctatcagcttttgtgctcagatgagcaccagcatcta
tatgatgattatcatcaaattgcccgagggtacttttctccggggtcacctccggttggg
agtcactccctcactctctctccagaagtcactgtgaacacagccttgaagcatttccaa
gatgcttgccagaactccgatccgagatccaggcaaagcccagctgacagctgtggactg
gaccacta---cagcacacccaacgcaccatgcaacagccgaa--------
>Lipinia
gcctagccctaaacaaagataca-actacaaaactatccgccagagtactacaagcgaaa
agctagaaactcaaaggacttggcggtgcttcaaaccaacctagaggagcctgtcctata
atcgatactccacgttaaaccttaccccccttagccacagcctatataccgccgtcgaag
tctaccttatgaaagaaaaaagtagaccaaacagtctataactaacacgtcaggtcaagg
tgtagcatatggggaggcagagatgggctacattttctaacg-aacaacgaataacctgt
tgaaaaacatgtttaaaggtggatttagtagtaaaaaaataaaaagacatcttgaaaact
gctctgacaagctaaaggtcctgcctgcccagtgtttaaacggccgcggtattctaaccg
tgcaaaggtagcgtaatcacttgtcttctaaataaagaccagtatgaacggctaaatgag
gataaacctgtctcctatagcccatcagtgaaactgatctttcagtccaaaagctggaat
aataacacaagacgagaagaccctgtggagctttactaaaaactttaagttggggcgact
tcggaacaaagaaaaacttccgagcacagaaccacaaggccaacaagccgaagacccagt
actgattaacgaaccaagttaccccagggataacagcgctatcttctttaagagtcccta
tcgacaagaaggtttacgacctcgatgttggatcaggacaccctaatggtgcagccgtta
aaggttcgtttgttcaacgattaatagt----------------------gatcccagcc
gctacatctcggcagatgaactaggagacctgtatcagagctttgtacgggactatccag
gtgagtcaaacccaaagtgccacacatctctgctgatagcaggctagggctgtgccgtga
ggctgtttaatgctctcctttctctctgcctgtagtggtgtcaattgaggatccctttga
ccnnnnnnnnnnnnnnnnnnnnnnnnnnnnnnnnnnnnnnnnnnnnnnnnnnnnnnnnnn
nnnnnnnnnnnnnnnnnnnnnnnnnnnnnnnnnnnnnnnnnnnnnnnnnnnnnnnnnnnn
nnnnnnnnnnnnnnnnnnnnnnnnnnnnnnnnnnnnnnnnnnnnnnnnnnnnnnnnnnnn
nnnnnnnnnnnnnnnnnnnnnnnnnnnnnnnnnnnnnnnnnnnnnnnnnnnnnnnnnnnn
nnnnnnnnnnnnnnnnnnnnnnnnnnnnnnnnnnnnnnnnnnnnnnnnnnnnnnnnnnnn
nnnnnnnnnnnnnnnnnnnnnnnnnnnnnnnnnnnnnnnnnnnnnnnnnnnnnnnnnnnn
nnnnnnnnnnnnnnnnnnnnnnnnnnnnnnnnnnnnnnnnnnnnnnnnnnnnnnnnnnnn
nnnnnnnnnnnnnnnnnnnnnnnnnnnnnnnnnnnnnnnnnnnnnnnnnnnnnnnnnnnn
nnnnnnnnnnnnnnnnnnnnnnnnnnnnnnnnnnnnnnnnnnnnnnnnnnnnnnnnnnnn
nnnnnnnnnnnnnnnnnnnnnnnnnnnnnnnnnnnnnnnnnnnnnnnnnnnnnnnnnnnn
nnnnnnnnnnnnnnnnnnnnnnnnnnnnnnnnnnnnnnnnnnnnnnnnnnnnnnnnnnnn
nnnnnnnnnnnnnnnnnnnnnnnnnnnnnnnnnnnnnnnnnnnnnnnnnnnnnnnnnnnn
nnnnnnnnnnnnnnnnnnnnnnnnnnnnnnnnnnnnnnnnnnnnnnnnnnnnnnnnnnnn
nnnnnnnnnnnnnnnnnnnnnnnnnnnnnnnnnnnnnnnnnnnnnnnnnnnnnnnnnnnn
nnnnnnnnnnnnnnnnnnnnnnnnnnnnnnnnnnnnnnnnnnnnnnnnnnnnnnnnnnnn
nnnnnnnnnnnnnnnnnnnnnnnnnnnnnnnnnnnnnnnnnnnnnnnnnnnnnnnnnnnn
nnnnnnnnnnnnnnnnnnnnnnnnnnnnnnnnnnnnnnnnnnnnnnnnnnnnnnnnnnnn
nnnnnnnnnnnnnnn-------------gaccatgtagcagtcctttggtgttctccacc
aaaggtggaatgttattatcaggagaaggcccttctcccagggctcgtcggctaccacct
catctgtcttggtgctctattgactgggaccagctgtgtctacatcaccccctaggctct
gggggctttggttctgtctacaaggctacttaccatggaactacagtggctgtaaagcag
gtgaagaaatgcagtaagaaccagttggcatcacgacacagcttctgggcagaactaaat
gtggcacgccttagtcataacaatgtggtacgtgtaatagctgctagtgcatgttctcct
accaatcagaacagtttaggtaccatcataatggaatatgtaggtaacggcacattgcac
catgttatctatggaacaggatgtacagtaacaaaaaggaaggctaatgat---ggttgt
---ggctatgaacctttgagtataatgcagtctctgagctactcacgtgacattgtggca
ggcttggtctttctccattcacaattaactgtgcatctggatttaaaacctgccaacata
ttcatcactgaacaaaatgcctgcaagattggagactttggatgctcactcaaactagag
gatgctacttcatcaagcccacagctttgtcatcaagggggaacatacacacaccgtgct
cctgaactccttaaaggagaaagagtcacccctaaggcagatatctactcctttgccatc
accctctggcaaatgattacacgggaagagccttatttgggtgagcgtcaatatgtactc
tattctgttgtggcacataatttgcgtccctctctgactgcatctgtgtttagaggatc-
---------nnnnnnnnnnnnnnnnnnnnnnnnnnnnnnnnnnnnnnnnnnnnnnnnnnn
nnnnnnnnnnnnnnnnnnnnnnnnnnnnnnnnnnnnnnnnnnnnnnnnnnnnnnnnnnnn
nnnnnnnnnnnnnnnnnnnnnnnnnnnnnnnnnnnnnnnnnnnnnnnnnnnnnnnnnnnn
nnnnnnnnnnnnnnnnnnnnnnnnnnnnnnnnnnnnnnnnnnnnnnnnnnnnnnnnnnnn
nnnnnnnnnnnnnnnnnnnnnnnnnnnnnnnnnnnnnnnnnnnnnnnnnnnnnnnnnnnn
nnnnnnnnnnnnnnnnnnnnnnnnnnnnnnnnnnnnnnnnnnnnnnnnnnnnnnnnnnnn
nnnnnnnnnnnnnnnnnnnnnnnnnnnnnnnnnnnnnnnnnnnnnnnnnnnnnnnnnnnn
nnnnnnnnnnnnnnnnnnnnnnnnnnnnnnnnnnnnnnnnnnnnnnnnnnnnnnnnnnnn
nnnnnnnnnnnnnnnnnnnnnnnnnnnnnnnnnnnnnnnnnnctgatcagtgtggtgccg
gtgaccatcttcctggtcaagcagtgggtggacgagatgctcccccagaccttgtgcacc
gcgtctgccctgctctacttgttccagggcttctccagcaatctgatggggtccctcgta
gtgtcttacaacttctacagcctcagcaaaatgggg---aacagccaaggagccaccaaa
aggccagtcagcatgatatgggccattctcaccgtctggatggtcagcttgctgatctgt
gttctgcccctttgcggttggggcacctacaccttcaccccctggggatgccttatggac
tgcagcagctcgtacatcctgttcctctttgtgatctactccctgggcttcggtctcctg
gtggtgctctccatccctctcatttatcagctcttgtgctccgatgagcagcagcatctg
tatgacgattaccaccaaatcgcccgagggtccttctctccggggtccccaccgatgggg
agtcacccctttgcgctctctccagaggtcactgtgaacaaagccttgaagcattttcaa
gatgcttgtcagaactcggagcccagagtcaggcaaagcccagctgacagctgcaggctg
gatcccta---cagcaccccaaatgcaccaccccacagccgaagtttcatg
>Mabuya_mabouya
gcttagcccttaacatagacagtgaacacaatactgtccgccagagaactacaagtgaaa
aactagaaactccaaggacttggcggtgccccatatcagcctagaggagcctgtcctata
atcgataatccacgttaaaccttaccacctctagcaacagcctatataccgccgtcgaag
cttaccttgtgaaagaaaaaagtaagcaaaatagtcaataactagcacgtcaggtcaagg
tgtagcacatgagatggaagagatgggctacattttctactagaaaaacgaacagcacaa
tgaaacctgtactcaaaggcggatttagtagtaagaaaaaaaaaattttgccttaaaccc
gctctg----------ggtcctgcctgcccagtgtttcaacggccgcggtattctaaccg
tgcaaaggtagcgtaatcacttgtcttttaaataaagacctgtatgaatggctaaatgag
gataaacctgtctcatataactaatcagtgaaactgatcttccagtacaaaagctggaat
aaccacataagacgagaagaccctgtggagcttaactaaccgttttcagttggggcgact
tcggaacaaaaaataacttccgagcacagagccacaaggccaacaagccaaagacccggc
gccgatcaacgaaccaagttaccccagggataacagcgcaatcttcttcgagagccccta
tcaacaagaaggtttacgacctcgatgttggatcaggacacccaaatggtgcagccgtta
atggttcgtttgttcaacgattaacagtcctacgtgatctg---------nnnnnnnnnn
nnnnnnnnnnnnnnnnnnnnnnnnnnnnnnnnnnnnnnnnnnnnnnnnnnnnnnnnnnnn
nnnnnnnnnnnnnnnnnnnnnnnnnnnnnnnnnnnnnnnnnnnnnnnnnnnnnnnnnnnn
nnnnnnnnnnnnnnnnnnnnnnnnnnnnnnnnnnnnnnnnnnnnnnnnnnnnnnnnnnnn
nn-aaaaacaaatgacccaccacaacctacgaaaaacccacccaatcctgaaaatcatta
acaactcattcattgacctcccaaccccctcaaacatttcagcctgatgaaactttggct
ccctcttaggcgcctgcctaatcgctcaagtactcaccggactatttctagccatacact
atacagcagacatttcctccgcattctcctctgtagcccatatctgccgagacgtacaat
acggctgacttatccgaaatctccacgccaacggcgcttccatattcttcatctgcatct
acctgcatattggacgaggcctttactacgggtcctacatatacaaagaaacttgaaata
tcggagtcatcctcctcctcctggtaatagcaacagccttcgtgggctatgttctcccg-
--tgaggccaaatatcattctgaggggctaccgtaatcactaacctactctcagcaattc
cgtacatcggaacaaatctcgttgaatgaatctgaggcggcttc----------------
-----tcagtagayaacgcaaccctgactcgattcttctccttccactttattctcccat
tcatcatcataggaacctcaataatccacctacttttcctacacgaaacaggatcaaaca
accccacaggcctaaactcaaacaccgacaaaatcccattccacccatacttcacctaca
aagacatattaggggcagccctaataatttcactactcctaacactaacccttttctcac
caaacctactaggggaccccgaaaacttcacaccagcaaacccactagttaccccacccc
atatcaaaccagaatgatactttctatttgcctacgccatcctacgctctattccaaaca
aactggggggtgttttagcactactcctctccattcttatcctcctcttagtaccaatac
ttcacacatcaaaacaacgaggaaacatctttcgtccaatatcacaaacagtctactggc
tactaataacaaatannnnnnnnnnnnnnnnnnnnnnnnnnnnnnnnnnnnnnnnnnnnn
nnnnnnnnnnnnnnnnnnnnnnnnnnnnnnnnnnnnnnnnnnnnnnnnnnnnnnnnnnnn
nnnnnnnnnnnnnnnnnnnnnnnnnnnnnnnnnnnnnnnnnnnnnnnnnnnnnnnnnnnn
nnnnnnnnnnnnnnnnnnnnnnnnnnnnnnnnnnnnnnnnnnnnnnnnnnnnnnnnnnnn
nnnnnnnnnnnnnnnnnnnnnnnnnnnnnnnnnnnnnnnnnnnnnnnnnnnnnnnnnnnn
nnnnnnnnnnnnnnnnnnnnnnnnnnnnnnnnnnnnnnnnnnnnnnnnnnnnnnnnnnnn
nnnnnnnnnnnnnnnnnnnnnnnnnnnnnnnnnnnnnnnnnnnnnnnnnnnnnnnnnnnn
nnnnnnnnnnnnnnnnnnnnnnnnnnnnnnnnnnnnnnnnnnnnnnnnnnnnnnnnnnnn
nnnnnnnnnnnnnnnnnnnnnnnnnnnnnnnnnnnnnnnnnnnnnnnnnnnnnnnnnnnn
nnnnnnnnnnnnnnnnnnnnnnnnnnnnnnnnnnnnnnnnnnnnnnnnnnnnnnnnnnnn
nnnnnnnnnnnnnnnnnnnnnnnnnnnnnnnnnnnnnnnnnnnnnnnnnnnnnnnnnnnn
nnnnnnnnnnnnnnnnnnnnnnnnnnnnnnnnnnnnnnnnnnnnnnnnnnnnnnnnnnnn
nnnnnnnnnnnnnnnnnnnnnnnnnnnnnnnnnnnnnnnnnnnnnnnnnnnnnnnnnnnn
nnnnnnnnnnnnnnnnnnnnnnnnnnnnnnnnnnnnnnnnnnnnnnnnnnnnnnnnnnnn
nnnnnnnnnnnnnnnnnnnnnnnnnnnnnnnnnnnnnnnnnnnnnnnnnnnnnnnnnnnn
nnnnnnnnnnnnnnnnnnnnnnnnnnnnnnnnnnnnnnnnnnnnnnnnnnnnnnnnnnnn
nnnnnnnnnnnnnnnnnnnnnnnnnnnnnnnnnnnnnnnnnnnnnnnnnnnnnnnnnnnn
nnnnnnnnnnnnnnnnnnnnnnnnnnnnnnnnnnnnnnnnnnnnnnnnnnnnnnnnnnnn
nnnnnnnnnnnnnnnnnnnnnnnnnnnnnnnnnnnnnnnnnnnnnnnnnnnnnnnnnnnn
nnnnnnnnnnnnnnnnnnnnnnnnnnnnnnnnnnnnnnnnnnnnnnnnnnnnnnnnnnnn
nnnnnnnnnnnnnnnnnnnnnnnnnnnnnnnnnnnnnnnnnnnnnnnnnnnnnnnnnnnn
nnnnnnnnnnnnnnnnnnnnnnnnnnnnnnnnnnnnnnnnnnnnnnnnnnnnnnnnnnnn
nnnnnnnnnnnnnnnnnnnnnnnnnnnnnnnnnnnnnnnnnnnnnnnnnnnnnnnnnnnn
nnnnnnnnnnnnnnnnnnnnnnnnnnnnnnnnnnnnnnnnnnctgatcagtgtggtgcca
gtgaccatcttcatggtgaagcagtgggtggaagacacactaccccagaccttgtgtacc
acttccgcactgctgtacttatttcagggcttctcaagcaatctgatggggtctttggta
gtgtcttataacttctacagcctcaacaaaatggga---acctgcccaggagctactaag
aggccagtcagcatgatctgggccattctcacagtctggattgtcagtttgctgatctgt
gttctgcccctttgcggctggggcacctataccttcactccctggggatgccttgctgac
tgcagcagttcttatatcctgttcctctttgtgatctactcattttgctttggtatcctg
gtcgtgctctccattcctctgatttatcagctattatgctcagatgagcagcagcattta
tacgatgattatcatcaaattgcccgaggatacttctctccggggtcacctccagttggg
agtctaccactctctcactgtccagaagtcactgtgaacaaagccttgaagcatctccaa
aacacttgccagaactctgatccaaaagccaggcaaagcccagctgatagctgtggactg
gagcacta---tagcacrccaaatgcaccaggcaacagccgaagtgtcaca
>Madascincus
-----------------------atacacaatattgtccgcccgaggactacaagcgaaa
agctcgaaactccaaggacttggcggtgctccacaccaacctagaggagcctgtcctata
atcgataccccacgttaaacctcacccccccttgccccagcttatataccgccgtcgcag
cttaccctgtgaaagcccacagtaagcggagccgttaataacgaacacgtcaggtcaagg
tgtagctcatgaggcggaagagatgggctacattttctaccagaacaacgaatgatccaa
tgaaacatgcgtctcaaggcggatttagtagtaagaaagcaaaaaccttgtctaaaactc
gctctg-caagttaaaggtcctgcctgcccagtgtttaaacggccgcggtattctaaccg
tgcaaaggtagcgtaatcacttgtcttctaaataaagaccagtatgaacggctaaatgag
gacaggcctgtctcttaagactaatcagtgaaactgatctcccagtacaaaagctgggat
atacacattagacgagaagaccctgtggagctttactaatagttttgagttggggcgact
tcggaacaaaacaaaacttccgagcacagaaccacgcggccaacaagccaaagacccagt
actgattaacgaaccaagttaccccagggataacagcgcaatcttctttaagagtcccta
tcgacaagaaggtttacgacctcgatgttggatcaggacacccaaatggcgcagccgtta
aaggttcgtttgttcaacgattaacagtcctacgtgatctgagttcagac----------
---------------------ttggtgacctgtaccagagctttgtacgggactacccag
gtgagcc--------------acagatctctgctcttggcagactggggctctgccatga
ggctatttcgtgctcttctttctctctatctgcagtggtgtcgattgaggatccctttga
ccnnnnnnnnnnnnnnnnnnnnnnnnnnnnnnnnnnnnnnnnnnnnnnnnnnnnnnnnnn
nnnnnnnnnnnnnnnnnnnnnnnnnnnnnnnnnnnnnnnnnnnnnnnnnnnnnnnnnnnn
nnnnnnnnnnnnnnnnnnnnnnnnnnnnnnnnnnnnnnnnnnnnnnnnnnnnnnnnnnnn
nnnnnnnnnnnnnnnnnnnnnnnnnnnnnnnnnnnnnnnnnnnnnnnnnnnnnnnnnnnn
nnnnnnnnnnnnnnnnnnnnnnnnnnnnnnnnnnnnnnnnnnnnnnnnnnnnnnnnnnnn
nnnnnnnnnnnnnnnnnnnnnnnnnnnnnnnnnnnnnnnnnnnnnnnnnnnnnnnnnnnn
nnnnnnnnnnnnnnnnnnnnnnnnnnnnnnnnnnnnnnnnnnnnnnnnnnnnnnnnnnnn
nnnnnnnnnnnnnnnnnnnnnnnnnnnnnnnnnnnnnnnnnnnnnnnnnnnnnnnnnnnn
nnnnnnnnnnnnnnnnnnnnnnnnnnnnnnnnnnnnnnnnnnnnnnnnnnnnnnnnnnnn
nnnnnnnnnnnnnnnnnnnnnnnnnnnnnnnnnnnnnnnnnnnnnnnnnnnnnnnnnnnn
nnnnnnnnnnnnnnnnnnnnnnnnnnnnnnnnnnnnnnnnnnnnnnnnnnnnnnnnnnnn
nnnnnnnnnnnnnnnnnnnnnnnnnnnnnnnnnnnnnnnnnnnnnnnnnnnnnnnnnnnn
nnnnnnnnnnnnnnnnnnnnnnnnnnnnnnnnnnnnnnnnnnnnnnnnnnnnnnnnnnnn
nnnnnnnnnnnnnnnnnnnnnnnnnnnnnnnnnnnnnnnnnnnnnnnnnnnnnnnnnnnn
nnnnnnnnnnnnnnnnnnnnnnnnnnnnnnnnnnnnnnnnnnnnnnnnnnnnnnnnnnnn
nnnnnnnnnnnnnnnnnnnnnnnnnnnnnnnnnnnnnnnnnnnnnnnnnnnnnnnnnnnn
nnnnnnnnnnnnnnnnnnnnnnnnnnnnnnnnnnnnnnnnnnnnnnnnnnnnnnnnnnnn
nnnnnnnnnnnnnnn---------------------------------------------
------------------------------------------------------------
-------------------------------------------------------gctct
ggtggctttggttctgtctacaaagctacttactatggaactacagtggctgtaaagcag
gtgaagaaatgcagtaagaaccgtttggcatcacgacaaagcttctgggcggaactaaat
gtggcacgccttagtcataacaatgtggtacgtgtaatagctgctagtgcatgttctcct
gccattcaggacagtttgggtaccatcataatggaatatgtaagtaacagcactttgcac
aatgttatatatagaactgaaagt---ataacaaaaaagaagaataatgggcttgattgt
---ggctatgaacctttgagtataacacagtctctgagctattcctgtgacattgtggca
ggcttggtctttcttcattcacaattaattgcgcatctggatttaaaacctgccaacata
ttcatcactgaacaaaatgcttgcaagattggagactttggatgctcccaaaa-------
------------------------------------------------------------
------------------------------------------------------------
------------------------------------------------------------
------------------------------------------------------------
---------nnnnnnnnnnnnnnnnnnnnnnnnnnnnnnnnnnnnnnnnnnnnnnnnnnn
nnnnnnnnnnnnnnnnnnnnnnnnnnnnnnnnnnnnnnnnnnnnnnnnnnnnnnnnnnnn
nnnnnnnnnnnnnnnnnnnnnnnnnnnnnnnnnnnnnnnnnnnnnnnnnnnnnnnnnnnn
nnnnnnnnnnnnnnnnnnnnnnnnnnnnnnnnnnnnnnnnnnnnnnnnnnnnnnnnnnnn
nnnnnnnnnnnnnnnnnnnnnnnnnnnnnnnnnnnnnnnnnnnnnnnnnnnnnnnnnnnn
nnnnnnnnnnnnnnnnnnnnnnnnnnnnnnnnnnnnnnnnnnnnnnnnnnnnnnnnnnnn
nnnnnnnnnnnnnnnnnnnnnnnnnnnnnnnnnnnnnnnnnnnnnnnnnnnnnnnnnnnn
nnnnnnnnnnnnnnnnnnnnnnnnnnnnnnnnnnnnnnnnnnnnnnnnnnnnnnnnnnnn
nnnnnnnnnnnnnnnnnnnnnnnnnnnnnnnnnnnnnnnnnn------------------
---------------------cagtgggtgggcgaggggctcccccagrccgcgtgcacc
gcgtcggcattgctgtacttgttccagggcttctccagtaacctgatgggctctctcgtc
gtttcttataacttctacagcctcaacaaaatgggg---agcagtcacggactcaccaag
aggcctgtgagcatgatatgggccattctcacgacctggattgtcagtttgctgatctgt
gttctgcccctttgcggctggggcacctataccttcaccccctggggttgccttacggac
tgcagcagttcttatatcttgtttctctttgtgatctactccctttgcttctgtgtcctg
gtcgtcctctccattcctctgatttatcagctcttgtgctcagatgagcaacagcatctc
tacgacgattatcatcaaattgcccgagggtacttctctcacgggtcacctccgattggg
ggtcacactcttgctctcgctccagaagtcactgtgaacaaagcttcgaagtatttccaa
gacgcttgccagaactcggatccaagaaccgggcaaagcccagcggatagttgtggtctg
gatcactacakcagcacaccaaacgtgccatacaccagtcgaagcttcact
>Maracaiba_meridensis
gcctagccctaaacatagacagcaaatacaatactgtccgccagagaactacaagtgaaa
aactagaaactcaaaggacttggcggtgccccacatcaacctagaggagcctgtcctata
atcgataatccacgctgcaccttaccatttcttgaaacagcctatataccgccgtcgaag
cctaccttatgaaagaaaaaagtaggcaaaatagttaacaactaaaacgtcaggtcaagg
tgtagcacatgaaatggcagagatgggctacattttctgccagaaaaacgaacagcacaa
tgaaatctgtactcaaaggtggatttagcagtaaggaaaaaaaaactctaccttaaatcc
gct---nnnnnnnnnnnnnnnnnnnnnnnnnnnnnnnnnnnnnnnnnnnnnnnnnnnnnn
nnnnnnnnnnnnnnnnnnnnnnnnnnnnnnnnnnnnnnnnnnnnnnnnnnnnnnnnnnnn
nnnnnnnnnnnnnnnnnnnnnnnnnnnnnnnnnnnnnnnnnnnnnnnnnnnnnnnnnnnn
nnnnnnnnnnnnnnnnnnnnnnnnnnnnnnnnnnnnnnnnnnnnnnnnnnnnnnnnnnnn
nnnnnnnnnnnnnnnnnnnnnnnnnnnnnnnnnnnnnnnnnnnnnnnnnnnnnnnnnnnn
nnnnnnnnnnnnnnnnnnnnnnnnnnnnnnnnnnnnnnnnnnnnnnnnnnnnnnnnnnnn
nnnnnnnnnnnnnnnnnnnnnnnnnnnnnnnnnnnnnnnnnnnnnnnnnnnnnnnnnnnn
nnnnnnnnnnnnnnnnnnnnnnnnnnnnnnnnnnnnnnnnnnnnnnnnnnnnnnnnnnnn
nnnnnnnnnnnnnnnnnnnnnnnnnnnnnnnnnnnnnnnnnnnnnnnnnnnnnnnnnnnn
nnnnnnnnnnnnnnnnnnnnnnnnnnnnnnnnnnnnnnnnnnnnnnnnnnnnnnnnnnnn
nnnnnnnnnnnnnnnnnnnnnnnnnnnnnnnnnnnnnnnnnnnnnnnnnnnnnnnnnnnn
nn-aaaaacaaatgacccaccacaacccacgaaaaacccacccgatcctaaaaatcatta
acaactcattcatcgaccttccaaccccttcaaatatttcagcctggtgaaacttcggct
cccttctaggtgcctgcctaatcgcacaagtcctcactgggctattcctagccatacact
atacagcagacatctcctccgcattctcctctgtcgcccacatctgccgagacgtacaat
atggctgactcatccgaaaccttcacgccaacggcgcttctatattcttcatctgcattt
atctacacattggacgaggcctctattacggatcttacatatacaaagaaacttgaaacg
ttggggtcatcctcctcctcctagtaatagcaacagccttcgtgggttatgtcctccca-
--tgaggacaaatatcattctgaggnnnnnnnnnnnnnnncaacctactctcagcagtcc
cctatatcggaacaaatctcgttgaatgaatttggggtggcttc----------------
-----tcagtagacaacgcaacactaacccgattcttctctttccacttcatcctcccat
ttattatcatgggggcctcaataatccacttactattcctacatgaaacagggtcaaaca
acccaacaggccttaattcaaacactgataaaatcccatttcacccatacttttcctaca
aagacatactaggggcagccctaataatcatcctcctcctaacactagccctcttctcac
caaacctactaggagaccctgaaaactttacaccagcaaacccgctagttaccccacccc
acatcaagccagagtggtacttcctattcgcctacgctatcctacgctctattccaaaca
aactcgggggcgttctagcactacttttctccatcctcatcctccttttagtaccaatac
ttcacacatcaaaacagcgaggaaacaccttccgcccaacatcacaaacaatcttctgac
tactaataacaaacannnnnnnnnnnnnnnnnnnnnnnnnnnnnnnnnnnnnnnnnnnnn
nnnnnnnnnnnnnnnnnnnnnnnnnnnnnnnnnnnnnnnnnnnnnnnnnnnnnnnnnnnn
nnnnnnnnnnnnnnnnnnnnnnnnnnnnnnnnnnnnnnnnnnnnnnnnnnnnnnnnnnnn
nnnnnnnnnnnnnnnnnnnnnnnnnnnnnnnnnnnnnnnnnnnnnnnnnnnnnnnnnnnn
nnnnnnnnnnnnnnnnnnnnnnnnnnnnnnnnnnnnnnnnnnnnnnnnnnnnnnnnnnnn
nnnnnnnnnnnnnnnnnnnnnnnnnnnnnnnnnnnnnnnnnnnnnnnnnnnnnnnnnnnn
nnnnnnnnnnnnnnnnnnnnnnnnnnnnnnnnnnnnnnnnnnnnnnnnnnnnnnnnnnnn
nnnnnnnnnnnnnnnnnnnnnnnnnnnnnnnnnnnnnnnnnnnnnnnnnnnnnnnnnnnn
nnnnnnnnnnnnnnnnnnnnnnnnnnnnnnnnnnnnnnnnnnnnnnnnnnnnnnnnnnnn
nnnnnnnnnnnnnnnnnnnnnnnnnnnnnnnnnnnnnnnnnnnnnnnnnnnnnnnnnnnn
nnnnnnnnnnnnnnnnnnnnnnnnnnnnnnnnnnnnnnnnnnnnnnnnnnnnnnnnnnnn
nnnnnnnnnnnnnnnnnnnnnnnnnnnnnnnnnnnnnnnnnnnnnnnnnnnnnnnnnnnn
nnnnnnnnnnnnnnnnnnnnnnnnnnnnnnnnnnnnnnnnnnnnnnnnnnnnnnnnnnnn
nnnnnnnnnnnnnnnnnnnnnnnnnnnnnnnnnnnnnnnnnnnnnnnnnnnnnnnnnnnn
nnnnnnnnnnnnnnnnnnnnnnnnnnnnnnnnnnnnnnnnnnnnnnnnnnnnnnnnnnnn
nnnnnnnnnnnnnnnnnnnnnnnnnnnnnnnnnnnnnnnnnnnnnnnnnnnnnnnnnnnn
nnnnnnnnnnnnnnnnnnnnnnnnnnnnnnnnnnnnnnnnnnnnnnnnnnnnnnnnnnnn
nnnnnnnnnnnnnnnnnnnnnnnnnnnnnnnnnnnnnnnnnnnnnnnnnnnnnnnnnnnn
nnnnnnnnnnnnnnnnnnnnnnnnnnnnnnnnnnnnnnnnnnnnnnnnnnnnnnnnnnnn
nnnnnnnnnnnnnnnnnnnnnnnnnnnnnnnnnnnnnnnnnnnnnnnnnnnnnnnnnnnn
nnnnnnnnnnnnnnnnnnnnnnnnnnnnnnnnnnnnnnnnnnnnnnnnnnnnnnnnnnnn
nnnnnnnnnnnnnnnnnnnnnnnnnnnnnnnnnnnnnnnnnnnnnnnnnnnnnnnnnnnn
nnnnnnnnnnnnnnnnnnnnnnnnnnnnnnnnnnnnnnnnnnnnnnnnnnnnnnnnnnnn
nnnnnnnnnnnnnnnnnnnnnnnnnnnnnnnnnnnnnnnnnnctgatcagtgtggtgcca
gtgaccatcttcatggtgaagcagtgggtggacgacacactgccccagaccttgtgtacc
acttccgcgctgctgtacttatttcagggcttctcaagcaatctgatggggtctttggta
gtgtcttataacttctacagcctcaacaaaatggga---acctgcccaggagctactaag
aggccagtcagcatgatctgggccattctcacagtctggattgtcagtttgctgatctgt
gttctgcctctttgcggctggggcacctataccttcactccctggggatgccttgctgac
tgcagcagttcttatatcctgttcctctttgtgatctactcattttgctttggtatcctg
gtcgtgctctccattcctctgatttatcagctattgtgctcagatgagcagcagcattta
tacgatgattatcatcagattgcccgaggatacttctctccggggtcacctccagttggg
agtctaccactctctcactgtccagaagtcactgtgaacaaagccttgaagcatctccaa
aacacttgccagaactctgatccaaaagccaggcaaagcccagctgatagctgtggactg
gagcacta---tngcacaccnaatgcaccaggcaacagc------------
>Marisora_falconensis
gcttagccgtaaacatagacagtaaacacaatactgtccgccagagaactacaagtgaaa
aactagaaactccaaggacttggcggtgccctacaccaacctagaggagcctgtcctata
atcgataatccacgctgtaccttaccatttctagcaacagcctatataccgccgtcgaag
cttaccttatgagagaaaaaagtaagcaaaatagttaacaactaaaacgtcaggtcaagg
tgtagcacatgaaatggtagagatgggctacattttctactagaaaaacgaacagtacaa
tgaaacctgtcctcaaaggcggatttagcagtaaggaaaaaaaaattctaccttaaaccc
gct---nnnnnnnnnnnnnnnnnnnnnnnnnnnnnnnnnnnnnnnnnnnnnnnnnnnnnn
nnnnnnnnnnnnnnnnnnnnnnnnnnnnnnnnnnnnnnnnnnnnnnnnnnnnnnnnnnnn
nnnnnnnnnnnnnnnnnnnnnnnnnnnnnnnnnnnnnnnnnnnnnnnnnnnnnnnnnnnn
nnnnnnnnnnnnnnnnnnnnnnnnnnnnnnnnnnnnnnnnnnnnnnnnnnnnnnnnnnnn
nnnnnnnnnnnnnnnnnnnnnnnnnnnnnnnnnnnnnnnnnnnnnnnnnnnnnnnnnnnn
nnnnnnnnnnnnnnnnnnnnnnnnnnnnnnnnnnnnnnnnnnnnnnnnnnnnnnnnnnnn
nnnnnnnnnnnnnnnnnnnnnnnnnnnnnnnnnnnnnnnnnnnnnnnnnnnnnnnnnnnn
nnnnnnnnnnnnnnnnnnnnnnnnnnnnnnnnnnnnnnnnnnnnnnnnnnnnnnnnnnnn
nnnnnnnnnnnnnnnnnnnnnnnnnnnnnnnnnnnnnnnnnnnnnnnnnnnnnnnnnnnn
nnnnnnnnnnnnnnnnnnnnnnnnnnnnnnnnnnnnnnnnnnnnnnnnnnnnnnnnnnnn
nnnnnnnnnnnnnnnnnnnnnnnnnnnnnnnnnnnnnnnnnnnnnnnnnnnnnnnnnnnn
nn-aaaaactaatggcccaccataatctacgaaaaattcatccaattctaaaaattgtta
ataactcgttcatcgacctccccactccttcaaacatctcagcctgatgaaactttggct
ccctcctaggcgcctgcctaatcgcacaaatcgttaccggactatttctagctatacact
acacagcagacatttcctccgcattctcctccgtagcccacatctgccgagacgtacaat
acggctgacttatccgaaacctccacgcgaatggtgcctccatattcttcatctgcattt
atcttcacattggacgaggcctttactacggatcctacatatacaaagaaacttgaaaca
tcggagtcgtcctcctccttctagtaatagcaactgccttcgtcgggtacgtattacca-
--tgaggccaaatatcattctgaggagctactgttattaccaacctactttcagcagttc
cttatataggaactagccttgttgaatgaatttgagggggcttc----------------
-----tcagtagacaacgcaaccctaacccgattcttctccttccactttattcttccct
tcattattataggagcatcaataattcacctactctttcttcacgaaacaggatcaaaca
accccacaggcctaaattctaacaccgacaaaatcccattccatccttacttctcctaca
aagatatattaggagcagccctaataattctatttctattaacattagcccttttctcac
caaatctactaggcgacccagaaaatttcactccagcaaaccctctagtcaccccaccac
acattaaaccagaatgatacttcctttttgcctatgccatcctacgttctatcccaaaca
aacttggaggagtcttagctctacttttttctatcctaatccttctgctagtaccaatac
ttcacacatcaaaacaacgaggaaacgccttccgtccaatatcacaagctatcttctgac
tcctagtcacaaacannnnnnnnnnnnnnnnnnnnnnnnnnnnnnnnnnnnnnnnnnnnn
nnnnnnnnnnnnnnnnnnnnnnnnnnnnnnnnnnnnnnnnnnnnnnnnnnnnnnnnnnnn
nnnnnnnnnnnnnnnnnnnnnnnnnnnnnnnnnnnnnnnnnnnnnnnnnnnnnnnnnnnn
nnnnnnnnnnnnnnnnnnnnnnnnnnnnnnnnnnnnnnnnnnnnnnnnnnnnnnnnnnnn
nnnnnnnnnnnnnnnnnnnnnnnnnnnnnnnnnnnnnnnnnnnnnnnnnnnnnnnnnnnn
nnnnnnnnnnnnnnnnnnnnnnnnnnnnnnnnnnnnnnnnnnnnnnnnnnnnnnnnnnnn
nnnnnnnnnnnnnnnnnnnnnnnnnnnnnnnnnnnnnnnnnnnnnnnnnnnnnnnnnnnn
nnnnnnnnnnnnnnnnnnnnnnnnnnnnnnnnnnnnnnnnnnnnnnnnnnnnnnnnnnnn
nnnnnnnnnnnnnnnnnnnnnnnnnnnnnnnnnnnnnnnnnnnnnnnnnnnnnnnnnnnn
nnnnnnnnnnnnnnnnnnnnnnnnnnnnnnnnnnnnnnnnnnnnnnnnnnnnnnnnnnnn
nnnnnnnnnnnnnnnnnnnnnnnnnnnnnnnnnnnnnnnnnnnnnnnnnnnnnnnnnnnn
nnnnnnnnnnnnnnnnnnnnnnnnnnnnnnnnnnnnnnnnnnnnnnnnnnnnnnnnnnnn
nnnnnnnnnnnnnnnnnnnnnnnnnnnnnnnnnnnnnnnnnnnnnnnnnnnnnnnnnnnn
nnnnnnnnnnnnnnnnnnnnnnnnnnnnnnnnnnnnnnnnnnnnnnnnnnnnnnnnnnnn
nnnnnnnnnnnnnnnnnnnnnnnnnnnnnnnnnnnnnnnnnnnnnnnnnnnnnnnnnnnn
nnnnnnnnnnnnnnnnnnnnnnnnnnnnnnnnnnnnnnnnnnnnnnnnnnnnnnnnnnnn
nnnnnnnnnnnnnnnnnnnnnnnnnnnnnnnnnnnnnnnnnnnnnnnnnnnnnnnnnnnn
nnnnnnnnnnnnnnnnnnnnnnnnnnnnnnnnnnnnnnnnnnnnnnnnnnnnnnnnnnnn
nnnnnnnnnnnnnnnnnnnnnnnnnnnnnnnnnnnnnnnnnnnnnnnnnnnnnnnnnnnn
nnnnnnnnnnnnnnnnnnnnnnnnnnnnnnnnnnnnnnnnnnnnnnnnnnnnnnnnnnnn
nnnnnnnnnnnnnnnnnnnnnnnnnnnnnnnnnnnnnnnnnnnnnnnnnnnnnnnnnnnn
nnnnnnnnnnnnnnnnnnnnnnnnnnnnnnnnnnnnnnnnnnnnnnnnnnnnnnnnnnnn
nnnnnnnnnnnnnnnnnnnnnnnnnnnnnnnnnnnnnnnnnnnnnnnnnnnnnnnnnnnn
nnnnnnnnnnnnnnnnnnnnnnnnnnnnnnnnnnnnnnnnnnctgatcagtgtggtgcca
gtgaccatcttcatggtgaagcagtggatggacgacacactaccccagaccttgtgtacc
acttccgcactgctgtacttatttcagggcttctcaagcaatctgatggggtctttggta
gtgtcttataacttctacagcctcaacaaaatggga---acctgcccaggagctactaag
aggccagtcagcatgatctgggccattctcacagtctggattgtcagtttgctgatctgt
gttctgcctctttgcggctggggcacctataccttcactccctggggatgccttgctgac
tgcagcagttcttatatcctgttcctctttgtgatctactcattttgctttggtatcctg
gtcgtgctctccattcctctgatttatcagctattgtgctcagatgagcagcagcattta
tacgatgattatcatcaaattgcccgaggatacttctctccggggtcacctccagttggg
agtctaccactctctcactgtccagaagtcactgtgaacaaagccttgaagcatctccaa
aacacttgccagaactctgatccaaaagccaggcaaagcccagctgatagctgtggactg
gagcacta---tagcacaccaaatgcaccaggcsacagc------------
>Marisora_unimarginata
gcttagccgtaaacatagacagtaaacacaatactgtccgccagagaactacaagtgaaa
aactagaaactccaaggacttggcggtgccccatatcaacctagaggagcctgtcctata
atcgatagtccacgctgcaccttaccatttctagcaacagcctatataccgccgtcgaag
cttaccctatgaaagaaagaagtaagcaaaatagttaacaactaaaacgtcaggtcaagg
tgtagcacatgaaatggcagagatgggctacattttctactagaaaaacgaacagcacag
tgaaacctgttctcaaaggcggatttagcagtaaggaaaaaaaaactctacctaaaaccc
gctctgacaagttaaaggtcccgcctgcccagtgtttcaacggccgcggtattctaaccg
tgcaaaggtagcgtaatcacttgtcttttaaataaagacctgtatgaacggctaaatgag
gataaacctgtctcatataactaatcagtgaaactgatcttccagtacaaaagctgggat
aaccacataagacgagaagaccctgtggagcttaactaatcgttttcagttggggcgact
tcggaataaaaaacaacttccgagcacagagccacgaggccaacaagccaaagacccggc
gccgatcaacgaaccaagttaccccagggataacagcgcaatcttcttcgagagccccta
tcaacaagaaggtttacgacctcgatgttggatcaggacacccaaatggtgcagccgtt-
aaggttcgtttgttcaacgattaatagt----------------------nnnnnnnnnn
nnnnnnnnnnnnnnnnnnnnnnnnnnnnnnnnnnnnnnnnnnnnnnnnnnnnnnnnnnnn
nnnnnnnnnnnnnnnnnnnnnnnnnnnnnnnnnnnnnnnnnnnnnnnnnnnnnnnnnnnn
nnnnnnnnnnnnnnnnnnnnnnnnnnnnnnnnnnnnnnnnnnnnnnnnnnnnnnnnnnnn
nn-aaaaacaaatgacccaccacaacctacgaaaaacccacccaatcctaaaaatcatta
ataactcattcatcgaccttccaaccccttctaacatctcagcctgatgaaactttggct
ccctcctaggcgcctgcctaatcatacaagtactaaccggactattcctagccatacact
acacagcagacatttcctccgcattttcctctgtagcccacatctgtcgagacgtacaat
atggctgattaatccgaaaccttcacgccaatggcgcttccatattcttcatctgcattt
acctacacattggacgaggtctctactacggatcctacatgtataaagaaacttgaaaca
tcggagtaatccttctcctcctagtgatagcaacagccttcgtgggttatgtcctcccc-
--tgaggccaaatatcgttctgaggagccaccgtaattaccaatctactctcagcagtcc
cttacattggaacaaatcttgttgaatgaatctgagggggcttc----------------
-----tcagtagacaacgcaaccttaacccgattcttctccttccacttcattctcccat
tcatcattataggaacctcaataattcacctattattcctacacgaaaccggatcaaaca
accccacaggccttaattcaaacactgacaaaatcccattccacccctacttttcctaca
aagacatattaggagcagccttaataattacaaccctcctaacactagccctcttttcac
ctaacctactaggagaccccgaaaacttcacgccagcaaaccccctagtcaccccacccc
atatcaaaccagaatgatatttcctatttgcctacgccatcctacgctctatcccaaaca
aacttggaggtgttttagcattacttttctccatccttatcctccttttagtgccaatac
ttcacacatcaaaacaacgagggaacaccttccgcccaatatcacaaatgatcttctgac
tactcataacaaacannnnnnnnnnnnnnnnnnnnnnnnnnnnnnnnnnnnnnnnnnnnn
nnnnnnnnnnnnnnnnnnnnnnnnnnnnnnnnnnnnnnnnnnnnnnnnnnnnnnnnnnnn
nnnnnnnnnnnnnnnnnnnnnnnnnnnnnnnnnnnnnnnnnnnnnnnnnnnnnnnnnnnn
nnnnnnnnnnnnnnnnnnnnnnnnnnnnnnnnnnnnnnnnnnnnnnnnnnnnnnnnnnnn
nnnnnnnnnnnnnnnnnnnnnnnnnnnnnnnnnnnnnnnnnnnnnnnnnnnnnnnnnnnn
nnnnnnnnnnnnnnnnnnnnnnnnnnnnnnnnnnnnnnnnnnnnnnnnnnnnnnnnnnnn
nnnnnnnnnnnnnnnnnnnnnnnnnnnnnnnnnnnnnnnnnnnnnnnnnnnnnnnnnnnn
nnnnnnnnnnnnnnnnnnnnnnnnnnnnnnnnnnnnnnnnnnnnnnnnnnnnnnnnnnnn
nnnnnnnnnnnnnnnnnnnnnnnnnnnnnnnnnnnnnnnnnnnnnnnnnnnnnnnnnnnn
nnnnnnnnnnnnnnnnnnnnnnnnnnnnnnnnnnnnnnnnnnnnnnnnnnnnnnnnnnnn
nnnnnnnnnnnnnnnnnnnnnnnnnnnnnnnnnnnnnnnnnnnnnnnnnnnnnnnnnnnn
nnnnnnnnnnnnnnnnnnnnnnnnnnnnnnnnnnnnnnnnnnnnnnnnnnnnnnnnnnnn
nnnnnnnnnnnnnnnnnnnnnnnnnnnnnnnnnnnnnnnnnnnnnnnnnnnnnnnnnnnn
nnnnnnnnnnnnnnnnnnnnnnnnnnnnnnnnnnnnnnnnnnnnnnnnnnnnnnnnnnnn
nnnnnnnnnnnnnnnnnnnnnnnnnnnnnnnnnnnnnnnnnnnnnnnnnnnnnnnnnnnn
nnnnnnnnnnnnnnnnnnnnnnnnnnnnnnnnnnnnnnnnnnnnnnnnnnnnnnnnnnnn
nnnnnnnnnnnnnnnnnnnnnnnnnnnnnnnnnnnnnnnnnnnnnnnnnnnnnnnnnnnn
nnnnnnnnnnnnnnnnnnnnnnnnnnnnnnnnnnnnnnnnnnnnnnnnnnnnnnnnnnnn
nnnnnnnnnnnnnnnnnnnnnnnnnnnnnnnnnnnnnnnnnnnnnnnnnnnnnnnnnnnn
nnnnnnnnnnnnnnnnnnnnnnnnnnnnnnnnnnnnnnnnnnnnnnnnnnnnnnnnnnnn
nnnnnnnnnnnnnnnnnnnnnnnnnnnnnnnnnnnnnnnnnnnnnnnnnnnnnnnnnnnn
nnnnnnnnnnnnnnnnnnnnnnnnnnnnnnnnnnnnnnnnnnnnnnnnnnnnnnnnnnnn
nnnnnnnnnnnnnnnnnnnnnnnnnnnnnnnnnnnnnnnnnnnnnnnnnnnnnnnnnnnn
nnnnnnnnnnnnnnnnnnnnnnnnnnnnnnnnnnnnnnnnnnctgatcagtgtggtgcca
gtgaccatcttcatggtgaagcagtgggtggacgacacactgccccagaccttgtgtacc
acttccgcactgctgtacttatttcagggcttctcaagcaatctgatggggtctttggta
gtgtcttataacttctacagcctcaataaaatggga---acctgcccaggagctactaag
aggccagtcagcatgatctgggccattctcacagtctggattgtcagtttgctgatctgt
gttctgcctctttgtggctggggcacctataccttcactccctggggatgccttgctgac
tgcagcagttcttatatcctgttcctctttgtgatctactcattttgctttggtatcctg
gttgtgctctccattcctctgatttatcagctgttgtgctcagatgagcagcagcattta
tacgatgattatcatcaaattgcccgaggatacttctctccggggtcacctccagtaggg
agtctaccactctctcactgtccagaagtcactgtgaacaaagccttgaagcatctccaa
aacacttgccagaactctgatccaaaagccaggcaaagcccagctgatagttgtggactg
gagcacta---tagcacaccaaatgcaccaggcaacagccgaagtgtcaca
>Melanoseps
gctcagccataaacatagacagcccacacaac-ctgtccgccagagaactacaagcgaaa
agctcgaaactccaaggacttggcggtgtcccacaccaccctagaggagcctgtcctaca
atcgacaccccacgataaaccttaccacccctcgccacagcctatataccgccgtcgcag
ccaaccttatgaaagaaagtagtcggcaaagcagtcaatgacaaacacgtcaggtcaagg
tgtagcaaacggggcggcagagatgggctacattttctaacaggacaacgaacgacatag
tgaaacctatgtccaaaggcggatttagcagtaagaataatacaccactttcttaaacac
gctctgaaaagttaaaggtcatgcctgcccagtgttttaacggccgcggtattctaaccg
tgcaaaggtagcgtaatcacttgtcttctaaataaagaccagtatgaacggctaaatgag
ggcactcctgtctcttataaccaatcagtgaaactgctctctcagtaaaaaccctgagat
aaacacacaagacgagaagaccctgtggagcttaaccaccggtttttagttggggcgact
ttggaatcaaac-taacacccaaacacagagccagaaggcctacaagccgaggacccagt
actgaccaatgaaccaagttaccccagggataacagcgctatcttcttcaagagtccata
tcgacaagaaggtttacgacctcgatgttggatcaggacacccaaatggtgcagccgtta
acggttcgtttgttcaacgattaa-agtcctacgtgatctgagttcagacgatcccagcc
gctacatctcggcagatgaactaggcgacctgtatcagagctttgtacgggactatccag
gtgagccaaatccaaagtggcacagatctctgctgatagcagactagggctatgccatga
ggctgtttaattctctcatttacctctgcctgtagtggtgtcaattgaggatccctttga
cc------aaactaatggcccacaacatacgaaaaacccacccaatactaaaaatcatta
acaacacattcattgacctcccaaccccttcaaacatctcagcctgatgaaacttcggct
cactattagggctctgcctaatcctacaaatcctaactggattatttctagcaatacact
acacagccgatatttcatccgccttctcatcaatcgcacacatctgccgagatgtccaat
atggctggctaatccgaagcctgcacgccaatggggccgcagcattctttatttgcatct
acttccacatcggacggggcctatattacggctcctacctatataaagaagtctgaaaca
tcggagttattctactatttttagtaatagccacagcattcgtcggctacgtgctacca-
--tgaggacagatatctttctgaggtgcaacagtaattacaaacctcctatcagcagttc
cttacatcggcacaacccttgttgaatgaatttgaggcggcttc----------------
-----tcagtggacaatgcaaccctcacccgattctttacattccactttctactcccat
tcataattatcggagcatctatcctccacctcctcttcctacacgaagccggctccaaca
atccaacaggcctaagctcaaacacagacaaaatcccatttcacccgtactatacatata
aagaccttttcggggctgccgctctaatattcctactactactaattgcattattttcac
caaacatattgggggacccagaaaacttttcacccgcaaatccgctagtaacacccccac
acattaagccagaatgatattttctatttgcctacgcaattctccgctcgattccaaata
agcttggaggggtcctggctctcctgttttcaatcctaattcttatatttattccacttc
ttcacacctcaaaacaacgaagcagcacattccgcccaccctcccaaatcctattttgga
ccttagtctcaaaca---------------------------------------------
------------------------------------------------------------
------------------------------------------------------------
------------------------------------------------------------
------aaatgcagtaagaaccgtttggcatcacgacaaagcttctgggcagaactaaat
gtggcacgccttagtcataacaatgtggtacgtgtaatagctgctagtgcatgttctcct
gctattcaggacagtttgggtaccatcataatggaatatgtaggtaacagcactttgcac
catgttatctatgggactgaaagt---ataacaaaaaggaagaataatgggcttggttgt
---ggctataaacctttgagtataacacagtctctgagctactcatgtgacattgtggga
ggcttggtctttctccattcacaactaattgtgcatctggatttaaagcctgctaacata
ttcatcactgaacaaaatgtttgcaagattggagactttggatgctcacaaaaactagaa
gaa---------tcgagtccacagctttgtcagcaagggggaacatacacacatcgtgct
cctgaactcctcaaaggagaaaga------------------------------------
------------------------------------------------------------
------------------------------------------------------------
---------nnnnnnnnnnnnnnnnnnnnnnnnnnnnnnnnnnnnnnnnnnnnnnnnnnn
nnnnnnnnnnnnnnnnnnnnnnnnnnnnnnnnnnnnnnnnnnnnnnnnnnnnnnnnnnnn
nnnnnnnnnnnnnnnnnnnnnnnnnnnnnnnnnnnnnnnnnnnnnnnnnnnnnnnnnnnn
nnnnnnnnnnnnnnnnnnnnnnnnnnnnnnnnnnnnnnnnnnnnnnnnnnnnnnnnnnnn
nnnnnnnnnnnnnnnnnnnnnnnnnnnnnnnnnnnnnnnnnnnnnnnnnnnnnnnnnnnn
nnnnnnnnnnnnnnnnnnnnnnnnnnnnnnnnnnnnnnnnnnnnnnnnnnnnnnnnnnnn
nnnnnnnnnnnnnnnnnnnnnnnnnnnnnnnnnnnnnnnnnnnnnnnnnnnnnnnnnnnn
nnnnnnnnnnnnnnnnnnnnnnnnnnnnnnnnnnnnnnnnnnnnnnnnnnnnnnnnnnnn
nnnnnnnnnnnnnnnnnnnnnnnnnnnnnnnnnnnnnnnnnn------------------
---------------------cagtgggtggacgagatgctcccccagaccttgtgcaca
acttcagcgctgctgttcctctttcagggcttctcaagcaatctgatgggctctctcatc
gtgtcctacaacttctacagcctcaacagaagggga---accggacaaggacccgccaag
aggccagtgagcatgacatgggccattctcacaatctggattgtcagcttactgatttgt
gttctgcccctttgcggctggggcacctataccttcaccccctgggggtgccttatggat
tgcagcagttcttatatcttatttctctttgtgatctattccctttgcttctctctcctt
gtcgtgctctccgttcctctaatttatcagctcttgtgctcagatgagcaacagcatcta
tatgacaattaccatcacatcgcccgaggatgcttctctcctgggtcgcccccgctaggc
ggtcacacgcttgctctctctccagaagtcactctgaacaaagcctccaagtattttcaa
gacacttgtcagaactctgacccaagagccaggcaaagccccacggacagctgtggactg
gaccacgccagcagcacacccaacctaccacccaacagccgaagcgtcgct
>Mesoscincus
gcctagccctaaacattggtgttaaatacaataccacccgccagagaactacaagcgaaa
atctagaaactccaaggacttggcggtgctccacaccagcctagaggagcctgtcctata
atcgatactccacgttcaaccttaccattttttgccacagcctatataccgccgtcgaag
cctacctcatgagagacaacagtaggcaagatagttaccaactaacacgtcaggtcaagg
tgtagcatataaaatggcagagatgggctacattttttaataaaaaaacgaacagcacag
tgaaacctgtgttcaaaggcggatttagaagtaagaagacaaaaaggctgtctaaaaccc
gctctg-caagttaaaggtcccgcctgcccagtgtttaaacggccgcggtattctaaccg
tgcaaaggtagcgtaatcacttgtcttctaaataaagaccagtatgaacggctaaatgag
gacaaacctgtctcctacaaccaatcagtgaaactgatctcccagtccaaaagctgggat
aataccataagacgagaagaccctgtggagctttactaaaaattttaagttggggcgact
tcggaataaaatacaacttccgagcaaagaaccacaaggccaacaagccaaagacccagt
actgatcaacgaaccaagttaccccagggataacagcgctatcttcttcaagagtccata
tcgacaagaaggtttacgacctcgatgttggatcaggacacccaaatggtgcagccgtta
aaggttcgtttgttcaacgattaatagtcctacgtgatctgagttcagacnnnnnnnnnn
nnnnnnnnnnnnnnnnnnnnnnnnnnnnnnnnnnnnnnnnnnnnnnnnnnnnnnnnnnnn
nnnnnnnnnnnnnnnnnnnnnnnnnnnnnnnnnnnnnnnnnnnnnnnnnnnnnnnnnnnn
nnnnnnnnnnnnnnnnnnnnnnnnnnnnnnnnnnnnnnnnnnnnnnnnnnnnnnnnnnnn
nnnnnnnnnnnnnnnnnnnnnnnnnnnnnnnnnnnnnnnnnnnnnnnnnnnnnnnnnnnn
nnnnnnnnnnnnnnnnnnnnnnnnnnnnnnnnnnnnnnnnnnnnnnnnnnnnnnnnnnnn
nnnnnnnnnnnnnnnnnnnnnnnnnnnnnnnnnnnnnnnnnnnnnnnnnnnnnnnnnnnn
nnnnnnnnnnnnnnnnnnnnnnnnnnnnnnnnnnnnnnnnnnnnnnnnnnnnnnnnnnnn
nnnnnnnnnnnnnnnnnnnnnnnnnnnnnnnnnnnnnnnnnnnnnnnnnnnnnnnnnnnn
nnnnnnnnnnnnnnnnnnnnnnnnnnnnnnnnnnnnnnnnnnnnnnnnnnnnnnnnnnnn
nnnnnnnnnnnnnnnnnnnnnnnnnnnnnnnnnnnnnnnnnnnnnnnnnnnnnnnnnnnn
nnnnnnnnnnnnnnnnnnnnnnnnnnnnnnnnnnnnnnnnnnnnnnnnnnnnnnnnnnnn
nnnnnnnnnnnnnnnnnnnnnnnnnnnnnnnnnnnnnnnnnnnnnnnnnnnnnnnnnnnn
nnnnnnnnnnnnnnnnnnnnnnnnnnnnnnnnnnnnnnnnnnnnnnnnnnnnnnnnnnnn
nnnnnnnnnnnnnnnnnnnnnnnnnnnnnnnnnnnnnnnnnnnnnnnnnnnnnnnnnnnn
nnnnnnnnnnnnnnnnnnnnnnnnnnnnnnnnnnnnnnnnnnnnnnnnnnnnnnnnnnnn
nnnnnnnnnnnnnnnnnnnnnnnnnnnnnnnnnnnnnnnnnnnnnnnnnnnnnnnnnnnn
nnnnnnnnnnnnnnnnnnnnnnnnnnnnnnnnnnnnnnnnnnnnnnnnnnnnnnnnnnnn
nnnnnnnnnnnnnnnnnnnnnnnnnnnnnnnnnnnnnnnnnnnnnnnnnnnnnnnnnnnn
nnnnnnnnnnnnnnnnnnnnnnnnnnnnnnnnnnnnnnnnnnnnnnnnnnnnnnnnnnnn
nnnnnnnnnnnnnnnnnnnnnnnnnnnnnnnnnnnnnnnnnnnnnnnnnnnnnnnnnnnn
nnnnnnnnnnnnnnnnnnnnnnnnnnnnnnnnnnnnnnnnnnnnnnnnnnnnnnnnnnnn
nnnnnnnnnnnnnnnnnnnnnnnnnnnnnnnnnnnnnnnnnnnnnnnnnnnnnnnnnnnn
nnnnnnnnnnnnnnnnnnnnnnnnnnnnnnnnnnnnnnnnnnnnnnnnnnnnnnnnnnnn
nnnnnnnnnnnnnnnnnnnnnnnnnnnnnnnnnnnnnnnnnnnnnnnnnnnnnnnnnnnn
nnnnnnnnnnnnnnnnnnnnnnnnnnnnnnnnnnnnnnnnnnnnnnnnnnnnnnnnnnnn
nnnnnnnnnnnnnnnnnnnnnnnnnnnnnnnnnnnnnnnnnnnnnnnnnnnnnnnnnnnn
nnnnnnnnnnnnnnnnnnnnnnnnnnnnnnnnnnnnnnnnnnnnnnnnnnnnnnnnnnnn
nnnnnnnnnnnnnnnnnnnnnnnnnnnnnnnnnnnnnnnnnnnnnnnnnnnnnnnnnnnn
nnnnnnnnnnnnnnnnnnnnnnnnnnnnnnnnnnnnnnnnnnnnnnnnnnnnnnnnnnnn
nnnnnnnnnnnnnnnnnnnnnnnnnnnnnnnnnnnnnnnnnnnnnnnnnnnnnnnnnnnn
nnnnnnnnnnnnnnnnnnnnnnnnnnnnnnnnnnnnnnnnnnnnnnnnnnnnnnnnnnnn
nnnnnnnnnnnnnnnnnnnnnnnnnnnnnnnnnnnnnnnnnnnnnnnnnnnnnnnnnnnn
nnnnnnnnnnnnnnnnnnnnnnnnnnnnnnnnnnnnnnnnnnnnnnnnnnnnnnnnnnnn
nnnnnnnnnnnnnnnnnnnnnnnnnnnnnnnnnnnnnnnnnnnnnnnnnnnnnnnnnnnn
nnnnnnnnnnnnnnnnnnnnnnnnnnnnnnnnnnnnnnnnnnnnnnnnnnnnnnnnnnnn
nnnnnnnnnnnnnnnnnnnnnnnnnnnnnnnnnnnnnnnnnnnnnnnnnnnnnnnnnnnn
nnnnnnnnnnnnnnnnnnnnnnnnnnnnnnnnnnnnnnnnnnnnnnnnnnnnnnnnnnnn
nnnnnnnnnnnnnnnnnnnnnnnnnnnnnnnnnnnnnnnnnnnnnnnnnnnnnnnnnnnn
nnnnnnnnnnnnnnnnnnnnnnnnnnnnnnnnnnnnnnnnnnnnnnnnnnnnnnnnnnnn
nnnnnnnnnnnnnnnnnnnnnnnnnnnnnnnnnnnnnnnnnnnnnnnnnnnnnnnnnnnn
nnnnnnnnnnnnnnnnnnnnnnnnnnnnnnnnnnnnnnnnnnnnnnnnnnnnnnnnnnnn
nnnnnnnnnnnnnnnnnnnnnnnnnnnnnnnnnnnnnnnnnnnnnnnnnnnnnnnnnnnn
nnnnnnnnnnnnnnnnnnnnnnnnnnnnnnnnnnnnnnnnnnnnnnnnnnnnnnnnnnnn
nnnnnnnnnnnnnnnnnnnnnnnnnnnnnnnnnnnnnnnnnn------------------
---------------------cagtggatggatgagatgctcccccagaccttgtgcaca
acttcagcactgctgtacttgtttcagggcttctccagcaacctgatggggtctctggta
gtttcttataacttctacagcctcagcaaaatggga---accatccacggagccaccaaa
aggccagtaagcatgatctgggccattctcacgatctggattgtcagtttgctgatctgt
gttctgcccctttgcggctggggcacttatgccttcaccccctggggatgccttatggac
tgcagcagttcttatatcctgttcctctttgtgatctactcactttgcttctgtctcctt
gttgtggtctccattcctctcatttatcagctgttgtgctcggatgagcagcagcatctg
tatgatgattatcatcaaatcgcccgagggtacctctctcctgggtcacctccgattggt
agtcacacactcgctctctctccagaagccactgtgagcaaagccttgaagcatttccaa
gatgcttgtcagaactctgatccaagagccaggcaaagcccagctgacagctgtggactg
gaccacta---cagtactccaagtgcaccctacaagagccgaaccttcact
>Mochlus
gcctaaccataaacacagacagt----acaaaactgtccgccagaggactacgaacgaaa
agtttaaaactcaaaggatttggcggtacccaactccggcctagaggagcctgtcctata
atcgataccccacgttatacccaaccgccctttgcaccagcctatataccgccgtcgcag
cctaccttatgaaagagaagaataggcacaatagtcaacaactaatacgtcaggtcaagg
tgtagcacacaggacggcagagatgggctacattttcttaaagaaaaacgaacggcacac
tgaaacaagtgcctgaaggcggatttagtagtaagaaaacaaactatttgccttaacctc
gctcta----gttaaaggtcccgcctgcccagtgtttcaacggccgcggtattctaaccg
tgcaaaggtagcgtaatcacttgtcttctaaataaagactagtatgaacggctaaatgag
gacagacctgtctcatatggccaatcagtgaaactgatcttccagtacaaaagctggaat
caccacataagacgagaagaccctgtggagcttaactacagattttaagttggggcgact
ttggaaaaaaacacaacttccaagcacagggacactaggccaacaagccaaagacccagt
actgatcaacgaaccaagttaccccagggataacagcgccatcttcttcaagagtccata
tcgacaagaaggtttacgacctcgatgttggatcaggacacccaaatggtgcagccgtta
atggttcgtttgttcaacgattaacagtcctacgtgatctgagttcagacnnnnnnnnnn
nnnnnnnnnnnnnnnnnnnnnnnnnnnnnnnnnnnnnnnnnnnnnnnnnnnnnnnnnnnn
nnnnnnnnnnnnnnnnnnnnnnnnnnnnnnnnnnnnnnnnnnnnnnnnnnnnnnnnnnnn
nnnnnnnnnnnnnnnnnnnnnnnnnnnnnnnnnnnnnnnnnnnnnnnnnnnnnnnnnnnn
nnnnnnnnnnnnnnnnnnnnnnnnnnnnnnnnnnnnnnnnnnnnnnnnnnnnnnnnnnnn
nnnnnnnnnnnnnnnnnnnnnnnnnnnnnnnnnnnnnnnnnnnnnnnnnnnnnnnnnnnn
nnnnnnnnnnnnnnnnnnnnnnnnnnnnnnnnnnnnnnnnnnnnnnnnnnnnnnnnnnnn
nnnnnnnnnnnnnnnnnnnnnnnnnnnnnnnnnnnnnnnnnnnnnnnnnnnnnnnnnnnn
nnnnnnnnnnnnnnnnnnnnnnnnnnnnnnnnnnnnnnnnnnnnnnnnnnnnnnnnnnnn
nnnnnnnnnnnnnnnnnnnnnnnnnnnnnnnnnnnnnnnnnnnnnnnnnnnnnnnnnnnn
nnnnnnnnnnnnnnnnnnnnnnnnnnnnnnnnnnnnnnnnnnnnnnnnnnnnnnnnnnnn
nnnnnnnnnnnnnnnnnnnnnnnnnnnnnnnnnnnnnnnnnnnnnnnnnnnnnnnnnnnn
nnnnnnnnnnnnnnnnnnnnnnnnnnnnnnnnnnnnnnnnnnnnnnnnnnnnnnnnnnnn
nnnnnnnnnnnnnnnnnnnnnnnnnnnnnnnnnnnnnnnnnnnnnnnnnnnnnnnnnnnn
nnnnnnnnnnnnnnnnnnnnnnnnnnnnnnnnnnnnnnnnnnnnnnnnnnnnnnnnnnnn
nnnnnnnnnnnnnnnnnnnnnnnnnnnnnnnnnnnnnnnnnnnnnnnnnnnnnnnnnnnn
nnnnnnnnnnnnnnnnnnnnnnnnnnnnnnnnnnnnnnnnnnnnnnnnnnnnnnnnnnnn
nnnnnnnnnnnnnnnnnnnnnnnnnnnnnnnnnnnnnnnnnnnnnnnnnnnnnnnnnnnn
nnnnnnnnnnnnnnnnnnnnnnnnnnnnnnnnnnnnnnnnnnnnnnnnnnnnnnnnnnnn
nnnnnnnnnnnnnnnnnnnnnnnnnnnnnnnnnnnnnnnnnnnnnnnnnnnnnnnnnnnn
nnnnnnnnnnnnnnnnnnnnnnnnnnnnnnnnnnnnnnnnnnnnnnnnnnnnnnnnnnnn
nnnnnnnnnnnnnnnnnnnnnnnnnnnnnnnnnnnnnnnnnnnnnnnnnnnnnnnnnnnn
nnnnnnnnnnnnnnnnnnnnnnnnnnnnnnnnnnnnnnnnnnnnnnnnnnnnnnnnnnnn
nnnnnnnnnnnnnnnnnnnnnnnnnnnnnnnnnnnnnnnnnnnnnnnnnnnnnnnnnnnn
nnnnnnnnnnnnnnnnnnnnnnnnnnnnnnnnnnnnnnnnnnnnnnnnnnnnnnnnnnnn
nnnnnnnnnnnnnnnnnnnnnnnnnnnnnnnnnnnnnnnnnnnnnnnnnnnnnnnnnnnn
nnnnnnnnnnnnnnnnnnnnnnnnnnnnnnnnnnnnnnnnnnnnnnnnnnnnnnnnnnnn
nnnnnnnnnnnnnnnnnnnnnnnnnnnnnnnnnnnnnnnnnnnnnnnnnnnnnnnnnnnn
nnnnnnnnnnnnnnnnnnnnnnnnnnnnnnnnnnnnnnnnnnnnnnnnnnnnnnnnnnnn
nnnnnnnnnnnnnnnnnnnnnnnnnnnnnnnnnnnnnnnnnnnnnnnnnnnnnnnnnnnn
nnnnnnnnnnnnnnnnnnnnnnnnnnnnnnnnnnnnnnnnnnnnnnnnnnnnnnnnnnnn
nnnnnnnnnnnnnnnnnnnnnnnnnnnnnnnnnnnnnnnnnnnnnnnnnnnnnnnnnnnn
nnnnnnnnnnnnnnnnnnnnnnnnnnnnnnnnnnnnnnnnnnnnnnnnnnnnnnnnnnnn
nnnnnnnnnnnnnnnnnnnnnnnnnnnnnnnnnnnnnnnnnnnnnnnnnnnnnnnnnnnn
nnnnnnnnnnnnnnnnnnnnnnnnnnnnnnnnnnnnnnnnnnnnnnnnnnnnnnnnnnnn
nnnnnnnnnnnnnnnnnnnnnnnnnnnnnnnnnnnnnnnnnnnnnnnnnnnnnnnnnnnn
nnnnnnnnnnnnnnnnnnnnnnnnnnnnnnnnnnnnnnnnnnnnnnnnnnnnnnnnnnnn
nnnnnnnnnnnnnnnnnnnnnnnnnnnnnnnnnnnnnnnnnnnnnnnnnnnnnnnnnnnn
nnnnnnnnnnnnnnnnnnnnnnnnnnnnnnnnnnnnnnnnnnnnnnnnnnnnnnnnnnnn
nnnnnnnnnnnnnnnnnnnnnnnnnnnnnnnnnnnnnnnnnnnnnnnnnnnnnnnnnnnn
nnnnnnnnnnnnnnnnnnnnnnnnnnnnnnnnnnnnnnnnnnnnnnnnnnnnnnnnnnnn
nnnnnnnnnnnnnnnnnnnnnnnnnnnnnnnnnnnnnnnnnnnnnnnnnnnnnnnnnnnn
nnnnnnnnnnnnnnnnnnnnnnnnnnnnnnnnnnnnnnnnnnnnnnnnnnnnnnnnnnnn
nnnnnnnnnnnnnnnnnnnnnnnnnnnnnnnnnnnnnnnnnnnnnnnnnnnnnnnnnnnn
nnnnnnnnnnnnnnnnnnnnnnnnnnnnnnnnnnnnnnnnnn------------------
---------------------cagtgggtggatgaaacactccctcagaccttgtgcacc
acttcggctcttctttacttgtttcagggcttctcgagcaatctgatggggtctctggta
gtgtcttataacttttacagcctcaacaaaatgcga---accagcccaggagacaccaag
aggccagtcagcatgatctgggccattctcacagtctggattgtcagtttgctgatctgt
gttctgcccctttgtggctggggcacctacaccttcacctcctggggatgccttatggac
tgcagcagttcttatatcttgttcctctttgtgatttactcactttgctttggtctcctg
gtcgtgctctccattcctctgatctatcagctcttgtgctcagatgagcaccagcaycta
tatgacgattatcaccaaattgcccgagggtacttctctccgggatcacctccagttggg
agtcaccccctcactctctctcccgaagtcactgtgaacaaagctttgaagcatttccaa
gatgcttgccagaattctgagccaagagccagacaaagcccagctgacagctgtggacag
gatcacta---cagcacacccaatgcaccatgcaacagtcgaagcttcact
>Ophiomorus
gcttagccataaacatagataataaacacaatattatccgccagagaactacaagcaaaa
aactcgaaactccaaggacttggcggtgctccacatcaacctagaggagcctgtcctata
atcgatactccacgttaaaccttaccatccctagcaacagcctatataccgccgtcgcag
cctaccttatgaaagaaaatagtaggcaaaacagttattaactaacacgtcaggtcaagg
tgtagcacatgggacggaagagatgggctacattttctgacagaaaaacgaacggtcaaa
tgaaacttaaacccaaaggcggatttagcagtaagaaaacaaaaaaattatcttaaacta
gctctg----------ggtcccgcctgcccagtgtttaaacggccgcggtattctaaccg
tgcaaaggtagcgtaatcacttgtcttctaaataaagacctgtatgaacggctaaatgag
gacagatctgtctcttacaactaatcagtgaaactgatctttcagtacaaaagctgaaat
accaacataagacgagaagaccctgtggaacttatttaaaagttttgagttggggcgact
tcggaataaaacacaacttccgagcacagaaccacaaggccaacaagccaaagacccagt
actgatcaacgaaccaagttaccccagggataacagcgctatcttcttcaagagtccata
tcgacaagaaggtttacgacctcgatgttggatcaggacacccaaatggtgcagccgtta
aaggttcgtttgttcaacgatt----------------------------nnnnnnnnnn
nnnnnnnnnnnnnnnnnnnnnnnnnnnnnnnnnnnnnnnnnnnnnnnnnnnnnnnnnnnn
nnnnnnnnnnnnnnnnnnnnnnnnnnnnnnnnnnnnnnnnnnnnnnnnnnnnnnnnnnnn
nnnnnnnnnnnnnnnnnnnnnnnnnnnnnnnnnnnnnnnnnnnnnnnnnnnnnnnnnnnn
nn----------------------------------------------------------
----------------------------------------------------cttcggct
cactactaggaatctgcctaattgtacaaatcctaacaggcctattcctagcaatacact
acacggcagatatttcatcagcattttcatcagtagcccacatctgccgagacgtacaat
acggctgaatcatccgcaacctacatgccaacggagcatccatgttcttcatctgcattt
acctgcatatcggacgaggactatactatggctcatacatatacaaagaaacctgaaaca
ttggacttgtactcctactgctagttatagccacagcatttgttggatacgtactacca-
--tgaggacaagtatcattctgag------------------------------------
------------------------------------------------------------
------------------------------------------------------------
------------------------------------------------------------
------------------------------------------------------------
------------------------------------------------------------
------------------------------------------------------------
------------------------------------------------------------
------------------------------------------------------------
------------------------------------------------------------
---------------nnnnnnnnnnnnnnnnnnnnnnnnnnnnnnnnnnnnnnnnnnnnn
nnnnnnnnnnnnnnnnnnnnnnnnnnnnnnnnnnnnnnnnnnnnnnnnnnnnnnnnnnnn
nnnnnnnnnnnnnnnnnnnnnnnnnnnnnnnnnnnnnnnnnnnnnnnnnnnnnnnnnnnn
nnnnnnnnnnnnnnnnnnnnnnnnnnnnnnnnnnnnnnnnnnnnnnnnnnnnnnnnnnnn
nnnnnnnnnnnnnnnnnnnnnnnnnnnnnnnnnnnnnnnnnnnnnnnnnnnnnnnnnnnn
nnnnnnnnnnnnnnnnnnnnnnnnnnnnnnnnnnnnnnnnnnnnnnnnnnnnnnnnnnnn
nnnnnnnnnnnnnnnnnnnnnnnnnnnnnnnnnnnnnnnnnnnnnnnnnnnnnnnnnnnn
nnnnnnnnnnnnnnnnnnnnnnnnnnnnnnnnnnnnnnnnnnnnnnnnnnnnnnnnnnnn
nnnnnnnnnnnnnnnnnnnnnnnnnnnnnnnnnnnnnnnnnnnnnnnnnnnnnnnnnnnn
nnnnnnnnnnnnnnnnnnnnnnnnnnnnnnnnnnnnnnnnnnnnnnnnnnnnnnnnnnnn
nnnnnnnnnnnnnnnnnnnnnnnnnnnnnnnnnnnnnnnnnnnnnnnnnnnnnnnnnnnn
nnnnnnnnnnnnnnnnnnnnnnnnnnnnnnnnnnnnnnnnnnnnnnnnnnnnnnnnnnnn
nnnnnnnnnnnnnnnnnnnnnnnnnnnnnnnnnnnnnnnnnnnnnnnnnnnnnnnnnnnn
nnnnnnnnnnnnnnnnnnnnnnnnnnnnnnnnnnnnnnnnnnnnnnnnnnnnnnnnnnnn
nnnnnnnnnnnnnnnnnnnnnnnnnnnnnnnnnnnnnnnnnnnnnnnnnnnnnnnnnnnn
nnnnnnnnnnnnnnnnnnnnnnnnnnnnnnnnnnnnnnnnnnnnnnnnnnnnnnnnnnnn
nnnnnnnnnnnnnnnnnnnnnnnnnnnnnnnnnnnnnnnnnnnnnnnnnnnnnnnnnnnn
nnnnnnnnnnnnnnnnnnnnnnnnnnnnnnnnnnnnnnnnnnnnnnnnnnnnnnnnnnnn
nnnnnnnnnnnnnnnnnnnnnnnnnnnnnnnnnnnnnnnnnnnnnnnnnnnnnnnnnnnn
nnnnnnnnnnnnnnnnnnnnnnnnnnnnnnnnnnnnnnnnnnnnnnnnnnnnnnnnnnnn
nnnnnnnnnnnnnnnnnnnnnnnnnnnnnnnnnnnnnnnnnnnnnnnnnnnnnnnnnnnn
nnnnnnnnnnnnnnnnnnnnnnnnnnnnnnnnnnnnnnnnnnnnnnnnnnnnnnnnnnnn
nnnnnnnnnnnnnnnnnnnnnnnnnnnnnnnnnnnnnnnnnnnnnnnnnnnnnnnnnnnn
nnnnnnnnnnnnnnnnnnnnnnnnnnnnnnnnnnnnnnnnnn------------------
---------------------cagtggatggacgagatgctcccccagcccttgtgcaca
acttcagcgctgctgtacttgtttcagggcttctccagcaatctgatggggtctctcgtc
gtgtcttataacttctacagcctcagcaaaatggga---accagccaaggagccaccaaa
aggccagtaagcatgatatgggccattctcaccatctggattgtcagtttgctgatctgt
gttctgcccctttgcggctggggcacctacaccttcaccccctggggatgccttacggac
tgcagcagttcttatatcttgtttctctttgtcatctactcactttgcttctgcctcctt
gtcgtgctctccattcctctcatttatcagctattgtgctcagatgagcagcagcatctg
tacgacgattatcatcaaatcgcccgaggttacttctctcctgggtcacctccgattggt
agtcacacacttgctctctctccagaagtcactgtgagcaaagccttgaagcatttccaa
gatgcttgtcagaactcggatcccaaagccaggcaaagcccagctgacagctgtggactg
gaccacta---cagcactccaaatgtaccatacaacagccgaagcttcact
>Panaspis
gcttgaccattaacatagacagtccttacaaaactgttcgccagagaattacaagt-taa
aactagaaactctaaggacttggcggtgtcccatatcagcctagaggagcctgtcctaca
atcgataccccccgatctacctgaccactttttgaaacagcctatataccgccgtcgcag
cttaccttatgaaaggaaaaagtaagcaaaaaagttactaactaaaacgtcaggtcaagg
tgtagcacataaagtgggagagatgggctacactctcttaaagagaaactaacagcacaa
tgaaa-taatgccataaggcggatttagcagtaagagggtaaaatgcccacctaaaatta
gccctgaagagttaaaggtcctgcctgcccagtgttttaacggccgcggtatcctaaccg
tgcaaaggtagcgtaatcacttgtcttttaaataaagactcgtatgaacggctaaatgag
gatataactgtctcttttaactgaccagtgaaactgatcttcaagtacaaaagcttgaat
aaaatcacaagacgagaagaccctgtggagcttaactaaaaattttaagttggggcgact
tcggagtaaaacaaaacctccgagcacagggccaagagaccgacaagtcaaagacccagt
actgataagcgaaccaagttaccccagggataacagcgccatcttcttcaagagttctta
tcgacaagaaggtttacgacctcgatgttggatcaggacacccaaatggtgtagcagtta
aaggttcgtttgttcaacgattaacagtcctacgtgatctgagttcagacnnnnnnnnnn
nnnnnnnnnnnnnnnnnnnnnnnnnnnnnnnnnnnnnnnnnnnnnnnnnnnnnnnnnnnn
nnnnnnnnnnnnnnnnnnnnnnnnnnnnnnnnnnnnnnnnnnnnnnnnnnnnnnnnnnnn
nnnnnnnnnnnnnnnnnnnnnnnnnnnnnnnnnnnnnnnnnnnnnnnnnnnnnnnnnnnn
nnnnnnnnnnnnnnnnnnnnnnnnnnnnnnnnnnnnnnnnnnnnnnnnnnnnnnnnnnnn
nnnnnnnnnnnnnnnnnnnnnnnnnnnnnnnnnnnnnnnnnnnnnnnnnnnnnnnnnnnn
nnnnnnnnnnnnnnnnnnnnnnnnnnnnnnnnnnnnnnnnnnnnnnnnnnnnnnnnnnnn
nnnnnnnnnnnnnnnnnnnnnnnnnnnnnnnnnnnnnnnnnnnnnnnnnnnnnnnnnnnn
nnnnnnnnnnnnnnnnnnnnnnnnnnnnnnnnnnnnnnnnnnnnnnnnnnnnnnnnnnnn
nnnnnnnnnnnnnnnnnnnnnnnnnnnnnnnnnnnnnnnnnnnnnnnnnnnnnnnnnnnn
nnnnnnnnnnnnnnnnnnnnnnnnnnnnnnnnnnnnnnnnnnnnnnnnnnnnnnnnnnnn
nnnnnnnnnnnnnnnnnnnnnnnnnnnnnnnnnnnnnnnnnnnnnnnnnnnnnnnnnnnn
nnnnnnnnnnnnnnnnnnnnnnnnnnnnnnnnnnnnnnnnnnnnnnnnnnnnnnnnnnnn
nnnnnnnnnnnnnnnnnnnnnnnnnnnnnnnnnnnnnnnnnnnnnnnnnnnnnnnnnnnn
nnnnnnnnnnnnnnnnnnnnnnnnnnnnnnnnnnnnnnnnnnnnnnnnnnnnnnnnnnnn
nnnnnnnnnnnnnnnnnnnnnnnnnnnnnnnnnnnnnnnnnnnnnnnnnnnnnnnnnnnn
nnnnnnnnnnnnnnnnnnnnnnnnnnnnnnnnnnnnnnnnnnnnnnnnnnnnnnnnnnnn
nnnnnnnnnnnnnnnnnnnnnnnnnnnnnnnnnnnnnnnnnnnnnnnnnnnnnnnnnnnn
nnnnnnnnnnnnnnnnnnnnnnnnnnnnnnnnnnnnnnnnnnnnnnnnnnnnnnnnnnnn
nnnnnnnnnnnnnnnnnnnnnnnnnnnnnnnnnnnnnnnnnnnnnnnnnnnnnnnnnnnn
nnnnnnnnnnnnnnnnnnnnnnnnnnnnnnnnnnnnnnnnnnnnnnnnnnnnnnnnnnnn
nnnnnnnnnnnnnnnnnnnnnnnnnnnnnnnnnnnnnnnnnnnnnnnnnnnnnnnnnnnn
nnnnnnnnnnnnnnnnnnnnnnnnnnnnnnnnnnnnnnnnnnnnnnnnnnnnnnnnnnnn
nnnnnnnnnnnnnnnnnnnnnnnnnnnnnnnnnnnnnnnnnnnnnnnnnnnnnnnnnnnn
nnnnnnnnnnnnnnnnnnnnnnnnnnnnnnnnnnnnnnnnnnnnnnnnnnnnnnnnnnnn
nnnnnnnnnnnnnnnnnnnnnnnnnnnnnnnnnnnnnnnnnnnnnnnnnnnnnnnnnnnn
nnnnnnnnnnnnnnnnnnnnnnnnnnnnnnnnnnnnnnnnnnnnnnnnnnnnnnnnnnnn
nnnnnnnnnnnnnnnnnnnnnnnnnnnnnnnnnnnnnnnnnnnnnnnnnnnnnnnnnnnn
nnnnnnnnnnnnnnnnnnnnnnnnnnnnnnnnnnnnnnnnnnnnnnnnnnnnnnnnnnnn
nnnnnnnnnnnnnnnnnnnnnnnnnnnnnnnnnnnnnnnnnnnnnnnnnnnnnnnnnnnn
nnnnnnnnnnnnnnnnnnnnnnnnnnnnnnnnnnnnnnnnnnnnnnnnnnnnnnnnnnnn
nnnnnnnnnnnnnnnnnnnnnnnnnnnnnnnnnnnnnnnnnnnnnnnnnnnnnnnnnnnn
nnnnnnnnnnnnnnnnnnnnnnnnnnnnnnnnnnnnnnnnnnnnnnnnnnnnnnnnnnnn
nnnnnnnnnnnnnnnnnnnnnnnnnnnnnnnnnnnnnnnnnnnnnnnnnnnnnnnnnnnn
nnnnnnnnnnnnnnnnnnnnnnnnnnnnnnnnnnnnnnnnnnnnnnnnnnnnnnnnnnnn
nnnnnnnnnnnnnnnnnnnnnnnnnnnnnnnnnnnnnnnnnnnnnnnnnnnnnnnnnnnn
nnnnnnnnnnnnnnnnnnnnnnnnnnnnnnnnnnnnnnnnnnnnnnnnnnnnnnnnnnnn
nnnnnnnnnnnnnnnnnnnnnnnnnnnnnnnnnnnnnnnnnnnnnnnnnnnnnnnnnnnn
nnnnnnnnnnnnnnnnnnnnnnnnnnnnnnnnnnnnnnnnnnnnnnnnnnnnnnnnnnnn
nnnnnnnnnnnnnnnnnnnnnnnnnnnnnnnnnnnnnnnnnnnnnnnnnnnnnnnnnnnn
nnnnnnnnnnnnnnnnnnnnnnnnnnnnnnnnnnnnnnnnnnnnnnnnnnnnnnnnnnnn
nnnnnnnnnnnnnnnnnnnnnnnnnnnnnnnnnnnnnnnnnnnnnnnnnnnnnnnnnnnn
nnnnnnnnnnnnnnnnnnnnnnnnnnnnnnnnnnnnnnnnnnnnnnnnnnnnnnnnnnnn
nnnnnnnnnnnnnnnnnnnnnnnnnnnnnnnnnnnnnnnnnnnnnnnnnnnnnnnnnnnn
nnnnnnnnnnnnnnnnnnnnnnnnnnnnnnnnnnnnnnnnnnctgatcagtgtggtgccg
gtgaccatcttcatggtcaagcaatgggtggatgaaatgctcccccagaccttgtgcacc
acttctgcgctgctttacttgtttcagggcttctcaagcaacctgatggggtctctggta
gtgtcatataacttctacagcctcaataaaatggga---accagcccaggagccacccag
aggccagtcagcatgatctgggccattctcatggtctggattgttagtttgctgatctgt
gttttgcccctttgtggttggggcacctataccttcactccttggggatgccttacagac
tgcagcagttcttatatcttgttcctcattgtgatctactcgttttgctttgttctgctg
gttgttctctctatccctctgatctatcagcttctgtgctcagatgagcaccagcatctt
tatgatgattatcatcaaattgcccgagggtacttctctccagggtcacctccagttggg
aatcacccactcactctctcaccagaagtcactgtgaacaaaactgtgaagcatttccaa
gaggctggccagaactccgatccgagagccgggcaaagcccagctgacagctgcggactc
gaccacta---cagcacacccaatgcaccatgcaacagccgaagcttcacg
>Papuascincus
gcttagccctaaacacagatatt-aacacaccaatatccgccagagaactacaagcgaaa
agctagaaactccaaggacttggcggtgcttcaaaccaacctagaggagcctgtcctata
atcgatactccacgttctaccttaccccccctagccacagcctatataccgccgtcgcag
cctaccttatgaaagaaaaaagtaagcaaaacagttaataactaaaacgtcaggtcaagg
tgtagcacatgggcgggcagagatgggctacattttc--aaacaacaacggataatatat
tgaaatatatatttgaaggcggatttagtagtaaaaaaacaaaaagccgtattgaaagct
gctctgataagttaaaggtactgcctgcccagtgttttaacggccgcggtattctaaccg
tgcaaaggtagcgtaatcacttgtcttctaaataaagaccagtatgaacggctaaatgag
gaccagcctgtctcatatgtccaatcagtgaaactgatcttccagtccaaaaactggaat
actaacacaagacgagaagaccctgtggagcttaactaaaaattttaagttggggcgact
tcggaacaaaacaaaacttccgagcaaagaaccaccaggccaacaagcccgagacccagt
actgaccaacgaaccaagttaccccagggataacagcgctatcttcttcaagagtcccta
tcgacaagaaggtttacgacctcgatgttggatcaggacacccaaatggtgcagccgtta
aaggttcgtttgttcaacgattaacagtc---------------------nnnnnnnnnn
nnnnnnnnnnnnnnnnnnnnnnnnnnnnnnnnnnnnnnnnnnnnnnnnnnnnnnnnnnnn
nnnnnnnnnnnnnnnnnnnnnnnnnnnnnnnnnnnnnnnnnnnnnnnnnnnnnnnnnnnn
nnnnnnnnnnnnnnnnnnnnnnnnnnnnnnnnnnnnnnnnnnnnnnnnnnnnnnnnnnnn
nnnnnnnnnnnnnnnnnnnnnnnnnnnnnnnnnnnnnnnnnnnnnnnnnnnnnnnnnnnn
nnnnnnnnnnnnnnnnnnnnnnnnnnnnnnnnnnnnnnnnnnnnnnnnnnnnnnnnnnnn
nnnnnnnnnnnnnnnnnnnnnnnnnnnnnnnnnnnnnnnnnnnnnnnnnnnnnnnnnnnn
nnnnnnnnnnnnnnnnnnnnnnnnnnnnnnnnnnnnnnnnnnnnnnnnnnnnnnnnnnnn
nnnnnnnnnnnnnnnnnnnnnnnnnnnnnnnnnnnnnnnnnnnnnnnnnnnnnnnnnnnn
nnnnnnnnnnnnnnnnnnnnnnnnnnnnnnnnnnnnnnnnnnnnnnnnnnnnnnnnnnnn
nnnnnnnnnnnnnnnnnnnnnnnnnnnnnnnnnnnnnnnnnnnnnnnnnnnnnnnnnnnn
nnnnnnnnnnnnnnnnnnnnnnnnnnnnnnnnnnnnnnnnnnnnnnnnnnnnnnnnnnnn
nnnnnnnnnnnnnnnnnnnnnnnnnnnnnnnnnnnnnnnnnnnnnnnnnnnnnnnnnnnn
nnnnnnnnnnnnnnnnnnnnnnnnnnnnnnnnnnnnnnnnnnnnnnnnnnnnnnnnnnnn
nnnnnnnnnnnnnnnnnnnnnnnnnnnnnnnnnnnnnnnnnnnnnnnnnnnnnnnnnnnn
nnnnnnnnnnnnnnnnnnnnnnnnnnnnnnnnnnnnnnnnnnnnnnnnnnnnnnnnnnnn
nnnnnnnnnnnnnnnnnnnnnnnnnnnnnnnnnnnnnnnnnnnnnnnnnnnnnnnnnnnn
nnnnnnnnnnnnnnnnnnnnnnnnnnnnnnnnnnnnnnnnnnnnnnnnnnnnnnnnnnnn
nnnnnnnnnnnnnnnnnnnnnnnnnnnnnnnnnnnnnnnnnnnnnnnnnnnnnnnnnnnn
nnnnnnnnnnnnnnnnnnnnnnnnnnnnnnnnnnnnnnnnnnnnnnnnnnnnnnnnnnnn
nnnnnnnnnnnnnnnnnnnnnnnnnnnnnnnnnnnnnnnnnnnnnnnnnnnnnnnnnnnn
nnnnnnnnnnnnnnnnnnnnnnnnnnnnnnnnnnnnnnnnnnnnnnnnnnnnnnnnnnnn
nnnnnnnnnnnnnnnnnnnnnnnnnnnnnnnnnnnnnnnnnnnnnnnnnnnnnnnnnnnn
nnnnnnnnnnnnnnnnnnnnnnnnnnnnnnnnnnnnnnnnnnnnnnnnnnnnnnnnnnnn
nnnnnnnnnnnnnnnnnnnnnnnnnnnnnnnnnnnnnnnnnnnnnnnnnnnnnnnnnnnn
nnnnnnnnnnnnnnnnnnnnnnnnnnnnnnnnnnnnnnnnnnnnnnnnnnnnnnnnnnnn
nnnnnnnnnnnnnnnnnnnnnnnnnnnnnnnnnnnnnnnnnnnnnnnnnnnnnnnnnnnn
nnnnnnnnnnnnnnnnnnnnnnnnnnnnnnnnnnnnnnnnnnnnnnnnnnnnnnnnnnnn
nnnnnnnnnnnnnnnnnnnnnnnnnnnnnnnnnnnnnnnnnnnnnnnnnnnnnnnnnnnn
nnnnnnnnnnnnnnnnnnnnnnnnnnnnnnnnnnnnnnnnnnnnnnnnnnnnnnnnnnnn
nnnnnnnnnnnnnnnnnnnnnnnnnnnnnnnnnnnnnnnnnnnnnnnnnnnnnnnnnnnn
nnnnnnnnnnnnnnnnnnnnnnnnnnnnnnnnnnnnnnnnnnnnnnnnnnnnnnnnnnnn
nnnnnnnnnnnnnnnnnnnnnnnnnnnnnnnnnnnnnnnnnnnnnnnnnnnnnnnnnnnn
nnnnnnnnnnnnnnnnnnnnnnnnnnnnnnnnnnnnnnnnnnnnnnnnnnnnnnnnnnnn
nnnnnnnnnnnnnnnnnnnnnnnnnnnnnnnnnnnnnnnnnnnnnnnnnnnnnnnnnnnn
nnnnnnnnnnnnnnnnnnnnnnnnnnnnnnnnnnnnnnnnnnnnnnnnnnnnnnnnnnnn
nnnnnnnnnnnnnnnnnnnnnnnnnnnnnnnnnnnnnnnnnnnnnnnnnnnnnnnnnnnn
nnnnnnnnnnnnnnnnnnnnnnnnnnnnnnnnnnnnnnnnnnnnnnnnnnnnnnnnnnnn
nnnnnnnnnnnnnnnnnnnnnnnnnnnnnnnnnnnnnnnnnnnnnnnnnnnnnnnnnnnn
nnnnnnnnnnnnnnnnnnnnnnnnnnnnnnnnnnnnnnnnnnnnnnnnnnnnnnnnnnnn
nnnnnnnnnnnnnnnnnnnnnnnnnnnnnnnnnnnnnnnnnnnnnnnnnnnnnnnnnnnn
nnnnnnnnnnnnnnnnnnnnnnnnnnnnnnnnnnnnnnnnnnnnnnnnnnnnnnnnnnnn
nnnnnnnnnnnnnnnnnnnnnnnnnnnnnnnnnnnnnnnnnnnnnnnnnnnnnnnnnnnn
nnnnnnnnnnnnnnnnnnnnnnnnnnnnnnnnnnnnnnnnnnnnnnnnnnnnnnnnnnnn
nnnnnnnnnnnnnnnnnnnnnnnnnnnnnnnnnnnnnnnnnnctgatcagtgtggtgccg
gtgaccatcttcctggtcaagcagtgggtggacgagatgctcccccagaccttgtgcacc
gcgtctgccctgctctacttgttccagggcttctccagcaatctgatggggtccctcgtc
gtgtcttacaacttctacagcctcagcaaaatgggg---agcagccaaggagccaccaaa
aggccggtcagcatgatatgggccattctcaccgtctggatggtcagcttgctgatctgt
gttctgcccctttgcggctggggcacctacaccttcaccccctggggatgccttacggac
tgcagcagctcgtacatcctgttcctctttgtgatctactccctgggcttcggtctcctg
gtggtgctctccatccctctcatttatcagctcttgtgctccgatgagcagcagcatctg
tatgacgattaccaccaaatcgcccgagggtccttctctcaggggtccccaccgatgggg
agtcacccctttgcgctctctccagaggtcactgtgaacaaaaccttgaagcatttccaa
gatgcttgtcagaactcggagcccagagtcaggcaaagcccagctgacagctgcaggctg
gatcccta---cggagccccaaatgcaccaccccacagccgaagtttcatg
>Paracontias
gcttagccctaaacacagacaacaaatacaatattgtccgccagagaactacaagcgaaa
aactcaaaactccaaggacttggcggtgctccatatcaacctagaggagcctgtcctata
atcgataccccacgctaaaccccaccatcttttgccccagcctatataccgccgtcgcag
cctaccttatgaaagaagacagtaagcaaaacagttaacagcaagcacgtcaggtcaagg
tgtagcacacaagatggaagagatgggctacattctctgacagagcaacgaatggcacaa
tgaaacacgaacctaaaggtggatttagtagtaagagaataacaacaccatcttaaaccc
gctctgacaagttaaaggtcccgcctgcccagtgattaaacggccgcggtattctaaccg
tgcaaaggtagcgtaatcacttgtctcctaaatagagaccagtatgaacggctaaatgag
ggcagacctgtctcttccaactaatcagtgaaactgattttccagtacaaaagctggaat
atcaacataagacgagaagaccctgtggagctttgtcaagggttttaagttggggcgact
tcggaacaaaacaaaacttccaagcacagaaccacgcggccaacaagccaaagacccagt
actgatcaacgaaccaagttaccccagggataacagcgccatcttcttcaagagtcccta
tcgacaagaaggtttacgacctcgatgttggatcaggacacccaaatggtgcagccgtta
agggttcgtttgttcaacgattaacagtcctacgtgatctgagttcagacgatcccagcc
gctacatctcagcagatgaactcggtgacttgtaccagagctttgtacgggactacccag
gtgagcc--------------tcagatctctgctgttagcagactgggaccgtgccacga
ggctgtttcattctcttctttctctctatctgcagtggtgtcgattgaggatccctttga
cc----------------------------------------------------------
----------------------------------tatttcagcctgatgaaattttggct
cactactaggcctatgcctaatcgcacaagtcctaaccggcctattcctagccatacact
acacagcagatatttcatcagccttttcatcagtcgcacacatctgccgagacgtacagt
gcggctgacttatccgaaaccttcacgccaatggggcatccatattcttcatctgcatct
accttcacatcggccgcggcctctactacggctcatacctctacaaagaaacctgaaacg
ttggagtaatcttactatttctagtaatggccacagccttcgtcggatacgtcctacca-
--tgaggacaaatatcattctgrggcgccacagtaatcacaaacctactttctgcagtcc
cctacatcggcacaatcctagtagagtgaatctgggggggcttc----------------
-----tcagtagatagcgcaactctcacccggttcttcacctttcatttcctacttccat
tcgccatcatgggcgcatcagccatccacctcctgttcctccacgaaaccggctccaaca
acccaacaggcctaaactccaacacagataaaatccccttccacccatactatgtctaca
aagacctcttaggagcaacattactaattataaccctcttgttcctctcactattttcac
cgagcctcttaggagacccagaaaactttaccccagcaaaccccttagtgaccccgccgc
acatcaaacca-------------------------------------------------
------------------------------------------------------------
------------------------------------------------------------
------------------------------------------------------------
------------------------------------------------------------
---------------------------gaccagttgtgtctacatcaccccctaggctct
ggtggctttggttctgtctacaaggctacttactatggaactacagtggctgtaaagcag
gtgaagaaatgcagtaagaaccgtttggcatcacgacaaagcttctgggcagaactaaat
gtggcacgccttagtcataacaatgtggtacgtgtaatagctgctagcgcatattctcct
gccattcaagacagtttgggtaccatcataatggaatatgtaggtaacagcactttgcac
aatgttatctataggactgaaagt---ataacaaaaaggaagaataatgggcttgattgt
---ggctatgaacctttgagtataacactgtctctgagctactcatgtgacattgtggca
ggcttggtctttctccattcacaattaattgtgcatctggatttaaaacctgccaacata
ttcatcactgaacaaaatgcttgcaagattggagactttggatgctcacaaaaactaggg
gatactacatcatcaagcgctcagctttgtcagcaagggggaacatacacacaccgtgct
cctga-------------------------------------------------------
------------------------------------------------------------
------------------------------------------------------------
---------ggtgctggcattgctcttagtgatcactttgtcaagctggtctcatggtaa
gagtga--------aatggatga--cttctggagaaagcttaggaatggggtggaaatcc
agaaaattct--tgttgaataattttggacaat-ggctgggtggggggggggc-------
-----------ggggttagaaactgtctcactgtaggagtgtacatagtgat-agtgtaa
cctt-cctgtaaac--acttgttgacat----aggtta-ctttttgctggttgaaat-gg
aagggatcc-tgccacgtt-agctaattgcttcttctttctttttccaggtatgacaatg
agtttggatacag----------------nnnnnnnnnnnnnnnnnnnnnnnnnnnnnnn
nnnnnnnnnnnnnnnnnnnnnnnnnnnnnnnnnnnnnnnnnnnnnnnnnnnnnnnnnnnn
nnnnnnnnnnnnnnnnnnnnnnnnnnnnnnnnnnnnnnnnnn------------------
---------------------caatggatggaccagatgctcccccagagctggtgcacc
acgtcggcattgttgtacttgttccagggcttctcaagtaatctgatggggtccctcatt
gtttcttataacttctacagcctcaacaaaatggga---accagccgcggacccgccaaa
aggccagtgagcatgatatgggccattctcacaacctggattgtcagtttgctgatctgc
gttctgcccctttgtggctggggcacctataccttcaccccctggggatgccttacggac
tgcagcagttcttatatcttgtttctcttcgtgatctactcactttgcttctgtgtcctt
gtggtactctccattcctctcatttatcagctgttgtgctcagatgagcaacagcatcta
tacgacgattatcatcaaattgcccgagggtacttctctcctgggtcacctccgattggg
agtcacactctcgctctcgctccagaagtcactgtgaacaaagcttcaaagtatttccaa
gatgcttgtcagaactctgatccgagggcagggcaaagcccagcggacagctgtggactg
gatcatta---cagcacaccaaacgtgccatacaacagtcgaagcttcact
>Parvoscincus
gcctagccctaaacctagacaactaatacaatgctgtccgccagagaactacaagcgaaa
agctcaaaactccaaggacttggcggtgcttcaaaccaacctagaggagcctgtcctata
atcgataccccacgtttcaccttaccgcctttagccccagcctatataccgccgtcgcag
cctaccttatgaaagcaaaaagtaagcaaaaaagttacttactaacacgtcaggtcaagg
tgtagcacacgaggcggcagagatgggctacattttttaaga-aaaaacgaatagagtgt
tgaaacacacccttaaaggtggatttagtagtaagaataaaaaaaatatctcttaaacct
gctctg----------------------------ttttaacggccgcggtattctaaccg
tgcaaaggtagcgtaatcacttgtcccctaaatagggaccagtatgaacggctaaatgaa
gacaagcctgtctcctacaacctatcagtgaaactgatctcccagtccaaaagctaggat
attaacacaagacgagaagaccctgtggagcttaactaaaaaatttgagttggggcgact
tcggaacaaaacagaacttccaagcacagaaccacaaggccaacaagccaaagacccagt
actgatcaacgaaccaagttaccccagggataacagcgctatcttcttcaagagtccata
tcgacaagaaggtttacgacctcgatgttggatcaggacacccaaatggtgcagccgtta
aaggttcgtttgttcaacgattaacagtcct-------------------nnnnnnnnnn
nnnnnnnnnnnnnnnnnnnnnnnnnnnnnnnnnnnnnnnnnnnnnnnnnnnnnnnnnnnn
nnnnnnnnnnnnnnnnnnnnnnnnnnnnnnnnnnnnnnnnnnnnnnnnnnnnnnnnnnnn
nnnnnnnnnnnnnnnnnnnnnnnnnnnnnnnnnnnnnnnnnnnnnnnnnnnnnnnnnnnn
nnnnnnnnnnnnnnnnnnnnnnnnnnnnnnnnnnnnnnnnnnnnnnnnnnnnnnnnnnnn
nnnnnnnnnnnnnnnnnnnnnnnnnnnnnnnnnnnnnnnnnnnnnnnnnnnnnnnnnnnn
nnnnnnnnnnnnnnnnnnnnnnnnnnnnnnnnnnnnnnnnnnnnnnnnnnnnnnnnnnnn
nnnnnnnnnnnnnnnnnnnnnnnnnnnnnnnnnnnnnnnnnnnnnnnnnnnnnnnnnnnn
nnnnnnnnnnnnnnnnnnnnnnnnnnnnnnnnnnnnnnnnnnnnnnnnnnnnnnnnnnnn
nnnnnnnnnnnnnnnnnnnnnnnnnnnnnnnnnnnnnnnnnnnnnnnnnnnnnnnnnnnn
nnnnnnnnnnnnnnnnnnnnnnnnnnnnnnnnnnnnnnnnnnnnnnnnnnnnnnnnnnnn
nnnnnnnnnnnnnnnnnnnnnnnnnnnnnnnnnnnnnnnnnnnnnnnnnnnnnnnnnnnn
nnnnnnnnnnnnnnnnnnnnnnnnnnnnnnnnnnnnnnnnnnnnnnnnnnnnnnnnnnnn
nnnnnnnnnnnnnnnnnnnnnnnnnnnnnnnnnnnnnnnnnnnnnnnnnnnnnnnnnnnn
nnnnnnnnnnnnnnnnnnnnnnnnnnnnnnnnnnnnnnnnnnnnnnnnnnnnnnnnnnnn
nnnnnnnnnnnnnnnnnnnnnnnnnnnnnnnnnnnnnnnnnnnnnnnnnnnnnnnnnnnn
nnnnnnnnnnnnnnnnnnnnnnnnnnnnnnnnnnnnnnnnnnnnnnnnnnnnnnnnnnnn
nnnnnnnnnnnnnnnnnnnnnnnnnnnnnnnnnnnnnnnnnnnnnnnnnnnnnnnnnnnn
nnnnnnnnnnnnnnnnnnnnnnnnnnnnnnnnnnnnnnnnnnnnnnnnnnnnnnnnnnnn
nnnnnnnnnnnnnnnnnnnnnnnnnnnnnnnnnnnnnnnnnnnnnnnnnnnnnnnnnnnn
nnnnnnnnnnnnnnnnnnnnnnnnnnnnnnnnnnnnnnnnnnnnnnnnnnnnnnnnnnnn
nnnnnnnnnnnnnnnnnnnnnnnnnnnnnnnnnnnnnnnnnnnnnnnnnnnnnnnnnnnn
nnnnnnnnnnnnnnnnnnnnnnnnnnnnnnnnnnnnnnnnnnnnnnnnnnnnnnnnnnnn
nnnnnnnnnnnnnnnnnnnnnnnnnnnnnnnnnnnnnnnnnnnnnnnnnnnnnnnnnnnn
nnnnnnnnnnnnnnnnnnnnnnnnnnnnnnnnnnnnnnnnnnnnnnnnnnnnnnnnnnnn
nnnnnnnnnnnnnnnnnnnnnnnnnnnnnnnnnnnnnnnnnnnnnnnnnnnnnnnnnnnn
nnnnnnnnnnnnnnnnnnnnnnnnnnnnnnnnnnnnnnnnnnnnnnnnnnnnnnnnnnnn
nnnnnnnnnnnnnnnnnnnnnnnnnnnnnnnnnnnnnnnnnnnnnnnnnnnnnnnnnnnn
nnnnnnnnnnnnnnnnnnnnnnnnnnnnnnnnnnnnnnnnnnnnnnnnnnnnnnnnnnnn
nnnnnnnnnnnnnnnnnnnnnnnnnnnnnnnnnnnnnnnnnnnnnnnnnnnnnnnnnnnn
nnnnnnnnnnnnnnnnnnnnnnnnnnnnnnnnnnnnnnnnnnnnnnnnnnnnnnnnnnnn
nnnnnnnnnnnnnnnnnnnnnnnnnnnnnnnnnnnnnnnnnnnnnnnnnnnnnnnnnnnn
nnnnnnnnnnnnnnnnnnnnnnnnnnnnnnnnnnnnnnnnnnnnnnnnnnnnnnnnnnnn
nnnnnnnnnnnnnnnnnnnnnnnnnnnnnnnnnnnnnnnnnnnnnnnnnnnnnnnnnnnn
nnnnnnnnnnnnnnnnnnnnnnnnnnnnnnnnnnnnnnnnnnnnnnnnnnnnnnnnnnnn
nnnnnnnnnnnnnnnnnnnnnnnnnnnnnnnnnnnnnnnnnnnnnnnnnnnnnnnnnnnn
nnnnnnnnnnnnnnnnnnnnnnnnnnnnnnnnnnnnnnnnnnnnnnnnnnnnnnnnnnnn
nnnnnnnnnnnnnnnnnnnnnnnnnnnnnnnnnnnnnnnnnnnnnnnnnnnnnnnnnnnn
nnnnnnnnnnnnnnnnnnnnnnnnnnnnnnnnnnnnnnnnnnnnnnnnnnnnnnnnnnnn
nnnnnnnnnnnnnnnnnnnnnnnnnnnnnnnnnnnnnnnnnnnnnnnnnnnnnnnnnnnn
nnnnnnnnnnnnnnnnnnnnnnnnnnnnnnnnnnnnnnnnnnnnnnnnnnnnnnnnnnnn
nnnnnnnnnnnnnnnnnnnnnnnnnnnnnnnnnnnnnnnnnnnnnnnnnnnnnnnnnnnn
nnnnnnnnnnnnnnnnnnnnnnnnnnnnnnnnnnnnnnnnnnnnnnnnnnnnnnnnnnnn
nnnnnnnnnnnnnnnnnnnnnnnnnnnnnnnnnnnnnnnnnnnnnnnnnnnnnnnnnnnn
nnnnnnnnnnnnnnnnnnnnnnnnnnnnnnnnnnnnnnnnnnctgatcagtgtggtgccg
gtgaccatcttcctggccaagcagtgggtggacgagatgctcccccagaccctgtgcacc
gcctccgccctgctctacctgttccagggcttctccagcaacctgatggggtccctggtc
gtgtcttacaacttctacagcctcagcaagatgggc---agcagccccggggccgccaag
aggccggtcagcatgatctgggccattctcaccgtctggatggtcagtttgctgatctgt
gtcctgcccctttgcggctggggcacctacaccttcaccccctggggatgcctcacggac
tgcagcagctcctacatcttgttcctctttgccatctactcccttggcttcggtctcctg
gtggtgctctccatccctctcatctaccagctcttgtgctccgatgagcagcagcacctc
tatgacgattaccaccaaatcgcccgagggtacttctctccggggtcgcctcgggtgggg
agtcacccctttgcggtctctccggaggtcactgtgaacaaagccttgaagcacttccaa
gatgcttgtcagaactcggagccgagagccaggcaaagcccaggcgatggctgcgggctg
gattccta---cagcaccccaaatgcaccgtcccacagccgaagtttcatg
>Plestiodon
gcttagccctaaacagagatctttaatacaatattttccgccagagaactacaagcgaaa
agctagaaactccaaggacttggcggtgcttcaaatcaacctagaggagcctgtcctata
atcgataccccccgttcaaccttaccacctttagccacagcctatataccgccgtcgcag
cctaccttatgaaagaaaaaagtaagcaaaacagttaacaactagtaagtcaggtcaagg
tgtagcacatgaggtggcagagatgggctacattttcctcga--acaacgtacaacatgt
tgaaaaacctgtttaaaggtggatttagcagtaaaaaaacaaaaaaattatcttaaaccc
gctctgwsyagttaaaggtcccgcctgcccagtgtttaaacggccgcggtattctaaccg
tgcaaaggtagcgtaatcacttgtcttctaaataaagaccagtatgaacggctaaatgag
gacaaacctgtctcttgcagctaatcagtgaaactgatcttccggtccaaaagccggaat
atccccataagacgagaagaccctgtggagcttcactatacgttttgagttggggcgact
tcggaa-acaaaaaaacttccgagcacagaaccacaagaccaacaagtcaaagacccagt
actgaccaacgaaccaagttaccccagggataacagcgctatcttcttcaagagtccata
tcgacaagaaggtttacgacctcgatgttggatcaggacaccccaatggtgcagccgtta
aaggttcgtttgttcaacgattaacagtcctacgtgatctgagttcagacgatcccagcc
gctacatctcggcagatgaactaggcgacctgtaccagagctttgtacgggactacccgg
gtgagccagaccccaagtgccacagatctctgctgttagcggactggggctgtgccatga
ggttgtttatttctcttatttctctccatctgtagtggtgtcaattgaggatccttttga
cc-----------------------------aaaaacgcaccccatcttaaaaattgtta
atagtacatttattgacctccccgccccatcaaatatctcagcttggtgaaacttcggct
cactcctaggggcctgccttatcgcacaagtagcaaccggcctatttctagctatacact
acacagcagatatttcctccgccttttcatccgtagcacacatctgccgagacgtacaat
acggctgacttatccgcaacctacatgcaaacggagcctccttattcttcatctgcatct
acttacacatcggacggggcctatattatggctcatacacacataaagaaacctgaaata
ttggggtcgtcctgctactcctagtaatagcaacagcattcgtggggtacgtcctacca-
--tgaggacaaatatccttttgaggtgcaaccgtaattacaaatctactatcagccgtcc
catacattggcacaagtctcgtggagtggatttgaggcggattc----------------
-----tctgtggacaacgcaactctaacccggttcttcacatttcacttcctgctaccat
tcatcatcatgggggcttcaataattcacctactgttcctccacgagacagggtcaaaca
acccaacagggctcgcctcaaacatagataaagtcccatttcacccatattacacataca
aagacctcttaggacttatcattatgttactcaccttattaatcctcgcccttttcacac
caaaccttttaggtgacccagaaaacttcaccccagcaaaccccctagtaacccccccac
acattaaaccagagtgatacttcctatttgcctacgccatccttcgttccattccaaata
aactcggaggtgtcttggccctattgttctcaattctagtactacttgcagttccactac
ttcacacatccaaacaacgcgccaacgccttccgtccaatctcacaaattatattctggc
tcctagcctcaaacatctgtgaatacacgaccatgtagcagccccttggtgtcttccacc
aaaggtggaatgctattattgggagaaggcccttctctcagggctcgtcggctgccacct
cacctgacttggtgctctattgactgggaccagttgtgtctatgtcatcccttaggctct
ggtggctttggttctgtctacaaggctacctactatggaactacagtggctgtaaagcag
gtgaagaaaagcagtaagaaccgtttggcatcacgacaaagcttctgggcggaactaaat
gtggcacgccttaatcataacaatgtggtacgtgtaatagctgctagtgcatgttctcct
gccaatcaggacagtttgggtaccatcataatggaatatgtaggtaacagcactttgcac
catgttatctatgggactggaagtatgataacaaaaaggaaggatgatgggcttggttgt
---ggctgtgaacctttgagtataacgcaatctctgagctactcgtgtgacattgtggca
ggcttggtctttctccattcacaattaattgtgcatctggatttaaaacctgccaacata
ttcatcactgaacaaaatgtttgcaagattggagactttggatgctcacaaaaactagag
gatgctacaacatcaagcccacagctttgtcagcaagggggaacatacacgcaccgtgct
cctgaactccttaaaggagaaagagtcacccccaaggcagacatctactcttttgccatc
accctctggcaaatggttacatgggaagagccttatttgggtgagcatcagtatgtactc
tactctgtagtggctcataatttgcgcccctctctgactgcagctgtgtttagaagatca
atcact---nnnnnnnnnnnnnnnnnnnnnnnnnnnnnnnnnnnnnnnnnnnnnnnnnnn
nnnnnnnnnnnnnnnnnnnnnnnnnnnnnnnnnnnnnnnnnnnnnnnnnnnnnnnnnnnn
nnnnnnnnnnnnnnnnnnnnnnnnnnnnnnnnnnnnnnnnnnnnnnnnnnnnnnnnnnnn
nnnnnnnnnnnnnnnnnnnnnnnnnnnnnnnnnnnnnnnnnnnnnnnnnnnnnnnnnnnn
nnnnnnnnnnnnnnnnnnnnnnnnnnnnnnnnnnnnnnnnnnnnnnnnnnnnnnnnnnnn
nnnnnnnnnnnnnnnnnnnnnnnnnnnnnnnnnnnnnnnnnnnnnnnnnnnnnnnnnnnn
nnnnnnnnnnnnnnnnnnnnnnnnnnnnncagaaaaagaagatggagtccgacctgtccc
agctgcagacggaggtggaggaagctgtgcaggagtgcaggaatgcggaagaraaggcca
aaaaggccatcactgatgcagc-catgatggcggaggagctgctgatcagtgtggtgccg
gtgncaatcttcatggtcaagcagtggacgggcgagatgctcccgcagagcttgtgcaca
acttcagcactgctgtacttgtttcagggcttctccagcaacctgatggggtctctcgtc
gtttcttacaacttctacagcctcagcaaaatgggaaccaccagccgaggaggcaccaaa
aggccagtcagcatggtctgggccattctcacgatctggatggtcagtttgctgatctgt
gttctgcccctttgcggctggggcacctacaccttcaccccctgggggtgcctcgcggac
tgcagcagttcgtatatcttgtttctctttgtgatctactccctttgcttctgtctgctt
gtcgtgctcgccattcctctcatttatcagctgctgtgctcagacgagcagcagcatcta
tacgacgattatcatcaaatcgcccgagggtacttctcttctgggtcgcgtccgattggt
agccacacactcgcgctctctccagaagactctgtgaacaaagccttggagcacttccaa
gatgcttgtcaaaactctgatccgagagccaggcaaatcccagctgacagctgtggtctg
gaccacta---cagcacacccaacgtgcagtacaacagccgaagctacacg
>Scincella
gcttagccctaaacaacgatcttc-ttacaatattatccgccagagaactacaagcgaaa
agctaaaaactctaaggacttggcggtgcttcaaaccaacctagaggagcctgtcctata
atcgatactccacgctttaccttacccccctttgctacagtctatataccgccgtcgcag
cttaccttatgaaagaaaaaagtaggcaaaatagttaataactaacacgtcaggtcaagg
tgtaacatacggggcggcagagatgggctacattttac-caa--ttaacgaataacgcat
tgaaatacgtgtttaaaggtggatttagtagtcgtaagagaaaaaacctatactaaaccc
gctctgatggattaaaggtcctgcctgcccagtggtttaacggccgcggtattctaaccg
tgcaaaggtagcgtaatcacttgtcttctaaataaagactagtatgaatggctaaatgag
gacaaacctgtctcctacaccctatcagtgaaactgatctccttgttaaaaagcaaggat
acccccacaagacgagaagaccctgtggagctttactaataaccttaagttggggcgact
tcggaacaaaacaaaacttccgagcacagaactactagactaacaagcctaagacccagt
actgatcaacgaaccaagttaccccagggataacagcgctatcttctttaagagtccata
tcgacaagaaggtttacgacctcgatgttggatcaggacaccccaatggtgcagccgtta
aaggttcgtttgttcaacgattaacagtcctacgtgatctgagttcagacgatcccagcc
gctacatctcggcagatgaactaggcgacctgtatcagagctttgtacgggactatccag
gtgagtcaaacccaaagtgccatagatctctgctgacagcagactagggctacgccatga
ggctgttcaattctctcatttctctctgtctgtagtggtgtcaattgaggatccctttga
cc------------atgacccacaacctacgaaaaacacacccaatcttaaaaattatta
atagttcatttattgacctgccatctccctcaaacatctcagcctgatgaaacttcggat
cccttcttggaatatgccttattatccaagtactcaccggcttatttctagctatacatt
atacagcagatatttcttctgctttttcctcagtagcccatatttgccgagacgtacaat
acgggtgactcattcgaaacatacacgcaaacggggcttctgccttctttatttgcatct
accttcatattggacggggcctatattacggctcttacatatataaagaaacatgaaata
ttggtgtagttcttctactcttagtaatagcaacagctttcgtcggctacgtccttccc-
--tgaggccaaatatcattttggggggccaccgttattacaaacttactgtctgccgttc
cctatattggaacaagcctagtagaatgaatttgggggggcttt----------------
-----tcagtagataatgctactctaacccgcttcttcatgtttcacttcttacttccct
tcattattataggagcttcaatacttcatctactattccttcatgaaacaggatcaaata
acccaaccgggttatcatcaaacacagataaaatcccatttcacccatatttttcttata
aagacctgttaggggcctcactacttaccctcttccttctatctctagccttactgttcc
catatttattaggtgacccagaaaacttcacccctgcaaaccccttagttaccccaccac
acattcaaccagaatggtatttcctatttgcatatgccatcttacggtctatcccaaata
agttgggcggtgtcctagcccttttattctcaattttaatcttaatacttattccacttc
ttcatacctcaaaacaacggggtaacgccttccgtcccccctcacaagccctattctgag
ccctagtctccaacatctgtgaatgcaagaccatgtagcagtcctttggtgttctccacc
aaagatggaatgttattattgggagaaggcccttctcacagagctcgtcggctgccacct
catctgtcttggtgctctattgactgggaccagctgtgtctacatcaccccctaggctct
gggggctttggttctgtctacaaggcaacttactatggaactacagtggctgtaaagcag
atgaagaaatgcagtaagaaccggttggcatcacgacaaagcttctgggcagaactaaat
gtggcacgccttagtcataacaatgtggtacgtgtaatagctgctagtgcatgttctcct
accagtcagaacagtttgggtaccatcataatggaatatgtaggtaacagcactttgcac
catgttatctatgggacaggatgtacggtaacaaaaatgaaggataatgagcttggttgt
---ggctatgaacctttgagtataatgcagtctctgagctactcacgtgacattgtagca
ggcttggtctttctccactcacaattaactgtgcatttggatttaaaacctgccaacata
ttcatcactgaacaaaatgtctgcaagattggagacttcggatgctcactcaaattagag
gatgctacttcatcaagcccacagctttgtcatcaagggggcacgtacacacaccgtgct
cctgaactccttaaaggagaaagagtcacccctaaggcagatatctactcctttgccatc
accctctggcaaatgattacacgggaagagccttatttgggtgagcgtcaatatgtactc
tattctgttgtggcacataatttgcgcccctctctgactgcatctgtgtttagaggatca
atcacca--nnnnnnnnnnnnnnnnnnnnnnnnnnnnnnnnnnnnnnnnnnnnnnnnnnn
nnnnnnnnnnnnnnnnnnnnnnnnnnnnnnnnnnnnnnnnnnnnnnnnnnnnnnnnnnnn
nnnnnnnnnnnnnnnnnnnnnnnnnnnnnnnnnnnnnnnnnnnnnnnnnnnnnnnnnnnn
nnnnnnnnnnnnnnnnnnnnnnnnnnnnnnnnnnnnnnnnnnnnnnnnnnnnnnnnnnnn
nnnnnnnnnnnnnnnnnnnnnnnnnnnnnnnnnnnnnnnnnnnnnnnnnnnnnnnnnnnn
nnnnnnnnnnnnnnnnnnnnnnnnnnnnnnnnnnnnnnnnnnnnnnnnnnnnnnnnnnnn
nnnnnnnnnnnnnnnnnnnnnnnnnnnnnnnnnnnnnnnnnnnnnnnnnnnnnnnnnnnn
nnnnnnnnnnnnnnnnnnnnnnnnnnnnnnnnnnnnnnnnnnnnnnnnnnnnnnnnnnnn
nnnnnnnnnnnnnnnnnnnnnnnnnnnnnnnnnnnnnnnnnnctgatcagtgtggtgccc
gtgaccatcttcctggtcaagcagtgggtggacgagatgctcccccagaccttgtgcact
gcttctgccctgctctacttgtttcagggcttctccagcaatctgatggggtccctcgtg
gtgtcttataacttctacagcctcagcaaaatgggg---aacaacccaggagccaccaaa
aggccggtcagcatgatatgggccattctctccgtttggttggtcagcttgctgatctgt
gttctgcccctctgyggctggggcacctacaccttcaccccctgggggtgccttacagac
tgcagcagctcttacgtcttgttcctctttgtgatctactctctgggcttctgtctcctg
gtggtgctctccatccctcttatttatcagctcttgtgctccgatgagcagcagcatctg
tatgacgattaccaccaaatcgcccgagggtacttctctccgggatcccctccgatgggg
agtaatccgtttgctctctctccagaggtcactrtgaacaaagccttgaagcatttccaa
gatgcttgccagaactcggagcccagaatcaggcaaagcccagctgacagctgtgggctg
gatcccta---cagcaccccaaatgcaccatcccacagccgaagtttcatg
>Scincopus
gcttggctataaacataggtagacaacacaaatctacccgccagagaactacaagcgaaa
agctgcaaactccaaggacttggcggtgctccacaccaacctagaggagcctgtcctgta
atcgatattccacgctaaaccttaccacttctagccacagcctatataccgccgtcgcag
cctaccctatgaaggagaacagtaagcaaaatagttaacaactaatacgtcaggtcaagg
tgtagcacatgatgtggtagagatgggctacattttctgacagaaaaacggaagccatag
tgaaacctatgcccaaaggcggatttagcagtaagggtgcaaaaagaacaccttaaacct
gctctgatcaattaaaggtcccgcctgcccagtgttttaacggccgcggtattctaaccg
tgcaaaggtagcgtaatcacttgtcttccaaataaagactagtatgaatggctaaatgag
ggcgggcctgtctcatacaactaatcagtgaaactgatctcccagtacaaaagctgggat
acgcccataagacgagaagaccctgtggagcttcgctaaaagttttgagttggggcgact
tcggagcaaaacaaaacctccgagcacaggaccacaaggctcacaggccaaagacccagc
gctgatcaacgaaccaagttaccccagggataacagcgctatcttcttcaagagtccata
tcgacaagaaggtttacgacctcgatgttggatcaggacacccaaatagtgcagccgtta
acggttcgtttgttcaacgattaacagt----------------------nnnnnnnnnn
nnnnnnnnnnnnnnnnnnnnnnnnnnnnnnnnnnnnnnnnnnnnnnnnnnnnnnnnnnnn
nnnnnnnnnnnnnnnnnnnnnnnnnnnnnnnnnnnnnnnnnnnnnnnnnnnnnnnnnnnn
nnnnnnnnnnnnnnnnnnnnnnnnnnnnnnnnnnnnnnnnnnnnnnnnnnnnnnnnnnnn
nn-tacaaaaactaatgacccacaacctacgaaaaacccacccaattctaaaaattgtaa
acaacacattcattgacctaccatccccctccaacatctcagcctggtgaaactttggct
cacttctaggcctctgcctcatcattcaaatcattacgggcctgttcctagcaatacact
acacagcagatatctcctccgccttctcatccgtagcacacatctgccgagacgtccaat
atggctgactaatccgaaacctacacgccaatggcgcctcaatattctttatctgcattt
acttccacattggacgaggcctatactatggctcctacctatataaagaaacctgaaacg
taggggtcatcctcctcctgttagtaatagcaacagcattcgtaggctacgtcctccct-
------------------------------------------------------------
------------------------------------------------------------
------------------------------------------------------------
------------------------------------------------------------
------------------------------------------------------------
------------------------------------------------------------
------------------------------------------------------------
------------------------------------------------------------
------------------------------------------------------------
------------------------------------------------------------
------------------------------------------------------------
------------------------------------------------------------
------------------------------------------------------------
------------------------------------------------------------
---------tgcagtaagaaccgtctggcatcgcaacaaagcttctgggcagaattaaat
gtggcacgccttagtcataacaatgtggtacgtgtaatagctgctagcgcatgttctcct
gctagtcaggacagtttgggtaccattataatggaatatgtaggtaacagcactttgcac
catgttatctatgggactggaagt---ataacaaaaaggaaggataatgggcgtggttgt
---ggctatgaacctttgagtataacgcagtctctgagctattcatgtgacattgtggca
ggcttggtctttctccattcacgattaattgtgcatctagatttaaaacctgccaacata
ttcatcactgaacaaaatgtttgcaa----------------------------------
------------------------------------------------------------
------------------------------------------------------------
------------------------------------------------------------
------------------------------------------------------------
---------nnnnnnnnnnnnnnnnnnnnnnnnnnnnnnnnnnnnnnnnnnnnnnnnnnn
nnnnnnnnnnnnnnnnnnnnnnnnnnnnnnnnnnnnnnnnnnnnnnnnnnnnnnnnnnnn
nnnnnnnnnnnnnnnnnnnnnnnnnnnnnnnnnnnnnnnnnnnnnnnnnnnnnnnnnnnn
nnnnnnnnnnnnnnnnnnnnnnnnnnnnnnnnnnnnnnnnnnnnnnnnnnnnnnnnnnnn
nnnnnnnnnnnnnnnnnnnnnnnnnnnnnnnnnnnnnnnnnnnnnnnnnnnnnnnnnnnn
nnnnnnnnnnnnnnnnnnnnnnnnnnnnnnnnnnnnnnnnnnnnnnnnnnnnnnnnnnnn
nnnnnnnnnnnnnnnnnnnnnnnnnnnnnnnnnnnnnnnnnnnnnnnnnnnnnnnnnnnn
nnnnnnnnnnnnnnnnnnnnnnnnnnnnnnnnnnnnnnnnnnnnnnnnnnnnnnnnnnnn
nnnnnnnnnnnnnnnnnnnnnnnnnnnnnnnnnnnnnnnnnn-----------------g
gtgaccatcttcatggtgaagcagtggctggacgagaagctcccccagaccttgtgcaca
acgtccgcactgctgtacttgtttcagggcttctcaagtaatctgatggggtccctcgtc
gtttcttataacttctacagcctcaacaaaatggga---accagcccaggagtcaccaaa
aggccagtcagcatgatatgggccattctcaccatctgggtggtcagtttgctcatctgc
gttctgcctctttgcggctggggcacctataccttcaccccctggggatgccttacggac
tgcagcagttcttatatcttgtttctctttgtggtctactcactttgcttctgcctcctt
gttgtgctctccgttcctttgatttatcagctgttgtgctcagatgaacagctgcatcta
tatgaggattatcatcaaattgcccgagggtacttctctcctgggtcacctccgattggt
agtcacacactcgctctccctccagaagccactgtggacaaagccttgcagcagttccaa
gatgcttgtcagaactctgatccaagagccaagcaaagcccagctgacagctgtggactg
gaccacta---cagcactccgaacgtaccatacaacagccgaagcttcact
>Scincus
gcttagccctaaacctaggtagactatacaactctacccgccagagaactacaagtgaaa
aactagaaactctaaggacttggcggtgctccacaccaacctagaggagcctgtcctata
atcgataccccacgttatacctcaccatttcttgccccagcctatataccgccgtcgcag
cctacctcatgagagttaacagtaggcaaaagagttaataactaaaacgtcaggtcaagg
tgtagctcatgaagtggaagagatgggctacattttctgacagaaaatcgaacggcacaa
tgaaactcgtacccaaaggcggatttagcagtaagaatataaacaatatatcttaagcct
gctctgaccagttaaaggtcccgcctgcccagtgttttaacggccgcggtattctaaccg
tgcaaaggtagcgtaatcacttgtcttctaaataaagaccagtatgaacggctaaatgag
gacagacctgtctcctatgactaatcagtgaaactgatcttccagtacaaaagctggaat
acagacataagacgagaagaccctgtggagcttcactaatagttttgagttggggcgact
tcggagtaaaataaaacctccgagcacagagccacaagaccaacaagccaaagacccagt
actgatcaacgaaccaagttaccccagggataacagcgctatcttcttcaagagtcccta
tcgacaagaaggtttacgacctcgatgttggatcaggacacccaaatggtgcagccgtta
atggttcgtttgttcaacgattaacagt----------------------gatcccagcc
gctacatctcagcagatgaactaggtgacctgtaccagagctttgtacgggactacccag
gtgcgctaaacctcaagtgccacagatctctgctgtcagtatactgtggctatgccatga
ggttgtttaattctcttatttctctctgtctgtagtggtgtctattgaggatccctttga
cc----------------------------------------------------------
-----------------------------------------------------ttcggct
cattactaggactctgcttaattgtacaaattattacaggcctattcctagcaatacatt
atacagcagacatctcctccgccttcgcatccgtggcccacatctgtcgcgacgtacagt
acggctgactaatccgaaacctccacgccaacggagcctcaatattcttcatctgtatct
acctacacatcggacgaggactctactacggttcctacctaaacaaagaaacctgaaaca
tcggagtagttttacttcttttagtaatagcaacagcattcgtaggctatgttcttcca-
--tggggccaaatatccttctgaggcgcaaccgttatcacaaatctattatccgcaatcc
catacattggaactaatctagtagaatgaatctgaggcgggttt----------------
-----tcagtagataatgcaaccctcactcgattcttcacattccacttcctactcccct
tcgttatcgcaggcatatcaatcctacatcttttattcctgcacgaaacaggatcaaata
accccacaggccttaactcaaacacagataaaatcccattccacccgtacttttcctaca
aagacctcctgggggctaccctgttaattatactactacttcttctagccctattctccc
caaaccttctaggagacccagaaaactttacaccagcaaacccactagtcaccccaccac
atattaaa----------------------------------------------------
------------------------------------------------------------
------------------------------------------------------------
------------------------------------------------------------
------------------------------------------------------------
---------------------------gaccagttgtgtctgcatcatcccctgggctct
ggtggctttggttctgtctacaaggctacttaccatggaaaaacagtggctgtaaagcag
gtgaagaaatgcagtaagaaccgtctggcatcacaacaaagcttctgggcagaattaaat
gtggcacgccttagtcataacaatgtggtacgtgtaatagctgctagcgcgtgttctcct
gccaatcaggatagtttgggtaccatcataatggaatatgtaggtaacagcactttgcac
catattatctatgggactggaagtatcataacaaaaaggaaggataatgggtgtggttgt
---ggctatgaacctttgagtataacacagtctctgagctattcgtgtgacattgtggca
ggcttggtctttctccattcacgattaattgtgcatctggatttaaaacctgccaatata
ttcatcactgaacaaaatgtttgcaagattggagactttggatgctcacaaaaactagag
aatgctacatcatcaagcccacagctttgtcagcatgggggaacatacacgcaccgtgct
cctgaactccttaaagga------------------------------------------
------------------------------------------------------------
------------------------------------------------------------
---------nnnnnnnnnnnnnnnnnnnnnnnnnnnnnnnnnnnnnnnnnnnnnnnnnnn
nnnnnnnnnnnnnnnnnnnnnnnnnnnnnnnnnnnnnnnnnnnnnnnnnnnnnnnnnnnn
nnnnnnnnnnnnnnnnnnnnnnnnnnnnnnnnnnnnnnnnnnnnnnnnnnnnnnnnnnnn
nnnnnnnnnnnnnnnnnnnnnnnnnnnnnnnnnnnnnnnnnnnnnnnnnnnnnnnnnnnn
nnnnnnnnnnnnnnnnnnnnnnnnnnnnnnnnnnnnnnnnnnnnnnnnnnnnnnnnnnnn
nnnnnnnnnnnnnnnnnnnnnnnnnnnnnnnnnnnnnnnnnnnnnnnnnnnnnnnnnnnn
nnnnnnnnnnnnnnnnnnnnnnnnnnnnnnnnnnnnnnnnnnnnnnnnnnnnnnnnnnnn
nnnnnnnnnnnnnnnnnnnnnnnnnnnnnnnnnnnnnnnnnnnnnnnnnnnnnnnnnnnn
nnnnnnnnnnnnnnnnnnnnnnnnnnnnnnnnnnnnnnnnnn------------------
---------------------cagtggctggacgagaagctcccccagaccttgtgcaca
acttccgcgctgctgtacttgtttcagggcttctcaagtaatctgatggggtccctcgtc
gtttcttataacttctacagcctcaacaaaatggga---accggcccaggagtcaccaaa
aggccagtcagcatgatatgggccattctcaccatctggattgtcagtttgctcatctgc
attctgcccctttgcggctggggcacctataccttcaccccctggggatgcctgacggac
tgcagcagttcttatatcttgtttctctttgtgatctactcactctgcttctgcctcctt
gttgtgctctccgttcctttgatttatcagctgttgtgctcagatgaacagctgcatcta
tatgaggattatcatcaaatcgcccgagggtacttctctcctgggtcacctccgattggt
agtcatgcactcgctctccctccagaagccactgtggacaaagccttgcagcatttccaa
gatgcttgtcagaactctgatccaagagccaagcaaagcccagctgacagttgtggactg
gaccacta---cagcgctccaaacgtaccgtacaacagccgaagcttcact
>Sphenomorphus
gcttagccctaaacacagatagtaaatacaacactatccgccagagaactacaagcgaaa
agcttaaaactccaaggacttggcggtgcttcaaaccaacctagaggagcctgtcctata
atcgatactccacgttttacctcaccacccctagccacagcctatataccgccgtcgcag
cctaccttgtgaaagcaaaaagtgagcaaaacagttaataactaaaacgtcaggtcaagg
tgtagcacacggggcggcagagatgggctacatttctccagaaaagaacgaatagcacat
tgaaaattgtgcttgaaggtggatttagtagtaaaaaaacaaaaaacctgtctaaaacct
gctctgaaaagttaaaggtaacgcctgcccagtgttttaacggccgcggtattctaaccg
tgcaaaggtagcgtaatcacttgtcttctaaataaagaccagtatgaacggctaaatgag
gacaaatctgtctcctgtggccaatcagtgaaactgatctcccagtacaaaagctggcat
acccacataagacgagaagaccctgtggagcttaactaaaagttttgagttggggcgact
tcggaacaaaacaaaacttccgagcacagaaccacgaggctcacaagccaaagacccagt
actgatcaacgaaccaagttaccccagggataacagcgccatcttcttcaagagtcccta
tcgacaagaaggtttacgacctcgatgttggatcaggacaccccattggtgcagccgtta
aaggttcgtttgttcaacgattaatagt----------------------nnnnnnnnnn
nnnnnnnnnnnnnnnnnnnnnnnnnnnnnnnnnnnnnnnnnnnnnnnnnnnnnnnnnnnn
nnnnnnnnnnnnnnnnnnnnnnnnnnnnnnnnnnnnnnnnnnnnnnnnnnnnnnnnnnnn
nnnnnnnnnnnnnnnnnnnnnnnnnnnnnnnnnnnnnnnnnnnnnnnnnnnnnnnnnnnn
nn------------atgacacacaacctacgaaaaactcaccccatcttaaaaattatta
acggctcctttattgacctgccctccccatcaaatatctcagcttgatggaattttggat
ctcttctcggagcttgtctaattgtacaagtacttactggactatttttagctatacact
acacagctgacatttcttcagccttctcctctattgcccacatttgccgagatgtacagt
acggctgactaattcgaaacctccatgccaatggagcctcaatattttttatttgccttt
atctacacatcggtcgaggcctatattacggctcatacatatacaaagaaacttggaata
ccggcgtaatactattccttctcgtaatagcaaccgcttttgtcggctatgtactacca-
--tgaggacaaatatccttttgaggtgctaccgtaatcacaaacctactatcagcaatcc
cctacatcggaaccagcctagtagagtgaatttgaggggggttc----------------
-----tctgtcgataatgcaacactaacccgattctttaccttccactttctactgccat
ttatagtcataggcgcctctattctccatttattattcctacacgaaacaggctcaaaca
accccatcggcttatcatcaaatacagataaagttccatttcacccatactactcatata
aagacctactaggtgcaaccactctagtcctattcctcttactcctagccttatttttcc
caaaccttctaggcgaccctgaaaactttacccccgccaatccacttgtcaccccaccac
acattaaaccagaatgatacttcttatttgcatacgccattctacgatcgattccaaata
aacttggcggggtcctagcattactatcctctattttaattttaatactagtacccttac
ttcatacttcaaaacaacgagggtgcgccttccgcccattctctcaagccctattctgat
ctttaatctctaatatctgtgaatgcaagaccatgtagcagtcctttggtgttctctacc
aaagatggaatgttattattgggagaagacccttctcccagggctcgtcggctgccacct
catctcgcttggtgttctattgactgggaccagctatgtctacatcaccccctaggctct
gggggatttggttctgtctacaaggctacttactatggaactacagtggctgtaaagcag
gtgaagaaatgcagtaagaaccggttggcatcacgacaaagcttctgggcagaactaaat
gtggcacgccttagtcataacaatgtggtacgtgtaatagctgctagtgcatgttctcct
accaatcagaacagtttgggtaccatcataatggaatatgtaggtaacagcactttgcac
catgttatctatgggacaggatgtactatagcaaaaaggaaggataatgagcttggttgt
---ggctatgaacctttgagtataatgcagtctctgaactactcctgtgacattgtggca
ggcttggtctttctccattcacaattaactgtgcatctggatttaaaacctgccaacata
ttcatcactgaacaaaacgtttgcaagattggagactttggatgctcactcaaactagag
gatgctacttcatcaagcccacagctttgtcatcaagggggaacgtacacacaccgtgct
ccagaactccttaaaggagaaagagtcacccccaaggcagatatctactcctttgccatc
actctctggcaaatgattacatgggaagagccttatctgggtgagcgtcagtatatactc
tattctgtggtggcacataatttgcgcccctctctgactgcatctgtgtttagaggatca
atcac----nnnnnnnnnnnnnnnnnnnnnnnnnnnnnnnnnnnnnnnnnnnnnnnnnnn
nnnnnnnnnnnnnnnnnnnnnnnnnnnnnnnnnnnnnnnnnnnnnnnnnnnnnnnnnnnn
nnnnnnnnnnnnnnnnnnnnnnnnnnnnnnnnnnnnnnnnnnnnnnnnnnnnnnnnnnnn
nnnnnnnnnnnnnnnnnnnnnnnnnnnnnnnnnnnnnnnnnnnnnnnnnnnnnnnnnnnn
nnnnnnnnnnnnnnnnnnnnnnnnnnnnnnnnnnnnnnnnnnnnnnnnnnnnnnnnnnnn
nnnnnnnnnnnnnnnnnnnnnnnnnnnnnnnnnnnnnnnnnnnnnnnnnnnnnnnnnnnn
nnnnnnnnnnnnnnnnnnnnnnnnnnnnnnnnnnnnnnnnnnnnnnnnnnnnnnnnnnnn
nnnnnnnnnnnnnnnnnnnnnnnnnnnnnnnnnnnnnnnnnnnnnnnnnnnnnnnnnnnn
nnnnnnnnnnnnnnnnnnnnnnnnnnnnnnnnnnnnnnnnnn------agtgtggtgcca
gtgaccatcttcctggccaagcagtgggtggacgagatgctcccacagaccttgtgcact
gcctccgccctgctctacctgttccagggcttctccagcaatctgatggggtcccttgtg
gtgtcctacaacttctacagcctcagcagaatgggg---agcagcccaggagccaccaaa
aggccggtgagcatgatctgggccattctcaccgtctggatggtcagcttgctgatctgt
gttctgcccctttgcggctggggcacctacaccttcaccccctggggatgcctcacggac
tgcagcagctcctacatcttgttcctctttgtgatctactcccttggcttcggtctcctg
gttgtgctctccatccctctcatttatcagctcttgtgctcagatgagcagcagcatctg
tatgacgattaccaccaaatcgcccgagggtacttctctccggggtcccctccaatgggg
agtcccccctttgctctctctccggagatcactgtgaacaaagccttgaagcatttccaa
gattcttgccagaactcggagccgagagccaggcaaagcccagctgacagctgcgggttg
gatcccta---cagcaccccaaatgcaccaccgcacagccgaagtttcatg
>Tiliqua
gcctagccctaaacatagatggtacacacaaaaccattcgccagagaactacaagcgaaa
agctcgaaactcaaaggacttggcggtgctccacatcatcctagaggagcctgtcctata
atcgataccccacgctttaccccaccattctttgcagcagcctatataccgccgtcgcag
cttaccttgtgaaagaaaaaagtaggcaaaaaagtttacaactagcacgtcaggtcaagg
tgtagcagatagaatggaagagatgggctacattttctgacagaaaaacgaaaggtgtaa
tgaaacacacacccaaaggaggatttagaagtaagcaaataaagtctttatcttaaattt
gctctgacaagttaaaggtcctgcctgcccagtgttttaacggccgcggtatcctaaccg
tgcaaaggtagcgtaatcacttgtcttctaaataaagactagtatgaacggctaaatgag
gacaaacctgtctcttacgaccaatcagtgaaactgatcttccagtacaaaagctggaat
aaatacataagacgagaagaccctgtggagcttagctaaaagttttaagttggggcgact
tcggaacaaaacaaaacttccgagcacagaaccacaaggctaacaagccaaagacccagt
actgatcaacgaaccaagttaccccagggataacagcgctatcttcttcaagagtcccta
tcgacaagaaggtttacgacctcgatgttggatcaggacacccaaatggtgcagccgtta
aaggttcgtttgttcaacgattaacagt----------------------gatcccagcc
gctacatttcagcagatgaactaggcgacctgtaccagagctttgtacgagactacccag
gtgagccaaacctca--------ggacctctgctgttggcagactggggctgtgccttga
ggctgtttcattatcttcttttgctctatctgtagtggtgtcaattgaggacccctttga
cc----------------------------------------------------------
------------------------------------------------------------
--------ggattttgtctaatcgcacaaatcctaactggcctcttccttgctatacact
acacagcagacatctcttcagcattttcatcaatcgcacacatttgtcgagacgtacaat
acggatggttaatccgaaacctacacgccaacggggcctccatattctttatctgcattt
acctgcacatcggacggggtttatactacggctcctacatatacaaagaaacctgaaaca
ttggagtcgttcttcttctccttgtaatagcaacagcctttgtaggctacgtacttcca-
--tggggccagatatctttttggggggccaccgtcattactaatcttctttcagcaattc
cctatatcggaacaaccttggtagaatgaatctggggagggttc----------------
-----tcagtagacaacgcaacactcacccgattcttttcattccattttattctgccat
ttattattatgggaacctctatacttcacctcctcttcctccatgaaacaggatcaaata
accccacaggcctaaactccaatacagacaaaatcccatttcatccttattacacctata
aagaccttttaggcctaacattattaatcttcgtcctcctcctactagccctcttttccc
caaacttactaggagatccagaaaactttacccctgcaaaccccttagtcacgccaccac
acattaaacca-------------------------------------------------
------------------------------------------------------------
------------------------------------------------------------
---------------tctgtgaattcacgatcatgtagcagtcctttggtgttttccacc
acaggtggaatgctgttattgggagaaggcccttctgcaaggactcgtcggctgccacct
cacctggcttggtgctctattgactgggaacagttgtgtctatgtcaccctctaggctct
ggtggctttggttctgtctacaaggctacttactatggaactactgtggctgtaaagcaa
gtgaagaaatgcagtaagaaccgtttggcatcacgacaaagcttctgggcagaactgaac
gtggcacgccttagtcataacaatgtggtacgtgtaatagctgccagtgcatgttctcct
gccagtcaggacagtttgggtactatcataatggaatatgtaggtaacagcactttgcac
catgttatctatggaactggaagtatgataacaaagaggaaggataatgaacttggttat
---ggctatgaacctttgagtataacacagtctctgagctactcatgtgacattgtggca
ggtttgctctttctccattcacaattaattgtgcatctggatttaaaacctgccaacata
ttcatcactgaacaaaatgtttgcaagattggagactttggaagctcacaaaaactagag
aatgctacatcatcaagcccacagctttgtcagcaggggggaacatacactcaccgtgct
cctgaactccttaaaggagaaggagtcacccccaaggcagatatctactcttttgccatc
accctctggcaaatggttacatgggaagagccttatttgggtgagcgtcaatatgtactc
tactctgtggtggctcataatttgcgaccctctctgactgcagctgtgtttagaggatca
atcactg---------gcattgctcttaatgatcactttgtcaagctggtctcatggtaa
gatcta--------gattgatga--tttctgaaggaagcttaaagatggtgtaaaaccca
-ga---------tgttgaatcattctggtcctc-cagtggtttgatggcttttggggatg
ggtggg-----agggatagtaattgtctcactgtaggagtatatgtagtgat-actataa
catt-cctgcaaac--acttgttaggat-----ggttacttctctactgatttgagatgg
tagggatcc-taccccatc-caccaatc---cctactttgtttttccaggtatgacaatg
agtttg------------------------------------------------------
--------------tcgaaagaggctgtgcaggagtgcaggaatgcagaggagaaggcca
aaaaggccatcactgatgca----------------------------------gtgcca
gtgaccatcttcatggtgaagcagtgggtggacgagacgctcccccagaccttgtgcacc
acttctgcactgctgtatttgtttcagggcttctcgagcaatctgatggggtctctggta
gtgtcttacaacttctacagcctcaacaaaatggga---accagcccaggagccaccaag
aggccagtcagcatgatctgggccattctaacagtctggattgtcagtttgctgatctgt
gttctgcccctttgcggctggggcacctatactttcaccccctggggatgccttacagac
tgcagcagttcttatatcttgttcctctttgtgatctactcaatttgctttggtctcctt
gttgtgctctccatccctttgatttatcagctattgtgctcagatgagcagcagcatcta
tatgatgattaccatcaaattgcccgagggtacctctctccagggtcacctccgattggg
agtcacccactcactctctccccagaagtcactgtgaacaaagccttgaagcatttccaa
gatacttgccagaactctgatccgagagccaggcaaagcccagctgacagctgtggactg
gaccacta---cagcacaccaaatgcaccatgcaacagccgaagcttcact
>Trachylepis_perrotetii
gcttagccctcaacatagacagtaaccacaatactgtccgccagagaactacaagtgaaa
aactagaaactccaaggacttggcggtgctccataccgacctagaggagcctgtcctata
atcgataatccacgtttcacctcaccacctcttgcaacagcctatatactgccgtcgcag
cttaccttatgaaagaaaaaagtaagcaaaatagtaaacaacaaaaacgtcaggtcaatg
tgtagcatatggggtggaagagatgggctacactctctaacagaacaacgaacagtacaa
tgaaataagtactcaaaggcggatttagtagtaagaaaacaaaaactttgactgaaatac
gctctgacaagttaaaggtcccgcctgcccagtgtttcaacggccgcggtattctaaccg
tgcaaaggtagcgtaatcacttgtcttctaaataaagacctgtatgaacggctaaatgag
gacaaaactgtctcttataacaaatcagtgaaactgatctcccagtacaaaagctggaat
aaacccataagacgagaagaccccgtggagcttaactacatgttttgagttggggcgact
tcggaataaaattaaacttccgagcatagaaccacaaggccaacaagccaaagacccggc
gccgactaacgaaccaagttaccccggggataacagcgctatcttcttcaagagtcccta
tcaacaagaaggtttacgacctcgatgttggatcaggacacccaaatggtgcagccgtta
aaggttcgtttgttcaacgattaacagt----------------------gatcccagcc
gctatatctcagcagatgaactaggtgacctgtaccagagctttgtacgagactacccag
gtgagccaaacctcaaggcccacagatctctgatgtttgcagactggggttgtgctttaa
ggctgtttaa-----ttctttctcgctatctttagtggtatcaattgaggacccctttga
cc------------------------------aaaacccaccccatcctaaaaatcatca
acaactcatttatcgacctcccagccccctcaaacatttcagcctgatgaaactttggct
ccctgctaggaatttgcctaatcacacaagtcatcacagggttattcctagcaatacact
acacagcagacatctcttcagcattctcatctgtagcccacatttgccgagatgttcaat
acggttgactcatccgaaacctccacgctaatggcgcctccatatttttcatctgtatct
atcttcacattggacgtggcctctattacggctcctacatgtacaaagaaacatgaaaca
tcggagttatcctcctactcctagtcatagcaacagcatttgttggctacgtcctacca-
--tgaggccaaatatctttctgaggtgctacagtaattacaaacctcttatcagcaatcc
cctacatcgggactagccttgtagagtggatttgaggcggattc----------------
-----tcagtggataatgcaacccttacccgcttcttctcattccacttcatcctaccat
tcattattataggcgcctcaataattcacctcctattcctccatgaaacaggatcaaaca
acccaaccggcctaagttctaacacagacaaaattccatttcatccctactactcataca
aagaccttctaggtataatcttaatactactattcctactttcattagccttattctccc
ccaacctcctaggagacccagaaaacttcaccccagcaaaccctctagtcacaccccccc
acattaaaccagaatgatacttcctatttgcctacgcaatcctccgctctattcccaaca
aactgggcggagtcctagcactcttattttctatccttatcctcctccttgtccccatct
tacacacatccaaacaacgaagcaacactttccgacccccatcccaaataatcttttggc
tattaattacggaca---------------------------------------------
------------------------------------------------------------
---------------------------gaacagttgtgtctacatcaccccctaggctct
ggtggctttggttctgtctacaaagctacttactgtggaactattgtggctgtaaaacaa
gtgaagaaatgtagtaagaaccgtttggcatcacgacaaagcttctgggcagaactgaat
gtggcacgccttagtcataacaatgtggtacgtgtaatagctgctagtgcatgttctcct
accagtcaagacagtttgggtaccatcataatggaatatgtaggtaatagcactttgcac
catgttatctatggaactggaagtatgataacaaaaaggaaggataatgagcttggttgt
---ggatatgaacctttgagtataacacagtctctgagctactcatgtgacatagtagca
ggcttggtctttctccattcacaattaattgtgcatcttgatttaaaacctggcaatata
ttcatcactgaacaaaatgtttgcaagattggagactttggaagctcacaaaaactagag
gattctacatcatcaaatgcccagttatgtcagcagggtggaacatatacacaccgtgct
cctgaactcct-------------------------------------------------
------------------------------------------------------------
------------------------------------------------------------
----------------gcattgctcttaatgaccactttgtcaagttggtctcatggtaa
gatatagattcta-aatgggtga--tttctta---------tattatgatgtgaaaccct
-aa---------tggagaattgttctggtcctcttaatggattgctggcttttttttggg
g--gtg-----tgtgtgaataattgtctcactatgtgagtttacatagtgatacttgtaa
catt-cttgcaaac--atttgttgggat-ggaaggtta-tttcttgctgatttgagatgg
tccaggtcc-tgccacatc-cgccaatc---tctgcttcctttctccaggtatgacaatg
agtttg-----------------------cagaaraagaagatggagtcygacctgtccc
agctgcagacagaagtggaggaggcagtgcaagagtgcaggaatgcggaggagaaggcca
aaaaggccatcactgatgcggc-catgatggcggaggagctgctgatcagtgtggtgcca
gtgaccatcttcatggtgaagcagtgggtggacgacacrctaccccagaccttgtgtacc
acttctgcattgctgtacttatttcagggtttctcaagcaatctgatggggtctctggta
gtatcttataacttctacagcctcaacaaaatggga---accagcccaggagccaccaag
aggccagtcagcatgatctgggccattctcacagtctggattgtcagtttgctgatctgt
gttctgcccctttgtggctggggcacctataccttcaccccatggggatgccttaccgac
tgcagcagttcttatatcttgttcctctttgtgatctattcattttgctttggtatccta
gttgtgctctccattcctctcatttatcagctactgtgctcagatgagcagcagcatcta
tacgatgattatcatcaaattgcccgaggatacttctctccagggtcacctccagttggg
agtcaatcactcactctctgcccagaagtcactgtgaacaacaccttgaagcatatccaa
gatacttgccagaactctgattcaaaagcccggcaaagcccagctgacagctgtggactg
gaccatta---tagcacaccaaatgcaccatgcaacagccgaagcttcact
>Trachylepis_quinquetaeniata
gcttagcccttaacatagacagtacacacaatactgtccgccagagaactacaagtgaaa
aactagaaactcaaaggacttggcggtgctccataccgacctagaggagcctgtcctata
atcgataatccacgttttaccttaccgcccctggcaccagcctatataccgccgtcgcag
cctaccttatgaaagaacaaagtaggcaaaacagctaatagctaaaacgtcaggtcaagg
tgtagcacatgggacggaagagatgggctacactttctcacagaacaacgaacagcacta
tgaaaactgtgctcaaaggcggatttagtagtaagaaaaaaaaaagtttgcctgaacccc
gctctg--aagttaaaggtatcgcctgcccagtgttttaacggccgcggtattctaaccg
tgcaaaggtagcgtaatcacttgtctcctaaatagagaccagtatgaacggctaaatgag
gacaaacctgtctcttataactaatcagtgaaactgatctcccagtacaaaagctgggat
caacacataagacgagaagaccccgtggagcttaaccaactgttttgagttggggcgact
tcggaacacaacaaaacttccgagcacagaaccacgaggccaacaagcctaagacccggc
gccgatcaacgaaccaagttaccccggggataacagcgctatcttcttcaagagtcccta
tcaacaagaaggtttacgacctcgatgttggatcaggacacccaaatggtgcagccgtta
aaggttcgtttgttcaacgattaacagtcctacgtgatctgagttcagacgatcccagcc
gctatatctcagcagatgaactaggtgacctgtaccagagctttgtacgagactatccag
gtgagccaaacctcaaggcccacagatctctgatgtttgcagaccggggctatgctttaa
ggctgtttaattaacgtctttctcactatctttagtggtgtcaattgaggacccctttga
cc-aaaaactaatgacccaccaaaacctacgaaaaacacaccccatcctaaaaatcatta
acagctcattcattgacctcccagccccctcaaatatctcagcttgatgaaacttcggct
ccctactaggaatctgtctaattatacaagtcttaacaggcttgtttctagccatgcact
acacagcagacatctcctccgcattttcctccgtagcacacatctgccgagatgtacagt
acggctgacttatccgaaaccttcacgctaatggcgcatcaatatttttcatctgcattt
acctccacattgggcggggcctttactatggctcttacatgtataaagaaacctgaaaca
ttggagttgtcctcctcctccttgtaatagcaacagcattcgttggatacgtcctaccg-
--tgaggccaaatatccttctgaggggccacagttattacaaacctactttcagcaatcc
cctacatcggaacaaccctagtagagtgaatttgaggcgggttt----------------
-----tcagtagacaacgcanccctcactcgcttcttctccttccactttatcttgccct
ttattattatgggggcctcaatactacacctactcttcctacatgaaactggctcaaaca
acccgacaggtatcaactcaaatacggataaaatcccatttcacccatactactcttaca
aagacctcctcggggcaatcttattggggctcaccctactaatactcgcccttttctcac
ccaacctgctaggcgacccagaaaattttacacctgcaaaccccctagtaacaccacccc
atattaagccagagtggtactttctatttgcctacgcgattcttcgctcaattcccaaca
aactcggcggggttctcgctctcttattctcaatcttaatcctaatacttgtgcccctcc
tccacacatccaagcaacgaggaaacgcctttcgccccacttcccagaccctattttgac
ttttaatcactgaca---------------------------------------------
------------------------------------------------------------
---------------------------gaacatttgtgtctacatcaccccctgggctct
ggtggctttggttctgtctacaaagctacttactatggaactactgtggctgtaaaacag
gtgaagaaatgcagtaagaaccgtttggcatcacgacaaagcttctgggcagaactgaat
gtggcacgccttaatcacaacaatgtggtacgtgtaatagctgctagtgcatgttctcct
accagtcaggacagtttgggtaccatcataatggaatatgtaggtaatagcactttgcac
catgttatctatggaactggaagtatgataacaaaaaggaaggaaaatgagcttggttgt
---ggatatgaacctttgagtataacacagtctctgagctactcatgtgacatagtggca
ggcttggtctttctccattcacagttaattgtgcatcttgatttaaaacctggcaatata
ttcatcactgaacaaaatgtttgcaagattggagacttcggaagctcacaaaaactagaa
gattctacattatcaaatgcccagttttgtcagcagggtggaacatatacacaccgtgct
cctgaactccttaaaggagaaagagtc---------------------------------
------------------------------------------------------------
------------------------------------------------------------
----------------gcattgctcttaatgaccactttgtcaagctggtctcatggtaa
gatacagattcta-gatggatga--tttctta-------------atgatgtaaaaccct
-ga---------tggtgaatcattctggtcctc-taacaaattgctggcttttg------
---ggg-----ggggggaataattgtctcactatgtgagtttacatagtgatacttgtaa
catt-cctgcaaac--acttgttgggat-ggaaggtta-ctt----ctgatttgagatgg
wctaggtcc-tgccacatc-caccaatc---tctgctttctttctccaggtatgacaatg
agtttg-----------------------cagaaaaagaagatggagtccgacctgtccc
agctgcagacagaagtggaggaagcagtgcaagagtgcaggaatgcagaggagaaggcca
aaaaggccatcactgatgcggc-catgatggcggaggagctg------agtgtggtgcca
gtgaccatctttatggtgaagcagtggatggatgacatgctaccccagaccttgtgtacc
acttctgcactgctattcttatttcagggtttctcaagcaatctgatggggtctctggta
gtatcttataacttctacagcctcaacaaaatggga---accagcccaggagccaccaag
aggccagtcagcatgatctgggccattcttacagtctggattgtcagtttgctgatctgc
gttctgcccctttgcggctggggcacctataccttcaccccgtggggatgccttaccgac
tgcagcagttcttatatcttgtttctctttgtaatctactcattttgctttggtatccta
atcgtgctctccattcctctgatttatcagctcttgtgctcagatgagcagcagcatctg
tatgatgattatcatcaaattgcccgaggatacttctctccggggtcacctccagttggg
agtcaatcactcactctctgtccagaagtcactgtgaacaacaccttgaagcgtttccaa
gatacttgccagaactctgattcaagagcccggcaaagcccagctgacagctgtggactg
gaccacta---cagcacaccaaatgcaccatgcaacagccgaagcttcact
>Typhlosaurus
gcttagccataaacatagacagtcaacacaatactgtccgccagagaactacaagcgaaa
aactagaaactcaaaggacttggcggtgctccatacctgcctagaggagcctgtcctata
atcgatatcccacgttaaaccttaccccccctagaaacagcctatataccgccgtcgcag
cctaccttgtgaaagacaacagtaagcaaaacagt-aagcaccaaaacgtcaggtcaagg
tgtagcaaatggggcggaagtgatgggctacatttcctaatagtaaaacgaacagcaaag
tgaaatccttgccagaaggaggatttagcagtaagaaaacaaaaaatttatcttaagaca
gctctgacaagttaaaggtcccgcctgcccagtgattaaacggccgcggtattctaaccg
tgcaaaggtagcgtaatcacttgtcttctaaataaagaccagtatgaacggctaaatgag
gacaaacctgtctcctacaacaaatcagtgaaactgatctcccagtacaaaagctggaat
taacacataagacgagaagaccctgtggagcttagccaaacgttttaagttggggcgact
tcggaaaaaaacaaaacttccgagaacagaaccacaaggacaacaacccaaagacccagt
actgagcaacgaaccaagttaccccagggataacagcgccatcttcttcaagagtccata
tcgacaagaaggtttacgacctcgatgttggatcaggacacccaaatggtgcagcagtta
aaggttcgtttgttcaacgattaacagtcctacgtgatctgagttcagacnnnnnnnnnn
nnnnnnnnnnnnnnnnnnnnnnnnnnnnnnnnnnnnnnnnnnnnnnnnnnnnnnnnnnnn
nnnnnnnnnnnnnnnnnnnnnnnnnnnnnnnnnnnnnnnnnnnnnnnnnnnnnnnnnnnn
nnnnnnnnnnnnnnnnnnnnnnnnnnnnnnnnnnnnnnnnnnnnnnnnnnnnnnnnnnnn
nn------------------------------------------------aaaattatta
ataactcattcatcgacctaccaaccccatcaaacatctctgcatgatgaaacttcggct
cactactaggactatgtttaattatacaaatcataacaggcctatttctggctatacact
atacagcagacatctcatcagcattctcatcagtagtccatatctgccgagacgtccaat
acggctgattaatccgaaacattcacgcaaacggagcctcaatattcttcatctgcattt
acttacacatcggccgaggcctatactatggctcctacacatacaaagaaacctgaaaca
tcgggacagtcctactaatcctagtaatagcaacagcattcgtcggatacgtcctacca-
--tgagggcaaatatcgttttgaggagccacagtaatcaccaacctactgtcagcaattc
cgtatatcgggacaacaattgtagaatggatctgaggcggcttc----------------
-----tcagtagacaacgccaccctaacacgattcttcacattccacttcatacttccat
tcatcatcgccggagtatctatactacaccttcttttcctacacgaaactggatcaaaca
acccaataggactaaactcaaacacagacaaaattccattccacccatactactcctaca
aagacttactaggggccacactactaatcataatactaataatcctatcattatttacac
caaac-------------------------------------------------------
------------------------------------------------------------
------------------------------------------------------------
------------------------------------------------------------
------------------------------------------------------------
------------------------------------------------------------
---------------------------gaccagttgtgtctacttcatcccctaggctct
ggtggctttggttctgtctacaaggctacttaccatggagctacagtgsctgtaaagcag
gtgaagaaatgcagtaagaaccatttggcatcacgacaaagcttctgggcagagctaaat
gtggcacgccttaggcataacaatgtggtacgtgtattagctgctagtgcaagttct---
gccagtcaggacagtttgggtaccatcataatggaatatgtaggtaacagcactttgcat
catgttatttatgggactggtagtatgacaacaaaaaggaaagataatggacttagatgt
---ggccatgagtctttgagtataatgcagtctctgagctactcatgtgatattgtggca
ggcttggtctttctccattcacaattaattgtgcatctggatttaaaacctgccaacata
ttcatcactgaacaaaatgtttgcaagattggagactttggatgctcacaaaaactagag
gatactatgtcatcaagcctgcagctttgtcagcaagggggaacatacacgcaccgtgct
cctgaacttcttaaa---------------------------------------------
------------------------------------------------------------
------------------------------------------------------------
----------------gcattgctcttaatgatcactttgtcaagctggtctcatggtaa
gatctg--------gatgggtga--tttctggagagagcttagaaatggggcgagattca
gaaaattcctgctgttgaataattgtggtcttc-cattggcttttcagg-----------
---ggg-----tggaatagtagttggctcactataggagtgcatacagtgcc-ggtgtaa
cctt-cctgcaagc--attcactagggt-agaaggtaa-ctttttgctgattgagatctg
gacggatcc-tgccacatc-taccaatc---cctgctttctttttccaggtatgacaacg
agtttg-----------------------cagaaaaagaagatggaatccgacctgtccc
agctacagacggaggtggaggaagctgtgcaggagtgcaggaatgctgaagagaaggcca
aaaaagccatcactgatgcagc-catgatggcggaggagctg------------------
---------------------cagtggatggacgagatgcttccccagaccttgtgcaca
acttcagcactgctgtacttatttcagggcttctcaagtaatctgatggggtctcttgta
gtttcttataacttctacagcctcaacaagatggga---accagccaaggagccgacaaa
aggccagtaagcatgatatgggccattctgattatctggattgtcagtttgcttatctgt
gttttgcccctttgcggctggggcacctatgccttcactccctggggatgccttatggac
tgcagcagttcttatatcttgtttctctttgtcatctactcagtttgcttctgtatcctt
gttgtgctctccattcctctaatttatcagctattgtgctcagatgagcaacagcacctg
tatgatgattatcatcaaatcgcccgaggttacttctctcctggatcacctcctattgga
agtcactcacacactctctctccagaagacactgtgaataaagccttgaaacatttccaa
gatgcttgtcagaactctgagcaaatagccaggcaaagcccagctgacagctgtggactg
gaccacta---cagcacacaacatgcaccacacaaccgccgaagcttcact
>Varzea_altamazonica
------------------------------------------------------------
------------------------------------------------------------
-----taatccacgttaaaccttaccacctctagcaacagcctatataccgccgtcgaag
cttaccttgtgaaagaaaaaagtaggcaaaatagtcaataactaaaacgtcaggtcaagg
tgtagcacatgaggtggaagagatgggctacattttctaccagaaaaacgaacagcacaa
tgaaacctgtactcaaaggcggatttagtagtaagaaaaaaaaaactttgtcttaaaccc
gctctgnnnnnnnnnnnnnnnnnnnnnnnnnnnnnnnnnnnnnnnnnnnnnnnnnnnnnn
nnnnnnnnnnnnnnnnnnnnnnnnnnnnnnnnnnnnnnnnnnnnnnnnnnnnnnnnnnnn
nnnnnnnnnnnnnnnnnnnnnnnnnnnnnnnnnnnnnnnnnnnnnnnnnnnnnnnnnnnn
nnnnnnnnnnnnnnnnnnnnnnnnnnnnnnnnnnnnnnnnnnnnnnnnnnnnnnnnnnnn
nnnnnnnnnnnnnnnnnnnnnnnnnnnnnnnnnnnnnnnnnnnnnnnnnnnnnnnnnnnn
nnnnnnnnnnnnnnnnnnnnnnnnnnnnnnnnnnnnnnnnnnnnnnnnnnnnnnnnnnnn
nnnnnnnnnnnnnnnnnnnnnnnnnnnnnnnnnnnnnnnnnnnnnnnnnnnnnnnnnnnn
nnnnnnnnnnnnnnnnnnnnnnnnnnnnnnnnnnnnnnnnnnnnnnnnnnnnnnnnnnnn
nnnnnnnnnnnnnnnnnnnnnnnnnnnnnnnnnnnnnnnnnnnnnnnnnnnnnnnnnnnn
nnnnnnnnnnnnnnnnnnnnnnnnnnnnnnnnnnnnnnnnnnnnnnnnnnnnnnnnnnnn
nnnnnnnnnnnnnnnnnnnnnnnnnnnnnnnnnnnnnnnnnnnnnnnnnnnnnnnnnnnn
nn-aaaaacaaatgacccaccacaacctacgaaaaactcacccaattctaaaaatcatta
ataactcatttattgatctcccaaccccttcaaacatctcagcttgatgaaactttggct
cactcctaggagcctgcctaatcgcacaagtacttactggattatttttagctatacatt
acacagcagatatctcttctgcattctcctctgtagcccacatctgccgagacgtacaat
acggctggctaatccgaaatctccacgccaacggtgcctccatattcttcatttgcattt
acctacacgtaggccgaggcctctactacggatcctatatatacaaagaaacctgaaata
tcggagttgttctcttccttctggtaatagcaacagcctttgtaggctacgtactccca-
--tgaggccaaatatcattttgaggtgccaccgtcattaccaaccttctttcagctatcc
cttacatcggaacaaatctcgttgaatgaatctgaggtggcttc----------------
-----tcagtagacaacgcaaccnnnnnnnnnnnnnnnnnnnnnnnnnnnnnnnnnnnnn
nnnnnnnnnnaggagcctctataatccacctactcttcctacacgaaacaggatctaata
acccaacaggcctaaactcaaacactgataaaatcccattccacccctacttctcctaca
aagacatactaggagcagccctaataattatgattctcttaacactagccctcttctccc
caaatctattaggagatccagaaaacttcacccctgcaaaccccctagtaactccacctc
atattaagccagaatgatacttcctatttgcctacgccatcctacgctctatcccaaata
aacttggaggggtcctagcacttctattctccattctcattctcctgttaatacctctac
ttcacacatcaaaacaacgagggaacaccttccgcccaatatctcaaattatcttctgac
tactagtaactaacannnnnnnnnnnnnnnnnnnnnnnnnnnnnnnnnnnnnnnnnnnnn
nnnnnnnnnnnnnnnnnnnnnnnnnnnnnnnnnnnnnnnnnnnnnnnnnnnnnnnnnnnn
nnnnnnnnnnnnnnnnnnnnnnnnnnnnnnnnnnnnnnnnnnnnnnnnnnnnnnnnnnnn
nnnnnnnnnnnnnnnnnnnnnnnnnnnnnnnnnnnnnnnnnnnnnnnnnnnnnnnnnnnn
nnnnnnnnnnnnnnnnnnnnnnnnnnnnnnnnnnnnnnnnnnnnnnnnnnnnnnnnnnnn
nnnnnnnnnnnnnnnnnnnnnnnnnnnnnnnnnnnnnnnnnnnnnnnnnnnnnnnnnnnn
nnnnnnnnnnnnnnnnnnnnnnnnnnnnnnnnnnnnnnnnnnnnnnnnnnnnnnnnnnnn
nnnnnnnnnnnnnnnnnnnnnnnnnnnnnnnnnnnnnnnnnnnnnnnnnnnnnnnnnnnn
nnnnnnnnnnnnnnnnnnnnnnnnnnnnnnnnnnnnnnnnnnnnnnnnnnnnnnnnnnnn
nnnnnnnnnnnnnnnnnnnnnnnnnnnnnnnnnnnnnnnnnnnnnnnnnnnnnnnnnnnn
nnnnnnnnnnnnnnnnnnnnnnnnnnnnnnnnnnnnnnnnnnnnnnnnnnnnnnnnnnnn
nnnnnnnnnnnnnnnnnnnnnnnnnnnnnnnnnnnnnnnnnnnnnnnnnnnnnnnnnnnn
nnnnnnnnnnnnnnnnnnnnnnnnnnnnnnnnnnnnnnnnnnnnnnnnnnnnnnnnnnnn
nnnnnnnnnnnnnnnnnnnnnnnnnnnnnnnnnnnnnnnnnnnnnnnnnnnnnnnnnnnn
nnnnnnnnnnnnnnnnnnnnnnnnnnnnnnnnnnnnnnnnnnnnnnnnnnnnnnnnnnnn
nnnnnnnnnnnnnnnnnnnnnnnnnnnnnnnnnnnnnnnnnnnnnnnnnnnnnnnnnnnn
nnnnnnnnnnnnnnnnnnnnnnnnnnnnnnnnnnnnnnnnnnnnnnnnnnnnnnnnnnnn
nnnnnnnnnnnnnnnnnnnnnnnnnnnnnnnnnnnnnnnnnnnnnnnnnnnnnnnnnnnn
nnnnnnnnnnnnnnnnnnnnnnnnnnnnnnnnnnnnnnnnnnnnnnnnnnnnnnnnnnnn
nnnnnnnnnnnnnnnnnnnnnnnnnnnnnnnnnnnnnnnnnnnnnnnnnnnnnnnnnnnn
nnnnnnnnnnnnnnnnnnnnnnnnnnnnnnnnnnnnnnnnnnnnnnnnnnnnnnnnnnnn
nnnnnnnnnnnnnnnnnnnnnnnnnnnnnnnnnnnnnnnnnnnnnnnnnnnnnnnnnnnn
nnnnnnnnnnnnnnnnnnnnnnnnnnnnnnnnnnnnnnnnnnnnnnnnnnnnnnnnnnnn
nnnnnnnnnnnnnnnnnnnnnnnnnnnnnnnnnnnnnnnnnnctgatcagtgtggtgcca
gtgaccatcttcatggtgaagcagtgggtggaagacacactaccccagaccttgtgtacc
acttccgcactgctgtacttatttcagggcttctcaagcaatctgatggggtctttggta
gtgtcttataacttctacagcctcaacaaaatggga---acctgcccaggagctactaag
aggccagtcagcatgatctgggccattctcacagtctggattgtcagtttgctgatctgt
gttctgcccctttgcggctggggcacctataccttcactccctggggatgccttgctgac
tgcagcagttcttatatcctgttcctctttgtgatctactcattttgctttggtatcctg
gtcgtgctctccattcctctgatttatcagctattgtgctcagatgagcagcagcattta
tacgatgattatcatcaaattgcccgaggatacttctctccagggtcacctccagttggg
agtctaccactctctcactgtccagaagtcactgtgaacaaagccttgaagcatctccaa
aacacttgccagaactctgatccaaaagccaggcaaagcccagctgatagctgtggactg
gagcacta---tagcacaccaaatgcaccaggcaacagcgcttagccctta
>Varzea_bistriata
nnnnnnnnnnnnnnnnnnnnnnnnnnnnnnnnnnnnnnnnnnnnnnnnnnnnnnnnnnnn
nnnnnnnnnnnnnnnnnnnnnnnnnnnnnnnnnnnnnnnnnnnnnnnnnnnnnnnnnnnn
nnnnnnnnnnnnnnnnnnnnnnnnnnnnnnnnnnnnnnnnnnnnnnnnnnnnnnnnnnnn
nnnnnnnnnnnnnnnnnnnnnnnnnnnnnnnnnnnnnnnnnnnnnnnnnnnnnnnnnnnn
nnnnnnnnnnnnnnnnnnnnnnnnnnnnnnnnnnnnnnnnnnnnnnnnnnnnnnnnnnnn
nnnnnnnnnnnnnnnnnnnnnnnnnnnnnnnnnnnnnnnnnnnnnnnnnnnnnnnnnnnn
nnnnnnnnnnnnnnnnnnnnnnnnnnnnnnnnnnnnnnnnnnnnnnnnnnnnnnnnnnnn
nnnnnnnnnnnnnnnnnnnnnnnnnnnnnnnnnnnnnnnnnnnnnnnnnnnnnnnnnnnn
nnnnnnnnnnnnnnnnnnnnnnnnnnnnnnnnnnnnnnnnnnnnnnnnnnnnnnnnnnnn
nnnnnnnnnnnnnnnnnnnnnnnnnnnnnnnnnnnnnnnnnnnnnnnnnnnnnnnnnnnn
nnnnnnnnnnnnnnnnnnnnnnnnnnnnnnnnnnnnnnnnnnnnnnnnnnnnnnnnnnnn
nnnnnnnnnnnnnnnnnnnnnnnnnnnnnnnnnnnnnnnnnnnnnnnnnnnnnnnnnnnn
nnnnnnnnnnnnnnnnnnnnnnnnnnnnnnnnnnnnnnnnnnnnnnnnnnnnnnnnnnnn
nnnnnnnnnnnnnnnnnnnnnnnnnnnnnnnnnnnnnnnnnnnnnnnnnnnnnnnnnnnn
nnnnnnnnnnnnnnnnnnnnnnnnnnnnnnnnnnnnnnnnnnnnnnnnnnnnnnnnnnnn
nnnnnnnnnnnnnnnnnnnnnnnnnnnnnnnnnnnnnnnnnnnnnnnnnnnnnnnnnnnn
nnnnnnnnnnnnnnnnnnnnnnnnnnnnnnnnnnnnnnnnnnnnnnnnnnnnnnnnnnnn
nnnnnnnnnnnnnnnnnnnnnnnnnnnnnnnnnnnnnnnnnnnnnnnnnnnnnnnnnnnn
nnnnnnnnnnnnnnnnnnnnnnnnnnnnnnnnnnnnnnnnnnnnnnnnnnnnnnnnnnnn
nnnnnnnnnnnnnnnnnnnnnnnnnnnnnnnnnnnnnnnnnnnnnnnnnnnnnnnnnnnn
nnnnnnnnnnnnnnnnnnnnnnnnnnnnnnnnnnnnnnnnnnnnnnnnnnnnnnnnnnnn
nnnnnnnnnnnnnnnnnnnnnnnnnnnnnnnnnnnnnnnnnnnnnnnnnnnnnnnnnnnn
nnnnnnnnnnnnnnnnnnnnnnnnnnnnnnnnnnnnnnnnnnnnnnnnnnnnnnnnnnnn
nnnnnnnnnnnnnnnnnnnnnnnnnnnnnnnnnnnnnnnnnnnnnnnnnnnnnnnnnnnn
nnnnnnnnnnnnnnnnnnnnnnnnnnnnnnnnnnnnnnnnnnnnnnnnnnnnnnnnnnnn
nnnnnnnnnnnnnnnnnnnnnnnnnnnnnnnnnnnnnnnnnnnnnnnnnnnnnnnnnnnn
nnnnnnnnnnnnnnnnnnnnnnnnnnnnnnnnnnnnnnnnnnnnnnnnnnnnnnnnnnnn
nnnnnnnnnnnnnnnnnnnnnnnnnnnnnnnnnnnnnnnnnnnnnnnnnnnnnnnnnnnn
nnnnnnnnnnnnnnnnnnnnnnnnnnnnnnnnnnnnnnnnnnnnnnnnnnnnnnnnnnnn
nnnnnnnnnnnnnnnnnnnnnnnnnnnnnnnnnnnnnnnnnnnnnnnnnnnnnnnnnnnn
nnnnnnnnnnnnnnnnnnnnnnnnnnnnnnnnnnnnnnnnnnnnnnnnnnnnnnnnnnnn
nnnnnnnnnnnnnnnnnnnnnnnnnnnnnnnnnnnnnnnnnnnnnnnnnnnnnnnnnnnn
nnnnnnnnnnnnnnnnnnnnnnnnnnnnnnnnnnnnnnnnnnnnnnnnnnnnnnnnnnnn
nnnnnnnnnnnnnnnnnnnnnnnnnnnnnnnnnnnnnnnnnnnnnnnnnnnnnnnnnnnn
nnnnnnnnnnnnnnnnnnnnnnnnnnnnnnnnnnnnnnnnnnnnnnnnnnnnnnnnnnnn
nnnnnnnnnnnnnnnnnnnnnnnnnnnnnnnnnnnnnnnnnnnnnnnnnnnnnnnnnnnn
nnnnnnnnnnnnnnnnnnnnnnnnnnnnnnnnnnnnnnnnnnnnnnnnnnnnnnnnnnnn
nnnnnnnnnnnnnnnnnnnnnnnnnnnnnnnnnnnnnnnnnnnnnnnnnnnnnnnnnnnn
nnnnnnnnnnnnnnnnnnnnnnnnnnnnnnnnnnnnnnnnnnnnnnnnnnnnnnnnnnnn
nnnnnnnnnnnnnnnnnnnnnnnnnnnnnnnnnnnnnnnnnnnnnnnnnnnnnnnnnnnn
nnnnnnnnnnnnnnnnnnnnnnnnnnnnnnnnnnnnnnnnnnnnnnnnnnnnnnnnnnnn
nnnnnnnnnnnnnnnnnnnnnnnnnnnnnnnnnnnnnnnnnnnnnnnnnnnnnnnnnnnn
nnnnnnnnnnnnnnnnnnnnnnnnnnnnnnnnnnnnnnnnnnnnnnnnnnnnnnnnnnnn
nnnnnnnnnnnnnnnnnnnnnnnnnnnnnnnnnnnnnnnnnnnnnnnnnnnnnnnnnnnn
nnnnnnnnnnnnnnnnnnnnnnnnnnnnnnnnnnnnnnnnnnnnnnnnnnnnnnnnnnnn
nnnnnnnnnnnnnnnnnnnnnnnnnnnnnnnnnnnnnnnnnnnnnnnnnnnnnnnnnnnn
nnnnnnnnnnnnnnnnnnnnnnnnnnnnnnnnnnnnnnnnnnnnnnnnnnnnnnnnnnnn
nnnnnnnnnnnnnnnnnnnnnnnnnnnnnnnnnnnnnnnnnnnnnnnnnnnnnnnnnnnn
nnnnnnnnnnnnnnnnnnnnnnnnnnnnnnnnnnnnnnnnnnnnnnnnnnnnnnnnnnnn
nnnnnnnnnnnnnnnnnnnnnnnnnnnnnnnnnnnnnnnnnnnnnnnnnnnnnnnnnnnn
nnnnnnnnnnnnnnnnnnnnnnnnnnnnnnnnnnnnnnnnnnnnnnnnnnnnnnnnnnnn
nnnnnnnnnnnnnnnnnnnnnnnnnnnnnnnnnnnnnnnnnnnnnnnnnnnnnnnnnnnn
nnnnnnnnnnnnnnnnnnnnnnnnnnnnnnnnnnnnnnnnnnnnnnnnnnnnnnnnnnnn
nnnnnnnnnnnnnnnnnnnnnnnnnnnnnnnnnnnnnnnnnnnnnnnnnnnnnnnnnnnn
nnnnnnnnnnnnnnnnnnnnnnnnnnnnnnnnnnnnnnnnnnnnnnnnnnnnnnnnnnnn
nnnnnnnnnnnnnnnnnnnnnnnnnnnnncagaaaaagaagatggagtccgatttgtccc
agctgcagacggaggtggaggaggcagtgcaagagtgcaggaatgcggaggagaaagcca
aaaargccatcactgatgcggc-catgatggcggaggagctgctgatcagtgtggtgcca
gtgaccatcttcatggtgaagcagtgggtggacgacayactaccccagaccttgtgtacc
acttccgcactgctgtacttatttcagggcttctcaagcaatctgatggggtctttggta
gtgtcttayaacttctacagcctcaacaaaatggga---acctgcccaggagctactaag
aggccagtcagcatgatctgggccattctcacagtctggattgtcagtttgctgatctgt
gttctgcccctttgcggctggggcacctataccttcaccccctggggatgccttgctgac
tgcagcagttcttatatcctgttcctctttgtgatctactcattttgctttggtatcctg
gtcgtgctctccattcctctgatttatcagctattgtgctcagatgagcagcagcattta
tacgatgattatcatcaaattgcccgaggatacttctctccggggtcacctccagttggg
agtctaccactctctcactgtccagaagtcactgtgaacaaagccttgaagcatctccag
aacacttgccagaactctgatccaaaagccaggcaaagcccagctgatagctgtggactg
gagcacta---tagcacaccaaatgcaccaggcaacagc------------
>Voeltzkowia
gcttagccctaaacatagacagttaatacaataccgtccgccagagaactacaagcaaaa
aactagaaactccaaggacttggcggtgcttcacatcaacctagaggagcctgtcctata
atcgataccccacgctaaacctcaccatcttttgccccagcctatataccgccgtcgcag
cctaccttatgaaagaaaacagtaggcaaaacagtcaataactaacacgtcaggtcaagg
tgtagcatataagatggaagagatgggctacattttctaacagaacaacgaatgacacaa
tgaaacacgtacctaaaggtggatttagcagtaagaaaaaaacaacactatcttaaacac
gctctgacaagttaaaggtcccgcctgcccagtgattaaacggccgcggtattctaaccg
tgcaaaggtagcgtaatcacttgtcttttaaataaagactagtatgaacggctaaatgag
gacaaacctgtctcttacaaccaatcagtgaaactgatctcccagttaaaaagctgggat
aataacataagacgagaagaccctgtggagcttcattaaccgttttaagttggggcgact
ttggaacaaaacaaaacttccaagcacagagccacaaggccaacaagccaaagacccagt
actgatcaacgaaccaagttaccccagggataacagcgccatcttcttcaagagtccata
tcgacaagaaggtttacgacctcgatgttggatcaggacacccaaatggtgcagcagtta
atggttcgtttgttcaacgattaacagtcctacgtgatctgagttcagacgatcccagcc
gctacatctcagcagatgaactaggygacctgtaccagagctttgtacgtgactacccag
gtgagccaatcctcaagtgccacagatctctgctgttagcagactggggctgtgccatga
ggctgttcaattctcttctttctctctatccatagtggtgtcaattgaggatccctttga
cc----------------------------------------------------------
----------------------------------catctcagcctgatgaaacttcggct
cgctcctgggagtctgcctaattgcacaagtactcacaggcttattcctagccatacact
acacagcagacatctcctcagcattttcatcagtggcacacatttgccgagacgtccaat
ggggctgattaattcgaagtctccacgccaacggagcatcaatattcttcatctgccttt
acctccacattggccgaggcctctactatggctcctacctcttcaaagagacctgaaacc
ttggggtggtcttactgtttcttgtcatagcaacagcttttgttggatatgtactacca-
--tgaggacaaatatcattttgaggcgccactgtaatcaccaacctcctctcagcaatcc
cttacattggcacaagccttgtcgaatgagtttggggcgggttc----------------
-----tcagtagacaacgccaccctaactcgattcttcacctttcatttcctcctcccat
ttgccatcataggagcctccattatccaccttctattcctccaccaaaccgggtccaaca
acccaaccggcctaaactcaaacacggacaaaatcccatttcacccgtactactcctaca
aagacctactaggagccgcgctactaatccttgccatcctagtcctcgccctattctyac
caaacttgctaggagacccagaaaacttcaccccagcaaacccgcttgttaccccaccac
acatcaaacca-------------------------------------------------
------------------------------------------------------------
------------------------------------------------------------
------------------------------------------------------------
------------------------------------------------------------
---------------------------gaccagttgtgtctacatcaccctctaggctct
ggaggctttggttctgtctacaaggctacttaccatggaactacagtggctgtaaagcag
gtgaagaaatgcagtaagaaccgtttggcatcacgacaaagcttctgggcggaactaaat
gtggcacgccttagtcataacaatgtggtacgtgtaatagctgctagcgcatattctcct
gccattcaggacagtttgggtaccatcataatggaatatgtaggtaacagcactttgcac
aatgttatctatgggactgaaagt---ataacaaaaaggaag---aatgagcttggttgt
---gactatgaaccgttgagtataacacagtctctgagctactcgtgtgacattgtggca
ggcttggtctttctccattcacaattaattgtgcatctggatttaaaacctgccaacata
ttcatcactgaacaaaatgtttgcaagattggagactttggatgctcacaaaaactaggg
gatactacaccatcaagcccacagctttgtcagcaagggggaacatacacacatcgtgct
cctga-------------------------------------------------------
------------------------------------------------------------
------------------------------------------------------------
-----------------cattgctcttaatgatcactttgtcaagctggtctcatggtaa
gggcac--------aatggatga---ttctggagaaagcttagaaatggggtagaaaccc
agaaaattct--tgttgaataattttggacttc-cactggcttggggg------------
-----------tggggtagtaactgtctcactgtaggagtgtatatagtgat-cgtgtaa
cctt-cgtccaaat--gc---ttgacat-agaaggttaccttcttgctggttgaaat-ag
aagggatcc-tgccacatc-aactaatc---cctgctt--tttttccaggtatgacaatg
agtttggatacagcaaccgtgttgtggacnnnnnnnnnnnnnnnnnnnnnnnnnnnnnnn
nnnnnnnnnnnnnnnnnnnnnnnnnnnnnnnnnnnnnnnnnnnnnnnnnnnnnnnnnnnn
nnnnnnnnnnnnnnnnnnnnnnnnnnnnnnnnnnnnnnnnnn------------------
---------------------cagtgggtggatgagatgctcccccagaccttgtgcacg
acttcggcattgctgtacttgtttcagggcttctccagtaatctgatggggtctctcatc
gtttcttacaacttctacagcctcagcaaaatggga---accagccaaggacccaccaaa
aggccagtgagcatgatatgggccattctcacaacctggattgtcagtctgctgatctgt
gttctgcccctttgtggctggggcacctataccttcaccccctggggatgccttacggac
tgcagcagttcttatatcttgttcctctttgtgatctactctctttgcttctgtatcctt
gttgtactctccattcctctcgtttatcagctcttgtgctcagatgagcaacagcgtcta
tatgacgattatcatcagattgcccgagggtacttctctcctgggtcacctccgattggg
agtcatacccttgctctcgctcctgaagtcactgtgaataaagcttcaaagtatttccaa
gatgcttgtcagaactctgatccaagagccgggcaaagcccagcggaaagctgtggactg
gaccacta---cagcacaccaaacgttcattataacagtcggagctacact
>Eutropis_bontocensis
nnnnnnnnnnnnnnnnnnnnnnnnnnnnnnnnnnnnnnnnnnnnnnnnnnnnnnnnnnnn
nnnnnnnnnnnnnnnnnnnnnnnnnnnnnnnnnnnnnnnnnnnnnnnnnnnnnnnnnnnn
nnnnnnnnnnnnnnnnnnnnnnnnnnnnnnnnnnnnnnnnnnnnnnnnnnnnnnnnnnnn
nnnnnnnnnnnnnnnnnnnnnnnnnnnnnnnnnnnnnnnnnnnnnnnnnnnnnnnnnnnn
nnnnnnnnnnnnnnnnnnnnnnnnnnnnnnnnnnnnnnnnnnnnnnnnnnnnnnnnnnnn
nnnnnnnnnnnnnnnnnnnnnnnnnnnnnnnnnnnnnnnnnnnnnnnnnnnnnnnnnnnn
nnnnnnnnnnnnnnnnnnnnnnnnnnnnnnnnnnnnnnnnnnnnnnnnnnnnnnnnnnnn
nnnnnnnnnnnnnnnnnnnnnnnnnnnnnnnnnnnnnnnnnnnnnnnnnnnnnnnnnnnn
nnnnnnnnnnnnnnnnnnnnnnnnnnnnnnnnnnnnnnnnnnnnnnnnnnnnnnnnnnnn
nnnnnnnnnnnnnnnnnnnnnnnnnnnnnnnnnnnnnnnnnnnnnnnnnnnnnnnnnnnn
nnnnnnnnnnnnnnnnnnnnnnnnnnnnnnnnnnnnnnnnnnnnnnnnnnnnnnnnnnnn
nnnnnnnnnnnnnnnnnnnnnnnnnnnnnnnnnnnnnnnnnnnnnnnnnnnnnnnnnnnn
nnnnnnnnnnnnnnnnnnnnnnnnnnnnnnnnnnnnnnnnnnnnnnnnnnnnnnnnnnnn
nnnnnnnnnnnnnnnnnnnnnnnnnnnnnnnnnnnnnnnnnnnnnnnnnnnnnnnnnnnn
nnnnnnnnnnnnnnnnnnnnnnnnnnnnnnnnnnnnnnnnnnnnnnnnnnnnnnnnnnnn
nnnnnnnnnnnnnnnnnnnnnnnnnnnnnnnnnnnnnnnnnnnnnnnnnnnnnnnnnnnn
nnnnnnnnnnnnnnnnnnnnnnnnnnnnnnnnnnnnnnnnnnnnnnnnnnnnnnnnnnnn
nnnnnnnnnnnnnnnnnnnnnnnnnnnnnnnnnnnnnnnnnnnnnnnnnnnnnnnnnnnn
nnnnnnnnnnnnnnnnnnnnnnnnnnnnnnnnnnnnnnnnnnnnnnnnnnnnnnnnnnnn
nnnnnnnnnnnnnnnnnnnnnnnnnnnnnnnnnnnnnnnnnnnnnnnnnnnnnnnnnnnn
nnnnnnnnnnnnnnnnnnnnnnnnnnnnnnnnnnnnnnnnnnnnnnnnnnnnnnnnnnnn
nnnnnnnnnnnnnnnnnnnnnnnnnnnnnnnnnnnnnnnnnnnnnnnnnnnnnnnnnnnn
nnnnnnnnnnnnnnnnnnnnnnnnnnnnnnnnnnnnnnnnnnnnnnnnnnnnnnnnnnnn
nnnnnnnnnnnnnnnnnnnnnnnnnnnnnnnnnnnnnnnnnnnnnnnnnnnnnnnnnnnn
nnnnnnnnnnnnnnnnnnnnnnnnnnnnnnnnnnnnnnnnnnnnnnnnnnnnnnnnnnnn
nnnnnnnnnnnnnnnnnnnnnnnnnnnnnnnnnnnnnnnnnnnnnnnnnnnnnnnnnnnn
nnnnnnnnnnnnnnnnnnnnnnnnnnnnnnnnnnnnnnnnnnnnnnnnnnnnnnnnnnnn
nnnnnnnnnnnnnnnnnnnnnnnnnnnnnnnnnnnnnnnnnnnnnnnnnnnnnnnnnnnn
nnnnnnnnnnnnnnnnnnnnnnnnnnnnnnnnnnnnnnnnnnnnnnnnnnnnnnnnnnnn
nnnnnnnnnnnnnnnnnnnnnnnnnnnnnnnnnnnnnnnnnnnnnnnnnnnnnnnnnnnn
nnnnnnnnnnnnnnnnnnnnnnnnnnnnnnnnnnnnnnnnnnnnnnnnnnnnnnnnnnnn
nnnnnnnnnnnnnnnnnnnnnnnnnnnnnnnnnnnnnnnnnnnnnnnnnnnnnnnnnnnn
nnnnnnnnnnnnnnnnnnnnnnnnnnnnnnnnnnnnnnnnnnnnnnnnnnnnnnnnnnnn
nnnnnnnnnnnnnnnnnnnnnnnnnnnnnnnnnnnnnnnnnnnnnnnnnnnnnnnnnnnn
nnnnnnnnnnnnnnnnnnnnnnnnnnnnnnnnnnnnnnnnnnnnnnnnnnnnnnnnnnnn
nnnnnnnnnnnnnnnnnnnnnnnnnnnnnnnnnnnnnnnnnnnnnnnnnnnnnnnnnnnn
nnnnnnnnnnnnnnnnnnnnnnnnnnnnnnnnnnnnnnnnnnnnnnnnnnnnnnnnnnnn
nnnnnnnnnnnnnnnnnnnnnnnnnnnnnnnnnnnnnnnnnnnnnnnnnnnnnnnnnnnn
nnnnnnnnnnnnnnnnnnnnnnnnnnnnnnnnnnnnnnnnnnnnnnnnnnnnnnnnnnnn
nnnnnnnnnnnnnnnnnnnnnnnnnnnnnnnnnnnnnnnnnnnnnnnnnnnnnnnnnnnn
nnnnnnnnnnnnnnnnnnnnnnnnnnnnnnnnnnnnnnnnnnnnnnnnnnnnnnnnnnnn
nnnnnnnnnnnnnnnnnnnnnnnnnnnnnnnnnnnnnnnnnnnnnnnnnnnnnnnnnnnn
nnnnnnnnnnnnnnnnnnnnnnnnnnnnnnnnnnnnnnnnnnnnnnnnnnnnnnnnnnnn
nnnnnnnnnnnnnnnnnnnnnnnnnnnnnnnnnnnnnnnnnnnnnnnnnnnnnnnnnnnn
nnnnnnnnnnnnnnnnnnnnnnnnnnnnnnnnnnnnnnnnnnnnnnnnnnnnnnnnnnnn
nnnnnnnnnnnnnnnnnnnnnnnnnnnnnnnnnnnnnnnnnnnnnnnnnnnnnnnnnnnn
nnnnnnnnnnnnnnnnnnnnnnnnnnnnnnnnnnnnnnnnnnnnnnnnnnnnnnnnnnnn
nnnnnnnnnnnnnnnnnnnnnnnnnnnnnnnnnnnnnnnnnnnnnnnnnnnnnnnnnnnn
nnnnnnnnnnnnnnnnnnnnnnnnnnnnnnnnnnnnnnnnnnnnnnnnnnnnnnnnnnnn
nnnnnnnnnnnnnnnnnnnnnnnnnnnnnnnnnnnnnnnnnnnnnnnnnnnnnnnnnnnn
nnnnnnnnnnnnnnnnnnnnnnnnnnnnnnnnnnnnnnnnnnnnnnnnnnnnnnnnnnnn
nnnnnnnnnnnnnnnnnnnnnnnnnnnnnnnnnnnnnnnnnnnnnnnnnnnnnnnnnnnn
nnnnnnnnnnnnnnnnnnnnnnnnnnnnnnnnnnnnnnnnnnnnnnnnnnnnnnnnnnnn
nnnnnnnnnnnnnnnnnnnnnnnnnnnnnnnnnnnnnnnnnnnnnnnnnnnnnnnnnnnn
nnnnnnnnnnnnnnnnnnnnnnnnnnnnnnnnnnnnnnnnnnnnnnnnnnnnnnnnnnnn
nnnnnnnnnnnnnnnnnnnnnnnnnnnnnnnnnnnnnnnnnnnnnnnnnnnnnnnnnnnn
nnnnnnnnnnnnnnnnnnnnnnnnnnnnnnnnnnnnnnnnnnnnnnnnnnnnnnnnnnnn
nnnnnnnnnnnnnnnnnnnnnnnnnnnnnnnnnnnnnnnnnn-------gtgtggtgcca
gtgaccatcttcatggtgaagcagtgggtggacgacacgctaccccagaccttgtgcacc
acttccgcactgctgtacttatttcagggcttctcaagcaatctgatggggtctctggta
gtgtcttataacttctacagcctcaacaaaatggga---accagcccaggagccaccaag
aggccagtcagcatgatctgggccattctcacagtctggattgtcagtttgctgatctgt
gttctgcccctctgcgggtggggcacttataccttcaccccctggggatgccttaccgac
tgcagcagttcttacatcttgttcctctttgtgatctactcattttgctttggtatcctg
gttgtgctctccattccactgatttatcagctattgtgctcagatgagcagcagcatcta
tacgatgattatcatcaaattgcccgaggatacttctctcccgggtcacctccagttggg
agccacccgctcactctctgtcctgaagtcactgtgaacaaagccttgaagcatttccaa
gatacttgccagaactctgagccaagagccaggcaaagcccagctgacagctgtggactg
gaccatta---tagcacaccaaatgcaccatgcagcagccgaagcttcact
>Eutropis_grandis
nnnnnnnnnnnnnnnnnnnnnnnnnnnnnnnnnnnnnnnnnnnnnnnnnnnnnnnnnnnn
nnnnnnnnnnnnnnnnnnnnnnnnnnnnnnnnnnnnnnnnnnnnnnnnnnnnnnnnnnnn
nnnnnnnnnnnnnnnnnnnnnnnnnnnnnnnnnnnnnnnnnnnnnnnnnnnnnnnnnnnn
nnnnnnnnnnnnnnnnnnnnnnnnnnnnnnnnnnnnnnnnnnnnnnnnnnnnnnnnnnnn
nnnnnnnnnnnnnnnnnnnnnnnnnnnnnnnnnnnnnnnnnnnnnnnnnnnnnnnnnnnn
nnnnnnnnnnnnnnnnnnnnnnnnnnnnnnnnnnnnnnnnnnnnnnnnnnnnnnnnnnnn
nnnnnnnnnnnnnnnnnnnnnnnnnnnnnnnnnnnnnnnnnnnnnnnnnnnnnnnnnnnn
nnnnnnnnnnnnnnnnnnnnnnnnnnnnnnnnnnnnnnnnnnnnnnnnnnnnnnnnnnnn
nnnnnnnnnnnnnnnnnnnnnnnnnnnnnnnnnnnnnnnnnnnnnnnnnnnnnnnnnnnn
nnnnnnnnnnnnnnnnnnnnnnnnnnnnnnnnnnnnnnnnnnnnnnnnnnnnnnnnnnnn
nnnnnnnnnnnnnnnnnnnnnnnnnnnnnnnnnnnnnnnnnnnnnnnnnnnnnnnnnnnn
nnnnnnnnnnnnnnnnnnnnnnnnnnnnnnnnnnnnnnnnnnnnnnnnnnnnnnnnnnnn
nnnnnnnnnnnnnnnnnnnnnnnnnnnnnnnnnnnnnnnnnnnnnnnnnnnnnnnnnnnn
nnnnnnnnnnnnnnnnnnnnnnnnnnnnnnnnnnnnnnnnnnnnnnnnnnnnnnnnnnnn
nnnnnnnnnnnnnnnnnnnnnnnnnnnnnnnnnnnnnnnnnnnnnnnnnnnnnnnnnnnn
nnnnnnnnnnnnnnnnnnnnnnnnnnnnnnnnnnnnnnnnnnnnnnnnnnnnnnnnnnnn
nnnnnnnnnnnnnnnnnnnnnnnnnnnnnnnnnnnnnnnnnnnnnnnnnnnnnnnnnnnn
nnnnnnnnnnnnnnnnnnnnnnnnnnnnnnnnnnnnnnnnnnnnnnnnnnnnnnnnnnnn
nnnnnnnnnnnnnnnnnnnnnnnnnnnnnnnnnnnnnnnnnnnnnnnnnnnnnnnnnnnn
nnnnnnnnnnnnnnnnnnnnnnnnnnnnnnnnnnnnnnnnnnnnnnnnnnnnnnnnnnnn
nnnnnnnnnnnnnnnnnnnnnnnnnnnnnnnnnnnnnnnnnnnnnnnnnnnnnnnnnnnn
nnnnnnnnnnnnnnnnnnnnnnnnnnnnnnnnnnnnnnnnnnnnnnnnnnnnnnnnnnnn
nnnnnnnnnnnnnnnnnnnnnnnnnnnnnnnnnnnnnnnnnnnnnnnnnnnnnnnnnnnn
nnnnnnnnnnnnnnnnnnnnnnnnnnnnnnnnnnnnnnnnnnnnnnnnnnnnnnnnnnnn
nnnnnnnnnnnnnnnnnnnnnnnnnnnnnnnnnnnnnnnnnnnnnnnnnnnnnnnnnnnn
nnnnnnnnnnnnnnnnnnnnnnnnnnnnnnnnnnnnnnnnnnnnnnnnnnnnnnnnnnnn
nnnnnnnnnnnnnnnnnnnnnnnnnnnnnnnnnnnnnnnnnnnnnnnnnnnnnnnnnnnn
nnnnnnnnnnnnnnnnnnnnnnnnnnnnnnnnnnnnnnnnnnnnnnnnnnnnnnnnnnnn
nnnnnnnnnnnnnnnnnnnnnnnnnnnnnnnnnnnnnnnnnnnnnnnnnnnnnnnnnnnn
nnnnnnnnnnnnnnnnnnnnnnnnnnnnnnnnnnnnnnnnnnnnnnnnnnnnnnnnnnnn
nnnnnnnnnnnnnnnnnnnnnnnnnnnnnnnnnnnnnnnnnnnnnnnnnnnnnnnnnnnn
nnnnnnnnnnnnnnnnnnnnnnnnnnnnnnnnnnnnnnnnnnnnnnnnnnnnnnnnnnnn
nnnnnnnnnnnnnnnnnnnnnnnnnnnnnnnnnnnnnnnnnnnnnnnnnnnnnnnnnnnn
nnnnnnnnnnnnnnnnnnnnnnnnnnnnnnnnnnnnnnnnnnnnnnnnnnnnnnnnnnnn
nnnnnnnnnnnnnnnnnnnnnnnnnnnnnnnnnnnnnnnnnnnnnnnnnnnnnnnnnnnn
nnnnnnnnnnnnnnnnnnnnnnnnnnnnnnnnnnnnnnnnnnnnnnnnnnnnnnnnnnnn
nnnnnnnnnnnnnnnnnnnnnnnnnnnnnnnnnnnnnnnnnnnnnnnnnnnnnnnnnnnn
nnnnnnnnnnnnnnnnnnnnnnnnnnnnnnnnnnnnnnnnnnnnnnnnnnnnnnnnnnnn
nnnnnnnnnnnnnnnnnnnnnnnnnnnnnnnnnnnnnnnnnnnnnnnnnnnnnnnnnnnn
nnnnnnnnnnnnnnnnnnnnnnnnnnnnnnnnnnnnnnnnnnnnnnnnnnnnnnnnnnnn
nnnnnnnnnnnnnnnnnnnnnnnnnnnnnnnnnnnnnnnnnnnnnnnnnnnnnnnnnnnn
nnnnnnnnnnnnnnnnnnnnnnnnnnnnnnnnnnnnnnnnnnnnnnnnnnnnnnnnnnnn
nnnnnnnnnnnnnnnnnnnnnnnnnnnnnnnnnnnnnnnnnnnnnnnnnnnnnnnnnnnn
nnnnnnnnnnnnnnnnnnnnnnnnnnnnnnnnnnnnnnnnnnnnnnnnnnnnnnnnnnnn
nnnnnnnnnnnnnnnnnnnnnnnnnnnnnnnnnnnnnnnnnnnnnnnnnnnnnnnnnnnn
nnnnnnnnnnnnnnnnnnnnnnnnnnnnnnnnnnnnnnnnnnnnnnnnnnnnnnnnnnnn
nnnnnnnnnnnnnnnnnnnnnnnnnnnnnnnnnnnnnnnnnnnnnnnnnnnnnnnnnnnn
nnnnnnnnnnnnnnnnnnnnnnnnnnnnnnnnnnnnnnnnnnnnnnnnnnnnnnnnnnnn
nnnnnnnnnnnnnnnnnnnnnnnnnnnnnnnnnnnnnnnnnnnnnnnnnnnnnnnnnnnn
nnnnnnnnnnnnnnnnnnnnnnnnnnnnnnnnnnnnnnnnnnnnnnnnnnnnnnnnnnnn
nnnnnnnnnnnnnnnnnnnnnnnnnnnnnnnnnnnnnnnnnnnnnnnnnnnnnnnnnnnn
nnnnnnnnnnnnnnnnnnnnnnnnnnnnnnnnnnnnnnnnnnnnnnnnnnnnnnnnnnnn
nnnnnnnnnnnnnnnnnnnnnnnnnnnnnnnnnnnnnnnnnnnnnnnnnnnnnnnnnnnn
nnnnnnnnnnnnnnnnnnnnnnnnnnnnnnnnnnnnnnnnnnnnnnnnnnnnnnnnnnnn
nnnnnnnnnnnnnnnnnnnnnnnnnnnnnnnnnnnnnnnnnnnnnnnnnnnnnnnnnnnn
nnnnnnnnnnnnnnnnnnnnnnnnnnnnnnnnnnnnnnnnnnnnnnnnnnnnnnnnnnnn
nnnnnnnnnnnnnnnnnnnnnnnnnnnnnnnnnnnnnnnnnnnnnnnnnnnnnnnnnnnn
nnnnnnnnnnnnnnnnnnnnnnnnnnnnnnnnnnnnnnnnnn-------gtgtggtgcca
gtgaccatcttcatggtgaagcaatgggtggacgacacgctaccccagaccttgtgcacc
acttccgcactgctgtacttatttcagggcttctcaagcaatctgatggggtctctggta
gtgtcttataacttctacagcctcaacaaaatggga---accagcccaggagccaccaag
aggccagtcagcatgatctgggccattctaaccgtctggattgtcagtttgctgatctgt
gttctgcccctttgcggctggggcacctatactttcaccccctggggatgccttactgac
tgcagcagttcttacatcttgttcctctttgtgatctactcattttgctttggtatcctg
gttgtgctctccattccactgatttatcagctattgtgctcagatgagcagcagcatcta
tacgatgattaccatcaaattgcccgaggatacttctctcccgggtcacctccagttggg
agtcacccactcacactctgtccagaagtcactgtgaacaaagccttgaagcatttccaa
gacacttgccagaactctgagccaagagccaggcaaagcccagctgacagctgtggagtg
gaccacta---cagcacayctaatgcaccatgcagcagccgaagcttcact
>Eutropis_novemcarinata
nnnnnnnnnnnnnnnnnnnnnnnnnnnnnnnnnnnnnnnnnnnnnnnnnnnnnnnnnnnn
nnnnnnnnnnnnnnnnnnnnnnnnnnnnnnnnnnnnnnnnnnnnnnnnnnnnnnnnnnnn
nnnnnnnnnnnnnnnnnnnnnnnnnnnnnnnnnnnnnnnnnnnnnnnnnnnnnnnnnnnn
nnnnnnnnnnnnnnnnnnnnnnnnnnnnnnnnnnnnnnnnnnnnnnnnnnnnnnnnnnnn
nnnnnnnnnnnnnnnnnnnnnnnnnnnnnnnnnnnnnnnnnnnnnnnnnnnnnnnnnnnn
nnnnnnnnnnnnnnnnnnnnnnnnnnnnnnnnnnnnnnnnnnnnnnnnnnnnnnnnnnnn
nnnnnnnnnnnnnnnnnnnnnnnnnnnnnnnnnnnnnnnnnnnnnnnnnnnnnnnnnnnn
nnnnnnnnnnnnnnnnnnnnnnnnnnnnnnnnnnnnnnnnnnnnnnnnnnnnnnnnnnnn
nnnnnnnnnnnnnnnnnnnnnnnnnnnnnnnnnnnnnnnnnnnnnnnnnnnnnnnnnnnn
nnnnnnnnnnnnnnnnnnnnnnnnnnnnnnnnnnnnnnnnnnnnnnnnnnnnnnnnnnnn
nnnnnnnnnnnnnnnnnnnnnnnnnnnnnnnnnnnnnnnnnnnnnnnnnnnnnnnnnnnn
nnnnnnnnnnnnnnnnnnnnnnnnnnnnnnnnnnnnnnnnnnnnnnnnnnnnnnnnnnnn
nnnnnnnnnnnnnnnnnnnnnnnnnnnnnnnnnnnnnnnnnnnnnnnnnnnnnnnnnnnn
nnnnnnnnnnnnnnnnnnnnnnnnnnnnnnnnnnnnnnnnnnnnnnnnnnnnnnnnnnnn
nnnnnnnnnnnnnnnnnnnnnnnnnnnnnnnnnnnnnnnnnnnnnnnnnnnnnnnnnnnn
nnnnnnnnnnnnnnnnnnnnnnnnnnnnnnnnnnnnnnnnnnnnnnnnnnnnnnnnnnnn
nnnnnnnnnnnnnnnnnnnnnnnnnnnnnnnnnnnnnnnnnnnnnnnnnnnnnnnnnnnn
nnnnnnnnnnnnnnnnnnnnnnnnnnnnnnnnnnnnnnnnnnnnnnnnnnnnnnnnnnnn
nnnnnnnnnnnnnnnnnnnnnnnnnnnnnnnnnnnnnnnnnnnnnnnnnnnnnnnnnnnn
nnnnnnnnnnnnnnnnnnnnnnnnnnnnnnnnnnnnnnnnnnnnnnnnnnnnnnnnnnnn
nnnnnnnnnnnnnnnnnnnnnnnnnnnnnnnnnnnnnnnnnnnnnnnnnnnnnnnnnnnn
nnnnnnnnnnnnnnnnnnnnnnnnnnnnnnnnnnnnnnnnnnnnnnnnnnnnnnnnnnnn
nnnnnnnnnnnnnnnnnnnnnnnnnnnnnnnnnnnnnnnnnnnnnnnnnnnnnnnnnnnn
nnnnnnnnnnnnnnnnnnnnnnnnnnnnnnnnnnnnnnnnnnnnnnnnnnnnnnnnnnnn
nnnnnnnnnnnnnnnnnnnnnnnnnnnnnnnnnnnnnnnnnnnnnnnnnnnnnnnnnnnn
nnnnnnnnnnnnnnnnnnnnnnnnnnnnnnnnnnnnnnnnnnnnnnnnnnnnnnnnnnnn
nnnnnnnnnnnnnnnnnnnnnnnnnnnnnnnnnnnnnnnnnnnnnnnnnnnnnnnnnnnn
nnnnnnnnnnnnnnnnnnnnnnnnnnnnnnnnnnnnnnnnnnnnnnnnnnnnnnnnnnnn
nnnnnnnnnnnnnnnnnnnnnnnnnnnnnnnnnnnnnnnnnnnnnnnnnnnnnnnnnnnn
nnnnnnnnnnnnnnnnnnnnnnnnnnnnnnnnnnnnnnnnnnnnnnnnnnnnnnnnnnnn
nnnnnnnnnnnnnnnnnnnnnnnnnnnnnnnnnnnnnnnnnnnnnnnnnnnnnnnnnnnn
nnnnnnnnnnnnnnnnnnnnnnnnnnnnnnnnnnnnnnnnnnnnnnnnnnnnnnnnnnnn
nnnnnnnnnnnnnnnnnnnnnnnnnnnnnnnnnnnnnnnnnnnnnnnnnnnnnnnnnnnn
nnnnnnnnnnnnnnnnnnnnnnnnnnnnnnnnnnnnnnnnnnnnnnnnnnnnnnnnnnnn
nnnnnnnnnnnnnnnnnnnnnnnnnnnnnnnnnnnnnnnnnnnnnnnnnnnnnnnnnnnn
nnnnnnnnnnnnnnnnnnnnnnnnnnnnnnnnnnnnnnnnnnnnnnnnnnnnnnnnnnnn
nnnnnnnnnnnnnnnnnnnnnnnnnnnnnnnnnnnnnnnnnnnnnnnnnnnnnnnnnnnn
nnnnnnnnnnnnnnnnnnnnnnnnnnnnnnnnnnnnnnnnnnnnnnnnnnnnnnnnnnnn
nnnnnnnnnnnnnnnnnnnnnnnnnnnnnnnnnnnnnnnnnnnnnnnnnnnnnnnnnnnn
nnnnnnnnnnnnnnnnnnnnnnnnnnnnnnnnnnnnnnnnnnnnnnnnnnnnnnnnnnnn
nnnnnnnnnnnnnnnnnnnnnnnnnnnnnnnnnnnnnnnnnnnnnnnnnnnnnnnnnnnn
nnnnnnnnnnnnnnnnnnnnnnnnnnnnnnnnnnnnnnnnnnnnnnnnnnnnnnnnnnnn
nnnnnnnnnnnnnnnnnnnnnnnnnnnnnnnnnnnnnnnnnnnnnnnnnnnnnnnnnnnn
nnnnnnnnnnnnnnnnnnnnnnnnnnnnnnnnnnnnnnnnnnnnnnnnnnnnnnnnnnnn
nnnnnnnnnnnnnnnnnnnnnnnnnnnnnnnnnnnnnnnnnnnnnnnnnnnnnnnnnnnn
nnnnnnnnnnnnnnnnnnnnnnnnnnnnnnnnnnnnnnnnnnnnnnnnnnnnnnnnnnnn
nnnnnnnnnnnnnnnnnnnnnnnnnnnnnnnnnnnnnnnnnnnnnnnnnnnnnnnnnnnn
nnnnnnnnnnnnnnnnnnnnnnnnnnnnnnnnnnnnnnnnnnnnnnnnnnnnnnnnnnnn
nnnnnnnnnnnnnnnnnnnnnnnnnnnnnnnnnnnnnnnnnnnnnnnnnnnnnnnnnnnn
nnnnnnnnnnnnnnnnnnnnnnnnnnnnnnnnnnnnnnnnnnnnnnnnnnnnnnnnnnnn
nnnnnnnnnnnnnnnnnnnnnnnnnnnnnnnnnnnnnnnnnnnnnnnnnnnnnnnnnnnn
nnnnnnnnnnnnnnnnnnnnnnnnnnnnnnnnnnnnnnnnnnnnnnnnnnnnnnnnnnnn
nnnnnnnnnnnnnnnnnnnnnnnnnnnnnnnnnnnnnnnnnnnnnnnnnnnnnnnnnnnn
nnnnnnnnnnnnnnnnnnnnnnnnnnnnnnnnnnnnnnnnnnnnnnnnnnnnnnnnnnnn
nnnnnnnnnnnnnnnnnnnnnnnnnnnnnnnnnnnnnnnnnnnnnnnnnnnnnnnnnnnn
nnnnnnnnnnnnnnnnnnnnnnnnnnnnnnnnnnnnnnnnnnnnnnnnnnnnnnnnnnnn
nnnnnnnnnnnnnnnnnnnnnnnnnnnnnnnnnnnnnnnnnnnnnnnnnnnnnnnnnnnn
nnnnnnnnnnnnnnnnnnnnnnnnnnnnnnnnnnnnnnnnnn-------gtgtggtgcca
gtgaccatcttcatggtgaagcagtgggtggacgatacgctaccccagaccttgtgcacc
acttccgcactgctgtacttatttcagggcttctcaagcaatctgatggggtctctggta
gtgtcttataacttctacagcctcaataaaatggga---accagcccaggagccaccaag
aggccagtcagcatgatctgggccattcttacagtctggattgtcagtttgctgatctgt
gttctgcccctttgcggctggggcacctataccttcaccccctggggatgccttaccgac
tgcagcagttcttatatcttgttcctctttgtgatctactcattttgctttggtatcctg
gttgtgctctccattcctctgatttatcagctattgtgctcagatgagcagcagcatcta
tatgacgattatcatcaaattgcccgaggatacttctctccggggtcacctccagttggg
agtcacccactcactctatgtccagaagtcactgtgaacaaagacttcaagcatttccaa
gatgcttgccagaactctgatccaagatccaggcaaagcccagctgacagctgtggaccg
gaccacta---tagcacaccaagtgcaccatgcaacagccgaagcttcact
>Insulasaurus
nnnnnnnnnnnnnnnnnnnnnnnnnnnnnnnnnnnnnnnnnnnnnnnnnnnnnnnnnnnn
nnnnnnnnnnnnnnnnnnnnnnnnnnnnnnnnnnnnnnnnnnnnnnnnnnnnnnnnnnnn
nnnnnnnnnnnnnnnnnnnnnnnnnnnnnnnnnnnnnnnnnnnnnnnnnnnnnnnnnnnn
nnnnnnnnnnnnnnnnnnnnnnnnnnnnnnnnnnnnnnnnnnnnnnnnnnnnnnnnnnnn
nnnnnnnnnnnnnnnnnnnnnnnnnnnnnnnnnnnnnnnnnnnnnnnnnnnnnnnnnnnn
nnnnnnnnnnnnnnnnnnnnnnnnnnnnnnnnnnnnnnnnnnnnnnnnnnnnnnnnnnnn
nnnnnnnnnnnnnnnnnnnnnnnnnnnnnnnnnnnnnnnnnnnnnnnnnnnnnnnnnnnn
nnnnnnnnnnnnnnnnnnnnnnnnnnnnnnnnnnnnnnnnnnnnnnnnnnnnnnnnnnnn
nnnnnnnnnnnnnnnnnnnnnnnnnnnnnnnnnnnnnnnnnnnnnnnnnnnnnnnnnnnn
nnnnnnnnnnnnnnnnnnnnnnnnnnnnnnnnnnnnnnnnnnnnnnnnnnnnnnnnnnnn
nnnnnnnnnnnnnnnnnnnnnnnnnnnnnnnnnnnnnnnnnnnnnnnnnnnnnnnnnnnn
nnnnnnnnnnnnnnnnnnnnnnnnnnnnnnnnnnnnnnnnnnnnnnnnnnnnnnnnnnnn
nnnnnnnnnnnnnnnnnnnnnnnnnnnnnnnnnnnnnnnnnnnnnnnnnnnnnnnnnnnn
nnnnnnnnnnnnnnnnnnnnnnnnnnnnnnnnnnnnnnnnnnnnnnnnnnnnnnnnnnnn
nnnnnnnnnnnnnnnnnnnnnnnnnnnnnnnnnnnnnnnnnnnnnnnnnnnnnnnnnnnn
nnnnnnnnnnnnnnnnnnnnnnnnnnnnnnnnnnnnnnnnnnnnnnnnnnnnnnnnnnnn
nnnnnnnnnnnnnnnnnnnnnnnnnnnnnnnnnnnnnnnnnnnnnnnnnnnnnnnnnnnn
nnnnnnnnnnnnnnnnnnnnnnnnnnnnnnnnnnnnnnnnnnnnnnnnnnnnnnnnnnnn
nnnnnnnnnnnnnnnnnnnnnnnnnnnnnnnnnnnnnnnnnnnnnnnnnnnnnnnnnnnn
nnnnnnnnnnnnnnnnnnnnnnnnnnnnnnnnnnnnnnnnnnnnnnnnnnnnnnnnnnnn
nnnnnnnnnnnnnnnnnnnnnnnnnnnnnnnnnnnnnnnnnnnnnnnnnnnnnnnnnnnn
nnnnnnnnnnnnnnnnnnnnnnnnnnnnnnnnnnnnnnnnnnnnnnnnnnnnnnnnnnnn
nnnnnnnnnnnnnnnnnnnnnnnnnnnnnnnnnnnnnnnnnnnnnnnnnnnnnnnnnnnn
nnnnnnnnnnnnnnnnnnnnnnnnnnnnnnnnnnnnnnnnnnnnnnnnnnnnnnnnnnnn
nnnnnnnnnnnnnnnnnnnnnnnnnnnnnnnnnnnnnnnnnnnnnnnnnnnnnnnnnnnn
nnnnnnnnnnnnnnnnnnnnnnnnnnnnnnnnnnnnnnnnnnnnnnnnnnnnnnnnnnnn
nnnnnnnnnnnnnnnnnnnnnnnnnnnnnnnnnnnnnnnnnnnnnnnnnnnnnnnnnnnn
nnnnnnnnnnnnnnnnnnnnnnnnnnnnnnnnnnnnnnnnnnnnnnnnnnnnnnnnnnnn
nnnnnnnnnnnnnnnnnnnnnnnnnnnnnnnnnnnnnnnnnnnnnnnnnnnnnnnnnnnn
nnnnnnnnnnnnnnnnnnnnnnnnnnnnnnnnnnnnnnnnnnnnnnnnnnnnnnnnnnnn
nnnnnnnnnnnnnnnnnnnnnnnnnnnnnnnnnnnnnnnnnnnnnnnnnnnnnnnnnnnn
nnnnnnnnnnnnnnnnnnnnnnnnnnnnnnnnnnnnnnnnnnnnnnnnnnnnnnnnnnnn
nnnnnnnnnnnnnnnnnnnnnnnnnnnnnnnnnnnnnnnnnnnnnnnnnnnnnnnnnnnn
nnnnnnnnnnnnnnnnnnnnnnnnnnnnnnnnnnnnnnnnnnnnnnnnnnnnnnnnnnnn
nnnnnnnnnnnnnnnnnnnnnnnnnnnnnnnnnnnnnnnnnnnnnnnnnnnnnnnnnnnn
nnnnnnnnnnnnnnnnnnnnnnnnnnnnnnnnnnnnnnnnnnnnnnnnnnnnnnnnnnnn
nnnnnnnnnnnnnnnnnnnnnnnnnnnnnnnnnnnnnnnnnnnnnnnnnnnnnnnnnnnn
nnnnnnnnnnnnnnnnnnnnnnnnnnnnnnnnnnnnnnnnnnnnnnnnnnnnnnnnnnnn
nnnnnnnnnnnnnnnnnnnnnnnnnnnnnnnnnnnnnnnnnnnnnnnnnnnnnnnnnnnn
nnnnnnnnnnnnnnnnnnnnnnnnnnnnnnnnnnnnnnnnnnnnnnnnnnnnnnnnnnnn
nnnnnnnnnnnnnnnnnnnnnnnnnnnnnnnnnnnnnnnnnnnnnnnnnnnnnnnnnnnn
nnnnnnnnnnnnnnnnnnnnnnnnnnnnnnnnnnnnnnnnnnnnnnnnnnnnnnnnnnnn
nnnnnnnnnnnnnnnnnnnnnnnnnnnnnnnnnnnnnnnnnnnnnnnnnnnnnnnnnnnn
nnnnnnnnnnnnnnnnnnnnnnnnnnnnnnnnnnnnnnnnnnnnnnnnnnnnnnnnnnnn
nnnnnnnnnnnnnnnnnnnnnnnnnnnnnnnnnnnnnnnnnnnnnnnnnnnnnnnnnnnn
nnnnnnnnnnnnnnnnnnnnnnnnnnnnnnnnnnnnnnnnnnnnnnnnnnnnnnnnnnnn
nnnnnnnnnnnnnnnnnnnnnnnnnnnnnnnnnnnnnnnnnnnnnnnnnnnnnnnnnnnn
nnnnnnnnnnnnnnnnnnnnnnnnnnnnnnnnnnnnnnnnnnnnnnnnnnnnnnnnnnnn
nnnnnnnnnnnnnnnnnnnnnnnnnnnnnnnnnnnnnnnnnnnnnnnnnnnnnnnnnnnn
nnnnnnnnnnnnnnnnnnnnnnnnnnnnnnnnnnnnnnnnnnnnnnnnnnnnnnnnnnnn
nnnnnnnnnnnnnnnnnnnnnnnnnnnnnnnnnnnnnnnnnnnnnnnnnnnnnnnnnnnn
nnnnnnnnnnnnnnnnnnnnnnnnnnnnnnnnnnnnnnnnnnnnnnnnnnnnnnnnnnnn
nnnnnnnnnnnnnnnnnnnnnnnnnnnnnnnnnnnnnnnnnnnnnnnnnnnnnnnnnnnn
nnnnnnnnnnnnnnnnnnnnnnnnnnnnnnnnnnnnnnnnnnnnnnnnnnnnnnnnnnnn
nnnnnnnnnnnnnnnnnnnnnnnnnnnnnnnnnnnnnnnnnnnnnnnnnnnnnnnnnnnn
nnnnnnnnnnnnnnnnnnnnnnnnnnnnnnnnnnnnnnnnnnnnnnnnnnnnnnnnnnnn
nnnnnnnnnnnnnnnnnnnnnnnnnnnnnnnnnnnnnnnnnnnnnnnnnnnnnnnnnnnn
nnnnnnnnnnnnnnnnnnnnnnnnnnnnnnnnnnnnnnnnnnctgatcagtgtggtgccg
gtgaccatcttcctggtcaagcagtgggtggacgagatgctcccccagaccctgtgcacc
acgtccgccctgctctacttgttccagggcttctccagcaatctgctggggtccctggtc
gtgtcttacaacttctacagcctcagcaaaatgggg---agcagcccaggagccacccaa
aggccggtcagcatgatatgggccattctcaccatctggatggtcagcttgctgatctgt
gtcctgcccctttgcggctggggcacctacaccttcaccccctgggggtgtcttacggac
tgcagcagctcgtacatcttgttcctctttgtgatctactccctgggcttcggtctcctg
gtggtgctctccatccctctcatttaccagctcttgtgctcggacgagcagcagcatctg
tatgatgattaccaccaaatcgcccgagggtacttctctccggggtcccctccagtgggg
agtcacccctttgcgctctctccagaggtcactgtgaacaaagccttgaagcatttccaa
gatgcttgtcagaactcggagcccagggtcaggcaaagcccagctgacagctgcgggctg
gaccccta---cagcaccccaaatgcaacaccccacagccgaagtttcatg
>Pinoyscincus
nnnnnnnnnnnnnnnnnnnnnnnnnnnnnnnnnnnnnnnnnnnnnnnnnnnnnnnnnnnn
nnnnnnnnnnnnnnnnnnnnnnnnnnnnnnnnnnnnnnnnnnnnnnnnnnnnnnnnnnnn
nnnnnnnnnnnnnnnnnnnnnnnnnnnnnnnnnnnnnnnnnnnnnnnnnnnnnnnnnnnn
nnnnnnnnnnnnnnnnnnnnnnnnnnnnnnnnnnnnnnnnnnnnnnnnnnnnnnnnnnnn
nnnnnnnnnnnnnnnnnnnnnnnnnnnnnnnnnnnnnnnnnnnnnnnnnnnnnnnnnnnn
nnnnnnnnnnnnnnnnnnnnnnnnnnnnnnnnnnnnnnnnnnnnnnnnnnnnnnnnnnnn
nnnnnnnnnnnnnnnnnnnnnnnnnnnnnnnnnnnnnnnnnnnnnnnnnnnnnnnnnnnn
nnnnnnnnnnnnnnnnnnnnnnnnnnnnnnnnnnnnnnnnnnnnnnnnnnnnnnnnnnnn
nnnnnnnnnnnnnnnnnnnnnnnnnnnnnnnnnnnnnnnnnnnnnnnnnnnnnnnnnnnn
nnnnnnnnnnnnnnnnnnnnnnnnnnnnnnnnnnnnnnnnnnnnnnnnnnnnnnnnnnnn
nnnnnnnnnnnnnnnnnnnnnnnnnnnnnnnnnnnnnnnnnnnnnnnnnnnnnnnnnnnn
nnnnnnnnnnnnnnnnnnnnnnnnnnnnnnnnnnnnnnnnnnnnnnnnnnnnnnnnnnnn
nnnnnnnnnnnnnnnnnnnnnnnnnnnnnnnnnnnnnnnnnnnnnnnnnnnnnnnnnnnn
nnnnnnnnnnnnnnnnnnnnnnnnnnnnnnnnnnnnnnnnnnnnnnnnnnnnnnnnnnnn
nnnnnnnnnnnnnnnnnnnnnnnnnnnnnnnnnnnnnnnnnnnnnnnnnnnnnnnnnnnn
nnnnnnnnnnnnnnnnnnnnnnnnnnnnnnnnnnnnnnnnnnnnnnnnnnnnnnnnnnnn
nnnnnnnnnnnnnnnnnnnnnnnnnnnnnnnnnnnnnnnnnnnnnnnnnnnnnnnnnnnn
nnnnnnnnnnnnnnnnnnnnnnnnnnnnnnnnnnnnnnnnnnnnnnnnnnnnnnnnnnnn
nnnnnnnnnnnnnnnnnnnnnnnnnnnnnnnnnnnnnnnnnnnnnnnnnnnnnnnnnnnn
nnnnnnnnnnnnnnnnnnnnnnnnnnnnnnnnnnnnnnnnnnnnnnnnnnnnnnnnnnnn
nnnnnnnnnnnnnnnnnnnnnnnnnnnnnnnnnnnnnnnnnnnnnnnnnnnnnnnnnnnn
nnnnnnnnnnnnnnnnnnnnnnnnnnnnnnnnnnnnnnnnnnnnnnnnnnnnnnnnnnnn
nnnnnnnnnnnnnnnnnnnnnnnnnnnnnnnnnnnnnnnnnnnnnnnnnnnnnnnnnnnn
nnnnnnnnnnnnnnnnnnnnnnnnnnnnnnnnnnnnnnnnnnnnnnnnnnnnnnnnnnnn
nnnnnnnnnnnnnnnnnnnnnnnnnnnnnnnnnnnnnnnnnnnnnnnnnnnnnnnnnnnn
nnnnnnnnnnnnnnnnnnnnnnnnnnnnnnnnnnnnnnnnnnnnnnnnnnnnnnnnnnnn
nnnnnnnnnnnnnnnnnnnnnnnnnnnnnnnnnnnnnnnnnnnnnnnnnnnnnnnnnnnn
nnnnnnnnnnnnnnnnnnnnnnnnnnnnnnnnnnnnnnnnnnnnnnnnnnnnnnnnnnnn
nnnnnnnnnnnnnnnnnnnnnnnnnnnnnnnnnnnnnnnnnnnnnnnnnnnnnnnnnnnn
nnnnnnnnnnnnnnnnnnnnnnnnnnnnnnnnnnnnnnnnnnnnnnnnnnnnnnnnnnnn
nnnnnnnnnnnnnnnnnnnnnnnnnnnnnnnnnnnnnnnnnnnnnnnnnnnnnnnnnnnn
nnnnnnnnnnnnnnnnnnnnnnnnnnnnnnnnnnnnnnnnnnnnnnnnnnnnnnnnnnnn
nnnnnnnnnnnnnnnnnnnnnnnnnnnnnnnnnnnnnnnnnnnnnnnnnnnnnnnnnnnn
nnnnnnnnnnnnnnnnnnnnnnnnnnnnnnnnnnnnnnnnnnnnnnnnnnnnnnnnnnnn
nnnnnnnnnnnnnnnnnnnnnnnnnnnnnnnnnnnnnnnnnnnnnnnnnnnnnnnnnnnn
nnnnnnnnnnnnnnnnnnnnnnnnnnnnnnnnnnnnnnnnnnnnnnnnnnnnnnnnnnnn
nnnnnnnnnnnnnnnnnnnnnnnnnnnnnnnnnnnnnnnnnnnnnnnnnnnnnnnnnnnn
nnnnnnnnnnnnnnnnnnnnnnnnnnnnnnnnnnnnnnnnnnnnnnnnnnnnnnnnnnnn
nnnnnnnnnnnnnnnnnnnnnnnnnnnnnnnnnnnnnnnnnnnnnnnnnnnnnnnnnnnn
nnnnnnnnnnnnnnnnnnnnnnnnnnnnnnnnnnnnnnnnnnnnnnnnnnnnnnnnnnnn
nnnnnnnnnnnnnnnnnnnnnnnnnnnnnnnnnnnnnnnnnnnnnnnnnnnnnnnnnnnn
nnnnnnnnnnnnnnnnnnnnnnnnnnnnnnnnnnnnnnnnnnnnnnnnnnnnnnnnnnnn
nnnnnnnnnnnnnnnnnnnnnnnnnnnnnnnnnnnnnnnnnnnnnnnnnnnnnnnnnnnn
nnnnnnnnnnnnnnnnnnnnnnnnnnnnnnnnnnnnnnnnnnnnnnnnnnnnnnnnnnnn
nnnnnnnnnnnnnnnnnnnnnnnnnnnnnnnnnnnnnnnnnnnnnnnnnnnnnnnnnnnn
nnnnnnnnnnnnnnnnnnnnnnnnnnnnnnnnnnnnnnnnnnnnnnnnnnnnnnnnnnnn
nnnnnnnnnnnnnnnnnnnnnnnnnnnnnnnnnnnnnnnnnnnnnnnnnnnnnnnnnnnn
nnnnnnnnnnnnnnnnnnnnnnnnnnnnnnnnnnnnnnnnnnnnnnnnnnnnnnnnnnnn
nnnnnnnnnnnnnnnnnnnnnnnnnnnnnnnnnnnnnnnnnnnnnnnnnnnnnnnnnnnn
nnnnnnnnnnnnnnnnnnnnnnnnnnnnnnnnnnnnnnnnnnnnnnnnnnnnnnnnnnnn
nnnnnnnnnnnnnnnnnnnnnnnnnnnnnnnnnnnnnnnnnnnnnnnnnnnnnnnnnnnn
nnnnnnnnnnnnnnnnnnnnnnnnnnnnnnnnnnnnnnnnnnnnnnnnnnnnnnnnnnnn
nnnnnnnnnnnnnnnnnnnnnnnnnnnnnnnnnnnnnnnnnnnnnnnnnnnnnnnnnnnn
nnnnnnnnnnnnnnnnnnnnnnnnnnnnnnnnnnnnnnnnnnnnnnnnnnnnnnnnnnnn
nnnnnnnnnnnnnnnnnnnnnnnnnnnnnnnnnnnnnnnnnnnnnnnnnnnnnnnnnnnn
nnnnnnnnnnnnnnnnnnnnnnnnnnnnnnnnnnnnnnnnnnnnnnnnnnnnnnnnnnnn
nnnnnnnnnnnnnnnnnnnnnnnnnnnnnnnnnnnnnnnnnnnnnnnnnnnnnnnnnnnn
nnnnnnnnnnnnnnnnnnnnnnnnnnnnnnnnnnnnnnnnnnctgatcagtgtggtgccg
gtgaccatcttcctggccaagcagtgggtggatgagatgctcccccagaccttgtgcacc
gcctccgccctgctctacttgttccagggcttctccagcaacctgatggggtccctcgtt
gtgtcttacaacttctacagcctcagcaaaatgggg---agcagccccggagccaccaag
aggccggtcagcatgatctgggccattctcaccgtctggatggtcagtttgctgatctgt
gtcctgcccctttgcggctggggcacctacaccttcaccccctggggatgcctcacggac
tgcagcagctcctacatcttgttcctctttgcgatctactcccttggcttcggtctcctg
gttgtgctctccatccctctcatctatcagctcttgtgctccgacgagcagcagcatctg
tatgatgattaccaccaaatcgcccgagggtacttctctccggggtcccctcggatgggg
agtctcccctttgctgtctctccagaggtcactgtgaacaaagccttgaagcatttccaa
gatgcttgccagaactcggagccgagagccaggcaaagcccagccgacagctgtgggctg
gatcccta---cagcaccccaaacgcaccatcccacagccgaagtttcatg
>Tytthoscincus
nnnnnnnnnnnnnnnnnnnnnnnnnnnnnnnnnnnnnnnnnnnnnnnnnnnnnnnnnnnn
nnnnnnnnnnnnnnnnnnnnnnnnnnnnnnnnnnnnnnnnnnnnnnnnnnnnnnnnnnnn
nnnnnnnnnnnnnnnnnnnnnnnnnnnnnnnnnnnnnnnnnnnnnnnnnnnnnnnnnnnn
nnnnnnnnnnnnnnnnnnnnnnnnnnnnnnnnnnnnnnnnnnnnnnnnnnnnnnnnnnnn
nnnnnnnnnnnnnnnnnnnnnnnnnnnnnnnnnnnnnnnnnnnnnnnnnnnnnnnnnnnn
nnnnnnnnnnnnnnnnnnnnnnnnnnnnnnnnnnnnnnnnnnnnnnnnnnnnnnnnnnnn
nnnnnnnnnnnnnnnnnnnnnnnnnnnnnnnnnnnnnnnnnnnnnnnnnnnnnnnnnnnn
nnnnnnnnnnnnnnnnnnnnnnnnnnnnnnnnnnnnnnnnnnnnnnnnnnnnnnnnnnnn
nnnnnnnnnnnnnnnnnnnnnnnnnnnnnnnnnnnnnnnnnnnnnnnnnnnnnnnnnnnn
nnnnnnnnnnnnnnnnnnnnnnnnnnnnnnnnnnnnnnnnnnnnnnnnnnnnnnnnnnnn
nnnnnnnnnnnnnnnnnnnnnnnnnnnnnnnnnnnnnnnnnnnnnnnnnnnnnnnnnnnn
nnnnnnnnnnnnnnnnnnnnnnnnnnnnnnnnnnnnnnnnnnnnnnnnnnnnnnnnnnnn
nnnnnnnnnnnnnnnnnnnnnnnnnnnnnnnnnnnnnnnnnnnnnnnnnnnnnnnnnnnn
nnnnnnnnnnnnnnnnnnnnnnnnnnnnnnnnnnnnnnnnnnnnnnnnnnnnnnnnnnnn
nnnnnnnnnnnnnnnnnnnnnnnnnnnnnnnnnnnnnnnnnnnnnnnnnnnnnnnnnnnn
nnnnnnnnnnnnnnnnnnnnnnnnnnnnnnnnnnnnnnnnnnnnnnnnnnnnnnnnnnnn
nnnnnnnnnnnnnnnnnnnnnnnnnnnnnnnnnnnnnnnnnnnnnnnnnnnnnnnnnnnn
nnnnnnnnnnnnnnnnnnnnnnnnnnnnnnnnnnnnnnnnnnnnnnnnnnnnnnnnnnnn
nnnnnnnnnnnnnnnnnnnnnnnnnnnnnnnnnnnnnnnnnnnnnnnnnnnnnnnnnnnn
nnnnnnnnnnnnnnnnnnnnnnnnnnnnnnnnnnnnnnnnnnnnnnnnnnnnnnnnnnnn
nnnnnnnnnnnnnnnnnnnnnnnnnnnnnnnnnnnnnnnnnnnnnnnnnnnnnnnnnnnn
nnnnnnnnnnnnnnnnnnnnnnnnnnnnnnnnnnnnnnnnnnnnnnnnnnnnnnnnnnnn
nnnnnnnnnnnnnnnnnnnnnnnnnnnnnnnnnnnnnnnnnnnnnnnnnnnnnnnnnnnn
nnnnnnnnnnnnnnnnnnnnnnnnnnnnnnnnnnnnnnnnnnnnnnnnnnnnnnnnnnnn
nnnnnnnnnnnnnnnnnnnnnnnnnnnnnnnnnnnnnnnnnnnnnnnnnnnnnnnnnnnn
nnnnnnnnnnnnnnnnnnnnnnnnnnnnnnnnnnnnnnnnnnnnnnnnnnnnnnnnnnnn
nnnnnnnnnnnnnnnnnnnnnnnnnnnnnnnnnnnnnnnnnnnnnnnnnnnnnnnnnnnn
nnnnnnnnnnnnnnnnnnnnnnnnnnnnnnnnnnnnnnnnnnnnnnnnnnnnnnnnnnnn
nnnnnnnnnnnnnnnnnnnnnnnnnnnnnnnnnnnnnnnnnnnnnnnnnnnnnnnnnnnn
nnnnnnnnnnnnnnnnnnnnnnnnnnnnnnnnnnnnnnnnnnnnnnnnnnnnnnnnnnnn
nnnnnnnnnnnnnnnnnnnnnnnnnnnnnnnnnnnnnnnnnnnnnnnnnnnnnnnnnnnn
nnnnnnnnnnnnnnnnnnnnnnnnnnnnnnnnnnnnnnnnnnnnnnnnnnnnnnnnnnnn
nnnnnnnnnnnnnnnnnnnnnnnnnnnnnnnnnnnnnnnnnnnnnnnnnnnnnnnnnnnn
nnnnnnnnnnnnnnnnnnnnnnnnnnnnnnnnnnnnnnnnnnnnnnnnnnnnnnnnnnnn
nnnnnnnnnnnnnnnnnnnnnnnnnnnnnnnnnnnnnnnnnnnnnnnnnnnnnnnnnnnn
nnnnnnnnnnnnnnnnnnnnnnnnnnnnnnnnnnnnnnnnnnnnnnnnnnnnnnnnnnnn
nnnnnnnnnnnnnnnnnnnnnnnnnnnnnnnnnnnnnnnnnnnnnnnnnnnnnnnnnnnn
nnnnnnnnnnnnnnnnnnnnnnnnnnnnnnnnnnnnnnnnnnnnnnnnnnnnnnnnnnnn
nnnnnnnnnnnnnnnnnnnnnnnnnnnnnnnnnnnnnnnnnnnnnnnnnnnnnnnnnnnn
nnnnnnnnnnnnnnnnnnnnnnnnnnnnnnnnnnnnnnnnnnnnnnnnnnnnnnnnnnnn
nnnnnnnnnnnnnnnnnnnnnnnnnnnnnnnnnnnnnnnnnnnnnnnnnnnnnnnnnnnn
nnnnnnnnnnnnnnnnnnnnnnnnnnnnnnnnnnnnnnnnnnnnnnnnnnnnnnnnnnnn
nnnnnnnnnnnnnnnnnnnnnnnnnnnnnnnnnnnnnnnnnnnnnnnnnnnnnnnnnnnn
nnnnnnnnnnnnnnnnnnnnnnnnnnnnnnnnnnnnnnnnnnnnnnnnnnnnnnnnnnnn
nnnnnnnnnnnnnnnnnnnnnnnnnnnnnnnnnnnnnnnnnnnnnnnnnnnnnnnnnnnn
nnnnnnnnnnnnnnnnnnnnnnnnnnnnnnnnnnnnnnnnnnnnnnnnnnnnnnnnnnnn
nnnnnnnnnnnnnnnnnnnnnnnnnnnnnnnnnnnnnnnnnnnnnnnnnnnnnnnnnnnn
nnnnnnnnnnnnnnnnnnnnnnnnnnnnnnnnnnnnnnnnnnnnnnnnnnnnnnnnnnnn
nnnnnnnnnnnnnnnnnnnnnnnnnnnnnnnnnnnnnnnnnnnnnnnnnnnnnnnnnnnn
nnnnnnnnnnnnnnnnnnnnnnnnnnnnnnnnnnnnnnnnnnnnnnnnnnnnnnnnnnnn
nnnnnnnnnnnnnnnnnnnnnnnnnnnnnnnnnnnnnnnnnnnnnnnnnnnnnnnnnnnn
nnnnnnnnnnnnnnnnnnnnnnnnnnnnnnnnnnnnnnnnnnnnnnnnnnnnnnnnnnnn
nnnnnnnnnnnnnnnnnnnnnnnnnnnnnnnnnnnnnnnnnnnnnnnnnnnnnnnnnnnn
nnnnnnnnnnnnnnnnnnnnnnnnnnnnnnnnnnnnnnnnnnnnnnnnnnnnnnnnnnnn
nnnnnnnnnnnnnnnnnnnnnnnnnnnnnnnnnnnnnnnnnnnnnnnnnnnnnnnnnnnn
nnnnnnnnnnnnnnnnnnnnnnnnnnnnnnnnnnnnnnnnnnnnnnnnnnnnnnnnnnnn
nnnnnnnnnnnnnnnnnnnnnnnnnnnnnnnnnnnnnnnnnnnnnnnnnnnnnnnnnnnn
nnnnnnnnnnnnnnnnnnnnnnnnnnnnnnnnnnnnnnnnnnctgatcagtgtggtgccg
gtgaccatcttcctggtcaagcagtgggtggacgagatgctcccccagaccttgtgcacc
acttccgccctgctgtacctgttccagggcttctccagcaacctgatggggtccctggtc
gtgtcgtacaacttctacagcctcagcaaaatggga---agcagcccgggagccaccaaa
aggccagtcagcatgatatgggccattctcacggtctggatggtcagcctgctgatctgt
gttctgcccctgtgcggctggggcacctacaccttcaccccctggggatgccttacggac
tgcagcagctcctacatcttgttcctctttgtgatctactcccttggtttcggtctcctg
gttgtgctctccatccctctcatttatcaactcctctgctcggatgagcaacaacacctg
tatgacgattaccaccaaattgcccgagggtacttctctccagggtcccctccgatgggg
agtcacccctttgtgctctctcccgaagtcactgtgaacaaagccttgaagcacttccaa
gaggcttgccagaactcggagccaggaaccaggcaaagcccagctgacagctgtgggctg
gatcccta---cagcacgccaaacgcaccgtcccacagccggagcttcatg
>Ablepharus
gcttgaccctaaacaaaaacaataactacaatattgttcgccagagaactacgagtgaaa
aacttaaaactctaaggacttggcggtgccccatatcaacctagaggagcctgtcctata
atcgatactccacgcttaaccttacccccttttgaaacagcctatataccgccgtcgcag
cccaccttatgaaagaaatcagtgggcataacagttaacaactaatacgtcaggtcaagg
tgtagcacatgagggggcagagatgggctacatttcctcacaggaaaacgcacggcacat
tgaaatatatgccccaaggcggatttagcagtaagaaaacaacaaacctgtcttaaacct
gctctg-acgatacgagagtccgcgatcacagagtttcaacggccgcggtattctaaccg
tgcaaaggtagcgtaatcatttgtcttccaaataaagaccagtatgaatggctaaatgag
ggcaaacctgtctcctgtacccaatcagtgaaattgatctcctggtacaaaagccagaat
aattacataagacgagaagaccctgtggagcttaactaccaattttaagttggggcgact
tcggaacaaaacaaaacttccgagctaggagttaaaaggccaacaagccaatgacccagt
actgatcaacgaaccaagttaccccagggataacagcgcaatcccctccaagagtccata
tcgacaagggggtttacgacctcgatgttggatcaggacaccctaatggtgcagccgtta
aaggttcgtttgttcaacgattaatagtcctacgtgatatg---------nnnnnnnnnn
nnnnnnnnnnnnnnnnnnnnnnnnnnnnnnnnnnnnnnnnnnnnnnnnnnnnnnnnnnnn
nnnnnnnnnnnnnnnnnnnnnnnnnnnnnnnnnnnnnnnnnnnnnnnnnnnnnnnnnnnn
nnnnnnnnnnnnnnnnnnnnnnnnnnnnnnnnnnnnnnnnnnnnnnnnnnnnnnnnnnnn
nn-------------------------tacgtaaaactcacccaatccttaaaattgtaa
acgactcattcattgacctaccatccccatcaaacatttctgcttgatgaaacttcggct
ctctactcggactatgcctaattacccaaacccttaccggcttattcttagccatacatt
atacagctgacatctcctccgccttctcatccatcgcccatatctgccgagatgttcaat
atggctgactcatccgaaacctacatgcaaacggggcctccatattttttatttgccttt
accttcatatcggccgaggactttattatggttcatacatatataaagagacctgaaata
ttggtgtcatcctactcctattagttatagcgacagccttcgtcggctatgttctacca-
--tgaggacaaatatcattctg--------------------------------------
------------------------------------------------------------
------------------------------------------------------------
------------------------------------------------------------
------------------------------------------------------------
------------------------------------------------------------
------------------------------------------------------------
------------------------------------------------------------
------------------------------------------------------------
------------------------------------------------------------
------------------------------------------------------------
------------------------------------------------------------
------------------------------------------------------------
------------------------------------------------------------
---------tgcagtaagaacaggttagcatcaagacaaagcttctgggcagaactaaat
gtggcacgccttagtcataacaatgtggtacgcataatagctgctagtgcatgttctcct
accagtcagaacagtttgggaaccatcataatggaatatgtaggtaacagcactttgcat
catgttatctatgggacagaaagcatgttaacaaaaaggaaggataatggacttggctgt
---ggttttgaacctttgagtataacacagtctctgagctactcatgtgacattgcggca
ggcttggtctttctccattcacaattaactgtgcatctagacttaaaacctgccaacata
ttcatcactgaacaaaatgtttgcaag---------------------------------
------------------------------------------------------------
------------------------------------------------------------
------------------------------------------------------------
------------------------------------------------------------
---------nnnnnnnnnnnnnnnnnnnnnnnnnnnnnnnnnnnnnnnnnnnnnnnnnnn
nnnnnnnnnnnnnnnnnnnnnnnnnnnnnnnnnnnnnnnnnnnnnnnnnnnnnnnnnnnn
nnnnnnnnnnnnnnnnnnnnnnnnnnnnnnnnnnnnnnnnnnnnnnnnnnnnnnnnnnnn
nnnnnnnnnnnnnnnnnnnnnnnnnnnnnnnnnnnnnnnnnnnnnnnnnnnnnnnnnnnn
nnnnnnnnnnnnnnnnnnnnnnnnnnnnnnnnnnnnnnnnnnnnnnnnnnnnnnnnnnnn
nnnnnnnnnnnnnnnnnnnnnnnnnnnnnnnnnnnnnnnnnnnnnnnnnnnnnnnnnnnn
nnnnnnnnnnnnnnnnnnnnnnnnnnnnnnnnnnnnnnnnnnnnnnnnnnnnnnnnnnnn
nnnnnnnnnnnnnnnnnnnnnnnnnnnnnnnnnnnnnnnnnnnnnnnnnnnnnnnnnnnn
nnnnnnnnnnnnnnnnnnnnnnnnnnnnnnnnnnnnnnnnnnnnnnnnnnnnnnnnnnnn
nnnnnnnnnnnnnnnnnnnnnnnnnnnnnnnnnnnnnnnnnnnnnnnnnnnnnnnnnnnn
nnnnnnnnnnnnnnnnnnnnnnnnnnnnnnnnnnnnnnnnnnnnnnnnnnnnnnnnnnnn
nnnnnnnnnnnnnnnnnnnnnnnnnnnnnnnnnnnnnnnnnnnnnnnnnnnnnnnnnnnn
nnnnnnnnnnnnnnnnnnnnnnnnnnnnnnnnnnnnnnnnnnnnnnnnnnnnnnnnnnnn
nnnnnnnnnnnnnnnnnnnnnnnnnnnnnnnnnnnnnnnnnnnnnnnnnnnnnnnnnnnn
nnnnnnnnnnnnnnnnnnnnnnnnnnnnnnnnnnnnnnnnnnnnnnnnnnnnnnnnnnnn
nnnnnnnnnnnnnnnnnnnnnnnnnnnnnnnnnnnnnnnnnnnnnnnnnnnnnnnnnnnn
nnnnnnnnnnnnnnnnnnnnnnnnnnnnnnnnnnnnnnnnnnnnnnnnnnnnnnnnnnnn
nnnnnnnnnnnnnnnnnnnnnnnnnnnnnnnnnnnnnnnnnnnnnnnnnnnnnnnnnnnn
nnnnnnnnnnnnnnnnnnnnnnnnnnnnnnnnnnnnnnnnnnnnnnnnnnnnnnnnnnnn
nnnnnnnnnnnnnnnnnnnnnnnnnnnnnnnnnnnnnnnnnnnnnnnnnnn
>Acontias
gcttagccattaacacagacagcraacacaacgctgcccgccagagaactacaagcgaaa
aactagaaactctaaggacttggcggtgctccacacctacctagaggagcctgtcctata
atcgataccccacgttaaaccctaccgcccctagcaacaacctatataccgccgtcgcag
cctaccttatgaaagacaatagtaagcaaaacagt-aagcactaatacgtcaggtcaagg
tgtagtaaatgaggcggaagagatgggctacatttactaatagaaaaacgaacagcaaga
tgaaatacttgccagaaggaggatttagcagtaagaaaaaaacttttttatcttaagaca
gctctgacaagttaaaggtcccgcctgcccagtgttttaacggccgcggtattctaaccg
tgcaaaggtagcgtaatcacttgtcttctaaataaagaccagtatgaacggctaaatgag
gacaaacctgtctcctacgacaaatcagtgaaactgatcttccagtacaaaagctggaat
aaacacataagacgagaagaccctgtggagcttaatcaaacgttttaagttggggcgact
tcggaaaaaaacagaacttccgagaacggggccacaaggaatacaacccaaagacccagt
actgattaacgaaccaagttaccccagggataacagcgctatcttcttcaagagtccata
tcgacaagaaggtttacgacctcgatgttggatcaggacacccaaatggtgcagcagtta
aaggttcgtttgttcaacgattaacagtcctacgtgatctgagttcagacnnnnnnnnnn
nnnnnnnnnnnnnnnnnnnnnnnnnnnnnnnnnnnnnnnnnnnnnnnnnnnnnnnnnnnn
nnnnnnnnnnnnnnnnnnnnnnnnnnnnnnnnnnnnnnnnnnnnnnnnnnnnnnnnnnnn
nnnnnnnnnnnnnnnnnnnnnnnnnnnnnnnnnnnnnnnnnnnnnnnnnnnnnnnnnnnn
nn----------------------------------------------------------
-----------------------------------------------------tttggct
cactcctggcactatgcttaattatccaaatcctaacgggattattcctagccatacact
acacagcggacatttcatcggcattttcatcagtagcacacatctgtcgagacgtacaat
acggctgattaatccgaaacatccacgcaaacggggcctcaatgttcttcatctgcatct
atctacacatcggccgaggcctatattacggatcatacatatacaaagaaacctgaaaca
tcggaaccgtcctactaattctagtaatagcaacagcattcgtcgggtacgtactacca-
--tgaggacaaatatcattctgaggcgccacagtaattaccaacctattatcagcaatcc
cgtacatcggcggagtcgtagttgagtgaatctgaggcggcttc----------------
-----tcagtagacaatgccacactaacacgattcttcacgttccacttcctcctcccat
tcatcatcactggaacctccgcactccacttactattcttacacgaaacagggtcaaaca
acccaacaggactaaattcaaacacagacaaaatcccgttccacccatactactcctaca
aagaccttcttggaacaatactactaatcatattactaataatactagccctattctctc
caaacctactaggagacccagaaaacttcaccccagcaaacccactagttacgccaccac
acatcaaacc--------------------------------------------------
------------------------------------------------------------
------------------------------------------------------------
---------------tctgtgaatgcacgaccatgtagcagccccttggtgttctctgcc
aaaggtggaatgctcttatcaggagaaggcccttttcctagggctcgccggctgccccct
cacctggcttggtgttctgttgactgggaccagttgtgtctacttcaccccctaggctct
ggtggctttggttctgtctacaaggctacttaccgtggatctacagtggctgtcaagcag
gtgaagaaatgcagtaagaaccatttggcatcacgacaaagcttctgggcagagctaaat
gtggcacgccttaggcataacaatgtggtacgtgtattagctgctagtgcaagttctcct
gccagtcaggacagtttgggtaccatcataatggaatatgtaggtaacagcactttgcat
catgttatttatgggactggtagtatgacaacaaaaaggaaagataatggacttggatgt
---ggccatgagtctttgagtataatgcagtctctgagctactcatgtgatattgtggca
ggcttggtctttctccattcacaattaattgcgcatctggatttaaaacctgccaatata
ttcatcactgaacaaaatgtttgcaagattggagactttggatgctcacaaaaactagag
gatactatgtcatcaagcctgcagctttgtcagcaagggggaacatacacgcaccgtgct
cctgaacttcttaaaggagaaagagtcactcccaaggcagacatctactcttttgctatc
accctctggcaaatgattacacgggaagagccttatttgggtgagcgccagtatgtactc
tactctgtggtggctcataatctacgaccctgtctgactgcagctgtgtttagaggatca
atcatg---ggtgctggcattgctcttaatgatcactttgtcaagctggtctcatggtaa
gatctg--------gatgggtga--tttctggagagagcttagaaatggggtgagactca
gaaaattcctgctgttgaataattgtggtctwc-cccctgmwwwgcwgr-----------
---kgg-----wagaatagtagttggctcactataggagtgcatacagtgat-ggtgtaa
cctt-cctgcaaac--attcactagggt-agaaagtaa-c--tttgctgattgagatctg
gacagatcc-tgccacatc-taccaatc---cctgctttctttttccaggtatgacaacg
agtttggctacagcaaccgtgttgtggaccagaaaaagaagatggaatccgacctgtccc
agctacagacggaggtggaggaagctgtgcaggagtgcaggaatgctgaagagaaggcca
aaaaagccatcactgatgcagc-catgatggcagaggagctgnnnnnnnnnnnnnnnnnn
nnnnnnnnnnnnnnnnnnnnnnnnnnnnnnnnnnnnnnnnnnnnnnnnnnnnnnnnnnnn
nnnnnnnnnnnnnnnnnnnnnnnnnnnnnnnnnnnnnnnnnnnnnnnnnnnnnnnnnnnn
nnnnnnnnnnnnnnnnnnnnnnnnnnnnnnnnnnnnnnnnnnnnnnnnnnnnnnnnnnnn
nnnnnnnnnnnnnnnnnnnnnnnnnnnnnnnnnnnnnnnnnnnnnnnnnnnnnnnnnnnn
nnnnnnnnnnnnnnnnnnnnnnnnnnnnnnnnnnnnnnnnnnnnnnnnnnnnnnnnnnnn
nnnnnnnnnnnnnnnnnnnnnnnnnnnnnnnnnnnnnnnnnnnnnnnnnnnnnnnnnnnn
nnnnnnnnnnnnnnnnnnnnnnnnnnnnnnnnnnnnnnnnnnnnnnnnnnnnnnnnnnnn
nnnnnnnnnnnnnnnnnnnnnnnnnnnnnnnnnnnnnnnnnnnnnnnnnnnnnnnnnnnn
nnnnnnnnnnnnnnnnnnnnnnnnnnnnnnnnnnnnnnnnnnnnnnnnnnnnnnnnnnnn
nnnnnnnnnnnnnnnnnnnnnnnnnnnnnnnnnnnnnnnnnnnnnnnnnnnnnnnnnnnn
nnnnnnnnnnnnnnnnnnnnnnnnnnnnnnnnnnnnnnnnnnnnnnnnnnn
>Afroablepharus
gctcaaccgttaatataaacagtcaacacaaaactgttcgccagagaactacaagtataa
aactagaaactctaaggacttggcggtgctccacaccaccctagaggagcctgtcctata
atcgataccccccgatacaccttaccattttttgaagcagcctatataccgccgtcgcag
cctaccttatgaaagaagaaagtaggcaaaaaagtcattaactagaacgtcaggtcaagg
tgtagtatacaaaatggcagagatgggctacactctcttaaagaaaaacgaacagcataa
tgaaa-taatgccttaaggcggatttagcaataagaacgcaaaatgcctgtctgaaacaa
gccctgrcaagttaaaggtcctgcctgcccagtg-ttaaacggccgcggtatcctaaccg
tgcaaaggtagcgtaatcacttgtctcttaaatagagacttgtatgaacggctaaatgaa
gatagcactgtctcctttaattaaccagtgaaactgatctccaagtacaaaagcttggat
aaaaacacaagacgagaagaccctgtggagcttacctatatgttttaagttggggcgact
tcggagaaaaccaaaacctccgagcacagggccaagaggccaacaagccaacgacccagt
actgaataacggaccaagttaccccagggataacagcgccatcttcttcaagagttccca
tcgacaagaaggtttacgacctcgatgttggatcaggacacccaaatggtgcagcagtta
aaggttcgtttgttcaacgattaacagtcctacgtgatctgagttcagacnnnnnnnnnn
nnnnnnnnnnnnnnnnnnnnnnnnnnnnnnnnnnnnnnnnnnnnnnnnnnnnnnnnnnnn
nnnnnnnnnnnnnnnnnnnnnnnnnnnnnnnnnnnnnnnnnnnnnnnnnnnnnnnnnnnn
nnnnnnnnnnnnnnnnnnnnnnnnnnnnnnnnnnnnnnnnnnnnnnnnnnnnnnnnnnnn
nn----------------------------------------------------------
------------------------------------------------------------
--------------------------------------ggcctcttcctggccatacact
acacagcagacatctcttccgcattctcatccatcgcacacatcacccgagacgtccaat
atggctgatttatccgaaacttacacgcaaacggagcttcaatattctttatctgccttt
acctccacatcggacgcggcctatactacggctcctacttttacaaagaaacgtgaaaca
ttggagtaattctcctactattagtaatagctaccgcatttgtaggctatgtgctccca-
--tgaggacaaatatccttctgaggtgcaaccgtgatcacaaaccttctatcagcagtcc
cttacattggaattaccctagtagaatggatttgaggcgggttt----------------
-----tcagtagacaatgcaaccttaacccgattcttctccttccacttcatcctgccat
ttatcatctctggaacgtctatactacaccttctatttctacacgagacaggctcaaaca
acccaacgggcctaaactccaacacagacaaagtaccatttcacccctacttctcataca
aagacctattgggcctagtcttactactattgtttatcctaattctggcccttttctccc
caaaccttcttggagacccagaaaacttcaccccagcaaacccccttataaccccaccac
acattaaaccagaatgatactttcctatttgcca--------------------------
------------------------------------------------------------
------------------------------------------------------------
------------------------------------------------------------
------------------------------------------------------------
------------------------------------------------------------
------------------------------------------------------------
---------------------cgtttggcatcaagacaaagcttctgggcagaactgaat
gtggcgcggcttagtcataacaatgtggtacgtgtaatagctgcgagtgcgtgttctcct
accaatgaagacagtttaggtactatcataatggaatatgtaggtaacagctctctgcac
cacgttatctatggaactggaagtatgataacaaaaagaaaagacagt---tttgtttgt
---ggccatgaacctttaagtgtaaggcagactttgagctactcgtgtgacattgttgca
ggattggtctttctccattcacaattcattgtgcatcttgatttaaaacctgccaatatt
ttcatcactgaacacaatgtttgcaa----------------------------------
------------------------------------------------------------
------------------------------------------------------------
------------------------------------------------------------
------------------------------------------------------------
---------nnnnnnnnnnnnnnnnnnnnnnnnnnnnnnnnnnnnnnnnnnnnnnnnnnn
nnnnnnnnnnnnnnnnnnnnnnnnnnnnnnnnnnnnnnnnnnnnnnnnnnnnnnnnnnnn
nnnnnnnnnnnnnnnnnnnnnnnnnnnnnnnnnnnnnnnnnnnnnnnnnnnnnnnnnnnn
nnnnnnnnnnnnnnnnnnnnnnnnnnnnnnnnnnnnnnnnnnnnnnnnnnnnnnnnnnnn
nnnnnnnnnnnnnnnnnnnnnnnnnnnnnnnnnnnnnnnnnnnnnnnnnnnnnnnnnnnn
nnnnnnnnnnnnnnnnnnnnnnnnnnnnnnnnnnnnnnnnnnnnnnnnnnnnnnnnnnnn
nnnnnnnnnnnnnnnnnnnnnnnnnnnnnnnnnnnnnnnnnnnnnnnnnnnnnnnnnnnn
nnnnnnnnnnnnnnnnnnnnnnnnnnnnnnnnnnnnnnnnnnnnnnnnnnnnnnnnnnnn
nnnnnnnnnnnnnnnnnnnnnnnnnnnnnnnnnnnnnnnnnnnnnnnnnnnnnnnnnnnn
nnnnnnnnnnnnnnnnnnnnnnnnnnnnnnnnnnnnnnnnnnnnnnnnnnnnnnnnnnnn
nnnnnnnnnnnnnnnnnnnnnnnnnnnnnnnnnnnnnnnnnnnnnnnnnnnnnnnnnnnn
nnnnnnnnnnnnnnnnnnnnnnnnnnnnnnnnnnnnnnnnnnnnnnnnnnnnnnnnnnnn
nnnnnnnnnnnnnnnnnnnnnnnnnnnnnnnnnnnnnnnnnnnnnnnnnnnnnnnnnnnn
nnnnnnnnnnnnnnnnnnnnnnnnnnnnnnnnnnnnnnnnnnnnnnnnnnnnnnnnnnnn
nnnnnnnnnnnnnnnnnnnnnnnnnnnnnnnnnnnnnnnnnnnnnnnnnnnnnnnnnnnn
nnnnnnnnnnnnnnnnnnnnnnnnnnnnnnnnnnnnnnnnnnnnnnnnnnnnnnnnnnnn
nnnnnnnnnnnnnnnnnnnnnnnnnnnnnnnnnnnnnnnnnnnnnnnnnnnnnnnnnnnn
nnnnnnnnnnnnnnnnnnnnnnnnnnnnnnnnnnnnnnnnnnnnnnnnnnnnnnnnnnnn
nnnnnnnnnnnnnnnnnnnnnnnnnnnnnnnnnnnnnnnnnnnnnnnnnnnnnnnnnnnn
nnnnnnnnnnnnnnnnnnnnnnnnnnnnnnnnnnnnnnnnnnnnnnnnnnn
>Anomalopus
gcttagccctaaacacaaatagtaaacacaatactatccgccagagaactacaagcgaaa
agcttaaaactccaaggacttggcggtgcttcaaatcaacctagaggagcctgtcctata
atcgataccccccgctctaccttaccccttctagccacagcctatataccgccgtcgcag
cctaccttatgaaagaaaagagtgagcaaaaaagttaataactaatacgtcaggtcaagg
tgtagcacacgagggggcagagatgggctacattttttcagaaaaaaacgaatagtaagc
tgaaacgcttgcccgaaggcggatttagtagtaaaaaaacaaagtcatcatcttaaacct
gctctgacaagttaaaggtcctgcctgcccagtgttttaacggccgcggtattctaaccg
tgcaaaggtagcgtaatcacttgtcttctaaataaagaccagtatgaatggctaaatgag
gacaaacctgtctcctacgacccatcagtgaaactgatcttccagtccaaaagctggaat
attaacataagacgagaagaccctgtggagcttaaccaaagcttttgagttggggcgact
tcggaacaaaacaaaacttccgagcacagaaccacaaggcaaacaagcctaagacccagt
actgaccaacgaaccaagttaccccagggataacagcgctatcttcttcaagagtccata
tcgacaagaaggtttacgacctcgatgttggatcagggcaccccaatggtgcaaccgtta
aaggttcgtttgttcaacgattaacagcc---------------------nnnnnnnnnn
nnnnnnnnnnnnnnnnnnnnnnnnnnnnnnnnnnnnnnnnnnnnnnnnnnnnnnnnnnnn
nnnnnnnnnnnnnnnnnnnnnnnnnnnnnnnnnnnnnnnnnnnnnnnnnnnnnnnnnnnn
nnnnnnnnnnnnnnnnnnnnnnnnnnnnnnnnnnnnnnnnnnnnnnnnnnnnnnnnnnnn
nnnnnnnnnnnnnnnnnnnnnnnnnnnnnnnnnnnnnnnnnnnnnnnnnnnnnnnnnnnn
nnnnnnnnnnnnnnnnnnnnnnnnnnnnnnnnnnnnnnnnnnnnnnnnnnnnnnnnnnnn
nnnnnnnnnnnnnnnnnnnnnnnnnnnnnnnnnnnnnnnnnnnnnnnnnnnnnnnnnnnn
nnnnnnnnnnnnnnnnnnnnnnnnnnnnnnnnnnnnnnnnnnnnnnnnnnnnnnnnnnnn
nnnnnnnnnnnnnnnnnnnnnnnnnnnnnnnnnnnnnnnnnnnnnnnnnnnnnnnnnnnn
nnnnnnnnnnnnnnnnnnnnnnnnnnnnnnnnnnnnnnnnnnnnnnnnnnnnnnnnnnnn
nnnnnnnnnnnnnnnnnnnnnnnnnnnnnnnnnnnnnnnnnnnnnnnnnnnnnnnnnnnn
nnnnnnnnnnnnnnnnnnnnnnnnnnnnnnnnnnnnnnnnnnnnnnnnnnnnnnnnnnnn
nnnnnnnnnnnnnnnnnnnnnnnnnnnnnnnnnnnnnnnnnnnnnnnnnnnnnnnnnnnn
nnnnnnnnnnnnnnnnnnnnnnnnnnnnnnnnnnnnnnnnnnnnnnnnnnnnnnnnnnnn
nnnnnnnnnnnnnnnnnnnnnnnnnnnnnnnnnnnnnnnnnnnnnnnnnnnnnnnnnnnn
nnnnnnnnnnnnnnnnnnnnnnnnnnnnnnnnnnnnnnnnnnnnnnnnnnnnnnnnnnnn
nnnnnnnnnnnnnnnnnnnnnnnnnnnnnnnnnnnnnnnnnnnnnnnnnnnnnnnnnnnn
nnnnnnnnnnnnnnnnnnnnnnnnnnnnnnnnnnnnnnnnnnnnnnnnnnnnnnnnnnnn
nnnnnnnnnnnnnnnnnnnnnnnnnnnnnnnnnnnnnnnnnnnnnnnnnnnnnnnnnnnn
nnnnnnnnnnnnnnnnnnnnnnnnnnnnnnnnnnnnnnnnnnnnnnnnnnnnnnnnnnnn
nnnnnnnnnnnnnnnnnnnnnnnnnnnnnnnnnnnnnnnnnnnnnnnnnnnnnnnnnnnn
nnnnnnnnnnnnnnntctgtgaatgcaagaccatgtagcagtcctttggtgttctctacc
aaagatggaatgttattattgggagaaggcccttctcccagggctcgtcggctgccacct
catctggcttggtgctctattgactgggaccagctgtgtctacatcaccccctaggctct
gggggatttggttctgtctacaaggctacttactatggaactacagtggctgtaaagcag
gtgaagaaatgcagtaagaaccggttggcatcacgacaaagcttctgggcagaactaaat
gtggcacgccttagtcataacaatgtggtacgtgtaatagctgctagtgcatgttctcct
accaatcagaacagtttggggaccatcataatggaatatgtaggtaacagcactttgcac
catgttatctatgggacaggatgtacggtagcaaaaagtaaggataatgagctttgttgt
---ggctatgaacctttgagtataatgcagtctctgagctactcatgtgacattgtggca
ggcttggtctttctccattcacaattaactgtgcatctggatttaaaacctgccaacata
ttcatcactgaacaaaatgtctgcaagattggagactttggatgctcactcaaactagag
gatgctacttcatcaagcccacagctttatcatcaagggggaacatacacacaccgtgct
cctgaactccttaaaggagaaagagtcacccccaaggcagatatctactcctttgccatc
accctctggcaaatgattacactggaagagccttatttgggtgagcgtcagtatgtactc
tattctgtggtggcacataatttgcgtccttctctgactgcatctgtgtttagaggatca
atc------nnnnnnnnnnnnnnnnnnnnnnnnnnnnnnnnnnnnnnnnnnnnnnnnnnn
nnnnnnnnnnnnnnnnnnnnnnnnnnnnnnnnnnnnnnnnnnnnnnnnnnnnnnnnnnnn
nnnnnnnnnnnnnnnnnnnnnnnnnnnnnnnnnnnnnnnnnnnnnnnnnnnnnnnnnnnn
nnnnnnnnnnnnnnnnnnnnnnnnnnnnnnnnnnnnnnnnnnnnnnnnnnnnnnnnnnnn
nnnnnnnnnnnnnnnnnnnnnnnnnnnnnnnnnnnnnnnnnnnnnnnnnnnnnnnnnnnn
nnnnnnnnnnnnnnnnnnnnnnnnnnnnnnnnnnnnnnnnnnnnnnnnnnnnnnnnnnnn
nnnnnnnnnnnnnnnnnnnnnnnnnnnnnnnnnnnnnnnnnnnnnnnnnnnnnnnnnnnn
nnnnnnnnnnnnnnnnnnnnnnnnnnnnnnnnnnnnnnnnnnnnnnnnnnnnnnnnnnnn
nnnnnnnnnnnnnnnnnnnnnnnnnnnnnnnnnnnnnnnnnnnnnnnnnnnnnnnnnnnn
nnnnnnnnnnnnnnnnnnnnnnnnnnnnnnnnnnnnnnnnnnnnnnnnnnnnnnnnnnnn
nnnnnnnnnnnnnnnnnnnnnnnnnnnnnnnnnnnnnnnnnnnnnnnnnnnnnnnnnnnn
nnnnnnnnnnnnnnnnnnnnnnnnnnnnnnnnnnnnnnnnnnnnnnnnnnnnnnnnnnnn
nnnnnnnnnnnnnnnnnnnnnnnnnnnnnnnnnnnnnnnnnnnnnnnnnnnnnnnnnnnn
nnnnnnnnnnnnnnnnnnnnnnnnnnnnnnnnnnnnnnnnnnnnnnnnnnnnnnnnnnnn
nnnnnnnnnnnnnnnnnnnnnnnnnnnnnnnnnnnnnnnnnnnnnnnnnnnnnnnnnnnn
nnnnnnnnnnnnnnnnnnnnnnnnnnnnnnnnnnnnnnnnnnnnnnnnnnnnnnnnnnnn
nnnnnnnnnnnnnnnnnnnnnnnnnnnnnnnnnnnnnnnnnnnnnnnnnnnnnnnnnnnn
nnnnnnnnnnnnnnnnnnnnnnnnnnnnnnnnnnnnnnnnnnnnnnnnnnnnnnnnnnnn
nnnnnnnnnnnnnnnnnnnnnnnnnnnnnnnnnnnnnnnnnnnnnnnnnnnnnnnnnnnn
nnnnnnnnnnnnnnnnnnnnnnnnnnnnnnnnnnnnnnnnnnnnnnnnnnn
>Aspronema_cochabambae
gcttagccctaaacatagacaattaatacaatattgtccgccagagaactacaagtgaaa
aactagaaactctaaggacttggcggtaccccacatcagcctagaggagcctgtcctata
atcgataatccacgctgcaccttaccatttctggaaacagcctatataccgccgtcgaag
cttaccctatgaaagaaaaaagtaagcaaaacagttaataactaaaacgtcaggtcaagg
tgtagcacatgaaatggaagagatgggctacattttctatcagaaaaacgaacagcacaa
tgaaatctgtacttaaaggcggatttagcagtaaggaaaaaaagactttaccttaaaccc
gctctg---------aggtcccgcctgcccagtgtttcaacggccgcggtattctaaccg
tgcaaaggtagcgtaatcacttgtcttttaaataaagacctgtatgaacggctaaatgag
gataaacctgtctcttataactaatcagtgaaactgatcttccagtacaaaagctggaat
aaacacataagacgagaagaccctgtggagcttaactaaacgttttcagttggggcgact
tcggaataaaatgtaacttccgagcacagagccataagactaacaagtcaaagacccggc
gccgatcaacgaaccaagttaccccagggataacagcgcaatcttcttcgagagccccta
tcaacaagaaggtttacgacctcgatgttggatcaggacacccaaatggtgcagccgtta
atggttcgtttgttcaacgattaacagtcctacgtgatctgagt------nnnnnnnnnn
nnnnnnnnnnnnnnnnnnnnnnnnnnnnnnnnnnnnnnnnnnnnnnnnnnnnnnnnnnnn
nnnnnnnnnnnnnnnnnnnnnnnnnnnnnnnnnnnnnnnnnnnnnnnnnnnnnnnnnnnn
nnnnnnnnnnnnnnnnnnnnnnnnnnnnnnnnnnnnnnnnnnnnnnnnnnnnnnnnnnnn
nnnnnnnnnnnnnnnnnnnnnnnnnnnnnnnnnnnnnnnnnnnnnnnnnnnnnnnnnnnn
nnnnnnnnnnnnnnnnnnnnnnnnnnnnnnnnnnnnnnnnnnnnnnnnnnnnnnnnnnnn
nnnnnnnnnnnnnnnnnnnnnnnnnnnnnnnnnnnnnnnnnnnnnnnnnnnnnnnnnnnn
nnnnnnnnnnnnnnnnnnnnnnnnnnnnnnnnnnnnnnnnnnnnnnnnnnnnnnnnnnnn
nnnnnnnnnnnnnnnnnnnnnnnnnnnnnnnnnnnnnnnnnnnnnnnnnnnnnnnnnnnn
nnnnnnnnnnnnnnnnnnnnnnnnnnnnnnnnnnnnnnnnnnnnnnnnnnnnnnnnnnnn
nnnnnnnnnnnnnnnnnnnnnnnnnnnnnnnnnnnnnnnnnnnnnnnnnnnnnnnnnnnn
nnnnnnnnnnnnnnnnnnnnnnnnnnnnnnnnnnnnnnnnnnnnnnnnnnnnnnnnnnnn
nnnnnnnnnnnnnnnnnnnnnnnnnnnnnnnnnnnnnnnnnnnnnnnnnnnnnnnnnnnn
nnnnnnnnnnnnnnnnnnnnnnnnnnnnnnnnnnnnnnnnnnnnnnnnnnnnnnnnnnnn
nnnnnnnnnnnnnnnnnnnnnnnnnnnnnnnnnnnnnnnnnnnnnnnnnnnnnnnnnnnn
nnnnnnnnnnnnnnnnnnnnnnnnnnnnnnnnnnnnnnnnnnnnnnnnnnnnnnnnnnnn
nnnnnnnnnnnnnnnnnnnnnnnnnnnnnnnnnnnnnnnnnnnnnnnnnnnnnnnnnnnn
nnnnnnnnnnnnnnnnnnnnnnnnnnnnnnnnnnnnnnnnnnnnnnnnnnnnnnnnnnnn
nnnnnnnnnnnnnnnnnnnnnnnnnnnnnnnnnnnnnnnnnnnnnnnnnnnnnnnnnnnn
nnnnnnnnnnnnnnnnnnnnnnnnnnnnnnnnnnnnnnnnnnnnnnnnnnnnnnnnnnnn
nnnnnnnnnnnnnnnnnnnnnnnnnnnnnnnnnnnnnnnnnnnnnnnnnnnnnnnnnnnn
nnnnnnnnnnnnnnnnnnnnnnnnnnnnnnnnnnnnnnnnnnnnnnnnnnnnnnnnnnnn
nnnnnnnnnnnnnnnnnnnnnnnnnnnnnnnnnnnnnnnnnnnnnnnnnnnnnnnnnnnn
nnnnnnnnnnnnnnnnnnnnnnnnnnnnnnnnnnnnnnnnnnnnnnnnnnnnnnnnnnnn
nnnnnnnnnnnnnnnnnnnnnnnnnnnnnnnnnnnnnnnnnnnnnnnnnnnnnnnnnnnn
nnnnnnnnnnnnnnnnnnnnnnnnnnnnnnnnnnnnnnnnnnnnnnnnnnnnnnnnnnnn
nnnnnnnnnnnnnnnnnnnnnnnnnnnnnnnnnnnnnnnnnnnnnnnnnnnnnnnnnnnn
nnnnnnnnnnnnnnnnnnnnnnnnnnnnnnnnnnnnnnnnnnnnnnnnnnnnnnnnnnnn
nnnnnnnnnnnnnnnnnnnnnnnnnnnnnnnnnnnnnnnnnnnnnnnnnnnnnnnnnnnn
nnnnnnnnnnnnnnnnnnnnnnnnnnnnnnnnnnnnnnnnnnnnnnnnnnnnnnnnnnnn
nnnnnnnnnnnnnnnnnnnnnnnnnnnnnnnnnnnnnnnnnnnnnnnnnnnnnnnnnnnn
nnnnnnnnnnnnnnnnnnnnnnnnnnnnnnnnnnnnnnnnnnnnnnnnnnnnnnnnnnnn
nnnnnnnnnnnnnnnnnnnnnnnnnnnnnnnnnnnnnnnnnnnnnnnnnnnnnnnnnnnn
nnnnnnnnnnnnnnnnnnnnnnnnnnnnnnnnnnnnnnnnnnnnnnnnnnnnnnnnnnnn
nnnnnnnnnnnnnnnnnnnnnnnnnnnnnnnnnnnnnnnnnnnnnnnnnnnnnnnnnnnn
nnnnnnnnnnnnnnnnnnnnnnnnnnnnnnnnnnnnnnnnnnnnnnnnnnnnnnnnnnnn
nnnnnnnnnnnnnnnnnnnnnnnnnnnnnnnnnnnnnnnnnnnnnnnnnnnnnnnnnnnn
nnnnnnnnnnnnnnnnnnnnnnnnnnnnnnnnnnnnnnnnnnnnnnnnnnnnnnnnnnnn
nnnnnnnnnnnnnnnnnnnnnnnnnnnnnnnnnnnnnnnnnnnnnnnnnnnnnnnnnnnn
nnnnnnnnnnnnnnnnnnnnnnnnnnnnnnnnnnnnnnnnnnnnnnnnnnnnnnnnnnnn
nnnnnnnnnnnnnnnnnnnnnnnnnnnnnnnnnnnnnnnnnnnnnnnnnnnnnnnnnnnn
nnnnnnnnnnnnnnnnnnnnnnnnnnnnnnnnnnnnnnnnnnnnnnnnnnnnnnnnnnnn
nnnnnnnnnnnnnnnnnnnnnnnnnnnnnnnnnnnnnnnnnnnnnnnnnnnnnnnnnnnn
nnnnnnnnnnnnnnnnnnnnnnnnnnnnnnnnnnnnnnnnnnnnnnnnnnnnnnnnnnnn
nnnnnnnnnnnnnnnnnnnnnnnnnnnnnnnnnnnnnnnnnnnnnnnnnnnnnnnnnnnn
nnnnnnnnnnnnnnnnnnnnnnnnnnnnnnnnnnnnnnnnnnnnnnnnnnnnnnnnnnnn
nnnnnnnnnnnnnnnnnnnnnnnnnnnnnnnnnnnnnnnnnnnnnnnnnnnnnnnnnnnn
nnnnnnnnnnnnnnnnnnnnnnnnnnnnnnnnnnnnnnnnnnnnnnnnnnnnnnnnnnnn
nnnnnnnnnnnnnnnnnnnnnnnnnnnnnnnnnnnnnnnnnnnnnnnnnnnnnnnnnnnn
nnnnnnnnnnnnnnnnnnnnnnnnnnnnnnnnnnnnnnnnnnnnnnnnnnnnnnnnnnnn
nnnnnnnnnnnnnnnnnnnnnnnnnnnnnnnnnnnnnnnnnnnnnnnnnnnnnnnnnnnn
nnnnnnnnnnnnnnnnnnnnnnnnnnnnnnnnnnnnnnnnnnnnnnnnnnnnnnnnnnnn
nnnnnnnnnnnnnnnnnnnnnnnnnnnnnnnnnnnnnnnnnnnnnnnnnnnnnnnnnnnn
nnnnnnnnnnnnnnnnnnnnnnnnnnnnnnnnnnnnnnnnnnnnnnnnnnnnnnnnnnnn
nnnnnnnnnnnnnnnnnnnnnnnnnnnnnnnnnnnnnnnnnnnnnnnnnnnnnnnnnnnn
nnnnnnnnnnnnnnnnnnnnnnnnnnnnnnnnnnnnnnnnnnnnnnnnnnn
>Aspronema_dorsivittatum
gcttagccctaaacatagacaattaacacaatattgtccgccagagaactacaagtgaaa
aactggaaactctaaggacttggcggtaccccacatcagcctagaggagcctgtcctata
atcgataatccacgttgtaccttaccatttctagaaacagcctatataccgccgtcgaag
cttaccctatgaaagaaaaaagtaagcaaaatagttaaaaactaaaacgtcaggtcaagg
tgtagcacatgaaatggaagagatgggctacattttctatcagaaaaacgaacagcacaa
tgaaatctgtactcaaaggcggatttagcagtaaggaaaaaaagattctaccttaaaccc
gctctgacgagcttcttgtgccgcttgcacagtgttgcttcgggcgcgggattccaacag
tgcaaagggggcgtgatcacttgtcttttaaataaagacccgtatgaacggctaaatgag
gataaacctgtctcttataactaatcagtgaaactgatcttccagtacaaaagctggaat
aaacacataagacgagaagaccctgtggagcttaactaaacgttttcagttggggcgact
tcggaataaaacacaacttccgagcacagagccacaagactaacaagtcaaagacccggc
gccgatcaacgaaccaagttaccccagggataacagcgcaatcttcttcgagagccccta
tcaacaagaaggtttacgacctcgatgttggatcaggacacccaaatggtgcagccgtta
acggttcgtttgttcaacgattaacagtcctacgtgatctgagttcagacgatcccagcc
gctatatctcagcygatgaactaggtgacctgtaccagagctttgtacgggactacccag
gtgagccaaacctcaaggaccacagatctctgacatttgcagacaggggctgtgccttaa
ggctgtttaattaacttctttctctctgtttgtagtggtgtcaattgaggacccctttga
cc------------------------------aaaactcatccaattctaaaaatcgtta
ataactcattcattgatctacccactccttcaaacatttcagcttgatgaaactttggct
ccctcttaggtgcctgcctaatcgcacaagtcattactggattatttctagctatacact
acacagcagatatttcctccgcattctcctccgtagcccacatttgccgagacgtccaat
acggctgacttgtacgaaacctccacgccaacggcgcctccatatttttcatctgtattt
accttcacattggacgaggcctttactacggatcttatatatacaaagaaacttgaaaca
ttggagttgttcttcttcttctagttatagcaactgccttcgtcggatatgtactacca-
--tgaggccaaatatcattctgaggagctactgttatcaccaacctactttcagcagttc
cttatgtaggaacaagcctcgttgaatgaatttgaggaggcttt----------------
-----tcagtagataacgcaaccctaactcgattcttctcctttcactttatccttccct
tcattattataggagcatcaataatccacctactctttctacacgagacaggatcaaaca
accccacaggcctaaattcaaacaccgacaaaatcccatttcacccatacttctcctaca
aagatatattaggagcagccctaataattctacttctattaacattagctcttttctcac
caaacctactaggcgacccagaaaactttactccagcaaaccccctagttactccacccc
acattaaaccagagtgatatttcctttttgcctacgccatcctacgctctatcccaaaca
aacttggaggggtcttggctctacttttttctattcttatcctcctgttagtaccaatac
tccacacatcaaaacaacgaggaaacgccttccgcccaatatcacaagccattttctgac
tactagtcacaaaca---------------------------------------------
------------------------------------------------------------
---------------------------gaacagttatgtctacatcaccccctaggctct
ggtggctttggttgtgtctacaaaggtacttactatggaactactgtggctataaaacaa
gtgaagaaatgcagtaagaaccgtttggcatcacgacaaagcttctgggcagaactgaat
gtggcacgccttagtcataacaatgtggtacgtgtaatagctgctagtgcatgttctcct
gccagtcaggacagtttgggtaccatcataatggaatatgtaggtaacagcactttgcac
catgttatctatggaactggaagtatgataacaaaaaggaaggataatgggcttggttgt
---ggatatgaacctttgagtataacacagtctctaagctactcatgtgacatagtggca
ggcttggtctttctccattcacaattaattgtgcatcttgatttaaaacctgccaatata
ttcatcactgaacaaaatgtttgcaagattggagactttggaagctcacaaaaactagag
gattctatatcatcaaatgcccagctttgtcagcagggtggaacatatacacaccgtgct
cctgaactccttaaaggagaaagagtc---------------------------------
------------------------------------------------------------
------------------------------------------------------------
-------------------------ctaatgac--ctttgtcaagctggtctcatggtaa
gatctagattcta-aatggacga--tttctaa---------aattgtgatgtgaaaccct
-ga---------tgttgaatcattc------------tggattgctggcttttg------
---ggg-----gggggcagtaattatctcactatatgagtatacatagcgatacttgtaa
catt-cctgcaaac--acttgttggggt-ggatgtttt-cttcttgctgatttgagatgg
tctgggtcc-tgccccatc-cacccacc---tctgctttctttctccaggtatgacaatg
agtttg-----------------------cagaaaaagaagatggagtctgacttgtccc
agctgcagacggaggtggaggaggcagtgcaagaatgcaggaatgcagaggagaaggcaa
aaaaggcyatcactgat-------------------------nnnnnnnnnnnnnnnnnn
nnnnnnnnnnnnnnnnnnnnnnnnnnnnnnnnnnnnnnnnnnnnnnnnnnnnnnnnnnnn
nnnnnnnnnnnnnnnnnnnnnnnnnnnnnnnnnnnnnnnnnnnnnnnnnnnnnnnnnnnn
nnnnnnnnnnnnnnnnnnnnnnnnnnnnnnnnnnnnnnnnnnnnnnnnnnnnnnnnnnnn
nnnnnnnnnnnnnnnnnnnnnnnnnnnnnnnnnnnnnnnnnnnnnnnnnnnnnnnnnnnn
nnnnnnnnnnnnnnnnnnnnnnnnnnnnnnnnnnnnnnnnnnnnnnnnnnnnnnnnnnnn
nnnnnnnnnnnnnnnnnnnnnnnnnnnnnnnnnnnnnnnnnnnnnnnnnnnnnnnnnnnn
nnnnnnnnnnnnnnnnnnnnnnnnnnnnnnnnnnnnnnnnnnnnnnnnnnnnnnnnnnnn
nnnnnnnnnnnnnnnnnnnnnnnnnnnnnnnnnnnnnnnnnnnnnnnnnnnnnnnnnnnn
nnnnnnnnnnnnnnnnnnnnnnnnnnnnnnnnnnnnnnnnnnnnnnnnnnnnnnnnnnnn
nnnnnnnnnnnnnnnnnnnnnnnnnnnnnnnnnnnnnnnnnnnnnnnnnnnnnnnnnnnn
nnnnnnnnnnnnnnnnnnnnnnnnnnnnnnnnnnnnnnnnnnnnnnnnnnn
>Ateuchosaurus
gcttagcccttaacacagacagtcaacacactattgtccgccagagaactacgagcgaaa
aacttaaaactccaaggacttggcggttctccacaccagcctagaggagcctgtcctata
atcgataccccacgttatacctcaccaccccttgcaacagcctatataccgccgtcgcag
cctaccttgtgaaagaaaacagtaggcaaaacagtaaactactaaaacgtcaggtcaagg
tgtagccaatgaggtggaagagatgggctacattttctaaaagaaaaacgaatagcgcca
tgaaacaggcgtttgaaggcggatttagcagtaaggat-taaaaagactacctaaaatat
gctctgnnnnnnnnnnnnnnnnnnnnnnnnnnnnnnnnnnnnnnnnnnnnnnnnnnnnnn
nnnnnnnnnnnnnnnnnnnnnnnnnnnnnnnnnnnnnnnnnnnnnnnnnnnnnnnnnnnn
nnnnnnnnnnnnnnnnnnnnnnnnnnnnnnnnnnnnnnnnnnnnnnnnnnnnnnnnnnnn
nnnnnnnnnnnnnnnnnnnnnnnnnnnnnnnnnnnnnnnnnnnnnnnnnnnnnnnnnnnn
nnnnnnnnnnnnnnnnnnnnnnnnnnnnnnnnnnnnnnnnnnnnnnnnnnnnnnnnnnnn
nnnnnnnnnnnnnnnnnnnnnnnnnnnnnnnnnnnnnnnnnnnnnnnnnnnnnnnnnnnn
nnnnnnnnnnnnnnnnnnnnnnnnnnnnnnnnnnnnnnnnnnnnnnnnnnnnnnnnnnnn
nnnnnnnnnnnnnnnnnnnnnnnnnnnnnnnnnnnnnnnnnnnnnnnnnnnnnnnnnnnn
nnnnnnnnnnnnnnnnnnnnnnnnnnnnnnnnnnnnnnnnnnnnnnnnnnnnnnnnnnnn
nnnnnnnnnnnnnnnnnnnnnnnnnnnnnnnnnnnnnnnnnnnnnnnnnnnnnnnnnnnn
nnnnnnnnnnnnnnnnnnnnnnnnnnnnnnnnnnnnnnnnnnnnnnnnnnnnnnnnnnnn
nn----------------------------------------------------------
----------------------------------------------------ctttggct
cattgctcggagtctgcctagtggcccaaatcatcaccggcttatttctagcaatacact
acacagcagacgtcacatccgccttctcatcagtcgcccacatttgccgagacgtacaac
acggatgactcgtccgaaacctccacgccaacggggcctccatattctttatttgcctct
atatccacattggtcgtggcctatattatggctcctactcaaacaaagaaacatgaaaca
tcggagtcatcctgtttctccttgtcatagctacagcattcgttggatacgtcctgcca-
--tgaggacaaatatccttctgaggcgcaaccgtcatcaccaacctcctctccgcggtcc
cttacatcgggacagccctcgtagaatgaatttgggggggcttc----------------
-----tcagttgacaatgcaaccctaacccgattctttaccttccacttccttctcccat
ttatagttgccggagcatcaatactacacctcctattccttcatgaaacaggctcaaaca
acccaaccggactaaactcaaacacagacaaaatcccatttcacccatactactcctaca
aggacctactcggactcgctctcctaattataactttactgctcctagcccttttctccc
caaacctcctaggagacccagaaaacttcacccctgcaaacccgcttgtcacaccaccgc
acatcaaacc--------------------------------------------------
------------------------------------------------------------
------------------------------------------------------------
------------------------------------------------------------
------------------------------------------------------------
------------------------------------------------------------
------------------------------------------------------------
---------tacagtaagaaccctttggcatcacgacaaagcttctgggcagaactaaat
gtggcacgtcttcgtcataacaatgtagtacgtgtaatagctgctagtgcatattcccct
gccagtcaggacagtttgggtacaatcataatggaatatgtaggtaatggcactttgcat
catgttatctatgggactgcaaatgtgataacaaaaaagaaggacaatgggcttggttgt
---tgctatgaacctttgagtataaagcagtctctgagttactcgtgtgacattgtggca
ggcttggtctttctccattcacaattaattgtgcatctggatttaaaacctgccaacgta
ttcatcactgaacaaaatgtttgcaa----------------------------------
------------------------------------------------------------
------------------------------------------------------------
------------------------------------------------------------
------------------------------------------------------------
---------nnnnnnnnnnnnnnnnnnnnnnnnnnnnnnnnnnnnnnnnnnnnnnnnnnn
nnnnnnnnnnnnnnnnnnnnnnnnnnnnnnnnnnnnnnnnnnnnnnnnnnnnnnnnnnnn
nnnnnnnnnnnnnnnnnnnnnnnnnnnnnnnnnnnnnnnnnnnnnnnnnnnnnnnnnnnn
nnnnnnnnnnnnnnnnnnnnnnnnnnnnnnnnnnnnnnnnnnnnnnnnnnnnnnnnnnnn
nnnnnnnnnnnnnnnnnnnnnnnnnnnnnnnnnnnnnnnnnnnnnnnnnnnnnnnnnnnn
nnnnnnnnnnnnnnnnnnnnnnnnnnnnnnnnnnnnnnnnnnnnnnnnnnnnnnnnnnnn
nnnnnnnnnnnnnnnnnnnnnnnnnnnnnnnnnnnnnnnnnnnnnnnnnnnnnnnnnnnn
nnnnnnnnnnnnnnnnnnnnnnnnnnnnnnnnnnnnnnnnnnnnnnnnnnnnnnnnnnnn
nnnnnnnnnnnnnnnnnnnnnnnnnnnnnnnnnnnnnnnnnnnnnnnnnnnnnnnnnnnn
nnnnnnnnnnnnnnnnnnnnnnnnnnnnnnnnnnnnnnnnnnnnnnnnnnnnnnnnnnnn
nnnnnnnnnnnnnnnnnnnnnnnnnnnnnnnnnnnnnnnnnnnnnnnnnnnnnnnnnnnn
nnnnnnnnnnnnnnnnnnnnnnnnnnnnnnnnnnnnnnnnnnnnnnnnnnnnnnnnnnnn
nnnnnnnnnnnnnnnnnnnnnnnnnnnnnnnnnnnnnnnnnnnnnnnnnnnnnnnnnnnn
nnnnnnnnnnnnnnnnnnnnnnnnnnnnnnnnnnnnnnnnnnnnnnnnnnnnnnnnnnnn
nnnnnnnnnnnnnnnnnnnnnnnnnnnnnnnnnnnnnnnnnnnnnnnnnnnnnnnnnnnn
nnnnnnnnnnnnnnnnnnnnnnnnnnnnnnnnnnnnnnnnnnnnnnnnnnnnnnnnnnnn
nnnnnnnnnnnnnnnnnnnnnnnnnnnnnnnnnnnnnnnnnnnnnnnnnnnnnnnnnnnn
nnnnnnnnnnnnnnnnnnnnnnnnnnnnnnnnnnnnnnnnnnnnnnnnnnnnnnnnnnnn
nnnnnnnnnnnnnnnnnnnnnnnnnnnnnnnnnnnnnnnnnnnnnnnnnnnnnnnnnnnn
nnnnnnnnnnnnnnnnnnnnnnnnnnnnnnnnnnnnnnnnnnnnnnnnnnn
>Bassiana
gcttagtcgtaaacaaagacagtaatcacaacactgttcgccagagaactacaagcacaa
agctcaaaactccaaggacttggcggtgctccataccagcctagaggagcctgtcctata
atcgataccccacgatccacctcaccactttttgaaacagcctatataccgccgtcccag
cctaccttatgaaagaaaaaagtaggcggaatagccactcactagaacgtcaggtcaagg
tgtagcacataaagcggaagagatgggctacactctctaacagagaaacgaacagcataa
tgaaa-ccctgctcgaaggcggatttagcagtaagaaaacaaagtattcatcttaaataa
gccctgnnnnnnnnnnnnnnnnnnnnnnnnnnnnnnnnnnnnnnnnnnnnnnnnnnnnnn
nnnnnnnnnnnnnnnnnnnnnnnnnnnnnnnnnnnnnnnnnnnnnnnnnnnnnnnnnnnn
nnnnnnnnnnnnnnnnnnnnnnnnnnnnnnnnnnnnnnnnnnnnnnnnnnnnnnnnnnnn
nnnnnnnnnnnnnnnnnnnnnnnnnnnnnnnnnnnnnnnnnnnnnnnnnnnnnnnnnnnn
nnnnnnnnnnnnnnnnnnnnnnnnnnnnnnnnnnnnnnnnnnnnnnnnnnnnnnnnnnnn
nnnnnnnnnnnnnnnnnnnnnnnnnnnnnnnnnnnnnnnnnnnnnnnnnnnnnnnnnnnn
nnnnnnnnnnnnnnnnnnnnnnnnnnnnnnnnnnnnnnnnnnnnnnnnnnnnnnnnnnnn
nnnnnnnnnnnnnnnnnnnnnnnnnnnnnnnnnnnnnnnnnnnnnnnnnnnnnnnnnnnn
nnnnnnnnnnnnnnnnnnnnnnnnnnnnnnnnnnnnnnnnnnnnnnnnnnnnnnnnnnnn
nnnnnnnnnnnnnnnnnnnnnnnnnnnnnnnnnnnnnnnnnnnnnnnnnnnnnnnnnnnn
nnnnnnnnnnnnnnnnnnnnnnnnnnnnnnnnnnnnnnnnnnnnnnnnnnnnnnnnnnnn
nn----------------------------------------------------------
----------------------------------------------------ctttggct
cattactaggaacatgcctcattattcaagtcctcaccggcctatttttagcaatacact
acacagccgacatctcatcagcattctcctccatcgcccacatctgccgagatgtccaat
acggctggttaatccgaaacatgcacgccaacggggcctccatattcttcatctgcatct
acctacacatcggccgaggactatattatggatcttacacatacaaagaaacatgaaaca
ttggtgttattctactcttactcgttatagcaaccgccttcgtgggatacgtactaccc-
--tggggccaaatgtccttctgaggggcgaccgttattacaaacctactctcagcagtcc
cctacattggccaaactcttgttgaatgaatctgaggcggattt----------------
-----tcagtagataacgcaaccttaacccgattcttttccttccacttcatcctaccat
ttgccattataggagcatccatactccacctattatttctgcatgagacaggctcaaaca
acccaataggtctaaactcaagcacagataaaatcccattccacccatactactcttata
aagacctattagggctaattctacttaccctctctctcctattgttagccctatttttcc
caaacctactaggcgacccagaaaattttacaccagcaaacccgctagtcacacctcccc
acatcaaacc--------------------------------------------------
------------------------------------------------------------
------------------------------------------------------------
------------------------------------------------------------
--------------------------------ttccagcaggtctcgtcgactgccacct
cacttggcttggtgctctattgactgggaacagttatgtctccatcacccacttggctct
ggtggttttggttctgtttacaaggctacctactatggatctactgtggctgtaaagcaa
gtgaagaaatacagtaagaaccgtttggcatcacgacaaagcttctgggcagaactgaat
gtggcacgccttagtcataacaatgtggtacgtgttatagctgctagtgcatgttctcct
gccagtcaagacagtttgggtactatcataatggaatatgtcggtaacagcactttgcac
catgttatctatggaactggaagtatgataacaaaaaggaaagatagt---tttgtttgt
---ggctatgaacctttaagtataatgcagtctttgagctactcgtgtgacattgttgca
ggcttggtctttctccattcacaattcattgtgcatcttgatttaaaacctgccaatata
ttcatcactgaacacaatgtttgcaagattggagactttggaagctcacaaaaactagaa
gttgttacatcaccaagcccacagctttgccagcaggggggaacttacacacactgtgct
cctgaacttcttaaaggagaaagaatcaccaccaaggcagatatctactcttttgccatt
accctttggcaaatgcttacatgggaagaaccttatttgggtgagcgccagtatgtactc
tactctgtggtggctcataatttgcgaccctctctgtctgcagctgtgtt----------
---------nnnnnnnnnnnnnnnnnnnnnnnnnnnnnnnnnnnnnnnnnnnnnnnnnnn
nnnnnnnnnnnnnnnnnnnnnnnnnnnnnnnnnnnnnnnnnnnnnnnnnnnnnnnnnnnn
nnnnnnnnnnnnnnnnnnnnnnnnnnnnnnnnnnnnnnnnnnnnnnnnnnnnnnnnnnnn
nnnnnnnnnnnnnnnnnnnnnnnnnnnnnnnnnnnnnnnnnnnnnnnnnnnnnnnnnnnn
nnnnnnnnnnnnnnnnnnnnnnnnnnnnnnnnnnnnnnnnnnnnnnnnnnnnnnnnnnnn
nnnnnnnnnnnnnnnnnnnnnnnnnnnnnnnnnnnnnnnnnnnnnnnnnnnnnnnnnnnn
nnnnnnnnnnnnnnnnnnnnnnnnnnnnnnnnnnnnnnnnnnnnnnnnnnnnnnnnnnnn
nnnnnnnnnnnnnnnnnnnnnnnnnnnnnnnnnnnnnnnnnnnnnnnnnnnnnnnnnnnn
nnnnnnnnnnnnnnnnnnnnnnnnnnnnnnnnnnnnnnnnnnnnnnnnnnnnnnnnnnnn
nnnnnnnnnnnnnnnnnnnnnnnnnnnnnnnnnnnnnnnnnnnnnnnnnnnnnnnnnnnn
nnnnnnnnnnnnnnnnnnnnnnnnnnnnnnnnnnnnnnnnnnnnnnnnnnnnnnnnnnnn
nnnnnnnnnnnnnnnnnnnnnnnnnnnnnnnnnnnnnnnnnnnnnnnnnnnnnnnnnnnn
nnnnnnnnnnnnnnnnnnnnnnnnnnnnnnnnnnnnnnnnnnnnnnnnnnnnnnnnnnnn
nnnnnnnnnnnnnnnnnnnnnnnnnnnnnnnnnnnnnnnnnnnnnnnnnnnnnnnnnnnn
nnnnnnnnnnnnnnnnnnnnnnnnnnnnnnnnnnnnnnnnnnnnnnnnnnnnnnnnnnnn
nnnnnnnnnnnnnnnnnnnnnnnnnnnnnnnnnnnnnnnnnnnnnnnnnnnnnnnnnnnn
nnnnnnnnnnnnnnnnnnnnnnnnnnnnnnnnnnnnnnnnnnnnnnnnnnnnnnnnnnnn
nnnnnnnnnnnnnnnnnnnnnnnnnnnnnnnnnnnnnnnnnnnnnnnnnnnnnnnnnnnn
nnnnnnnnnnnnnnnnnnnnnnnnnnnnnnnnnnnnnnnnnnnnnnnnnnnnnnnnnnnn
nnnnnnnnnnnnnnnnnnnnnnnnnnnnnnnnnnnnnnnnnnnnnnnnnnn
>Bellatorias
nnnnnnnnnnnnnnnnnnnnnnnnnnnnnnnnnnnnnnnnnnnnnnnnnnnnnnnnnnnn
nnnnnnnnnnnnnnnnnnnnnnnnnnnnnnnnnnnnnnnnnnnnnnnnnnnnnnnnnnnn
nnnnnnnnnnnnnnnnnnnnnnnnnnnnnnnnnnnnnnnnnnnnnnnnnnnnnnnnnnnn
nnnnnnnnnnnnnnnnnnnnnnnnnnnnnnnnnnnnnnnnnnnnnnnnnnnnnnnnnnnn
nnnnnnnnnnnnnnnnnnnnnnnnnnnnnnnnnnnnnnnnnnnnnnnnnnnnnnnnnnnn
nnnnnnnnnnnnnnnnnnnnnnnnnnnnnnnnnnnnnnnnnnnnnnnnnnnnnnnnnnnn
nnnnnnnnnnnnnnnnnnnnnnnnnnnnnnnnnnnnnnnnnnnnnnnnnnnnnnnnnnnn
nnnnnnnnnnnnnnnnnnnnnnnnnnnnnnnnnnnnnnnnnnnnnnnnnnnnnnnnnnnn
nnnnnnnnnnnnnnnnnnnnnnnnnnnnnnnnnnnnnnnnnnnnnnnnnnnnnnnnnnnn
nnnnnnnnnnnnnnnnnnnnnnnnnnnnnnnnnnnnnnnnnnnnnnnnnnnnnnnnnnnn
nnnnnnnnnnnnnnnnnnnnnnnnnnnnnnnnnnnnnnnnnnnnnnnnnnnnnnnnnnnn
nnnnnnnnnnnnnnnnnnnnnnnnnnnnnnnnnnnnnnnnnnnnnnnnnnnnnnnnnnnn
nnnnnnnnnnnnnnnnnnnnnnnnnnnnnnnnnnnnnnnnnnnnnnnnnnnnnnnnnnnn
nnnnnnnnnnnnnnnnnnnnnnnnnnnnnnnnnnnnnnnnnnnnnnnnnnnnnnnnnnnn
nnnnnnnnnnnnnnnnnnnnnnnnnnnnnnnnnnnnnnnnnnnnnnnnnnnnnnnnnnnn
nnnnnnnnnnnnnnnnnnnnnnnnnnnnnnnnnnnnnnnnnnnnnnnnnnnnnnnnnnnn
nnnnnnnnnnnnnnnnnnnnnnnnnnnnnnnnnnnnnnnnnnnnnnnnnnnnnnnnnnnn
nnnnnnnnnnnnnnnnnnnnnnnnnnnnnnnnnnnnnnnnnnnnnnnnnnnnnnnnnnnn
nnnnnnnnnnnnnnnnnnnnnnnnnnnnnnnnnnnnnnnnnnnnnnnnnnnnnnnnnnnn
nnnnnnnnnnnnnnnnnnnnnnnnnnnnnnnnnnnnnnnnnnnnnnnnnnnnnnnnnnnn
nnnnnnnnnnnnnnnnnnnnnnnnnnnnnnnnnnnnnnnnnnnnnnnnnnnnnnnnnnnn
nnnnnnnnnnnnnnnnnnnnnnnnnnnnnnnnnnnnnnnnnnnnnnnnnnnnnnnnnnnn
nnnnnnnnnnnnnnnnnnnnnnnnnnnnnnnnnnnnnnnnnnnnnnnnnnnnnnnnnnnn
nnnnnnnnnnnnnnnnnnnnnnnnnnnnnnnnnnnnnnnnnnnnnnnnnnnnnnnnnnnn
nnnnnnnnnnnnnnnnnnnnnnnnnnnnnnnnnnnnnnnnnnnnnnnnnnnnnnnnnnnn
nnnnnnnnnnnnnnnnnnnnnnnnnnnnnnnnnnnnnnnnnnnnnnnnnnnnnnnnnnnn
nnnnnnnnnnnnnnnnnnnnnnnnnnnnnnnnnnnnnnnnnnnnnnnnnnnnnnnnnnnn
nnnnnnnnnnnnnnnnnnnnnnnnnnnnnnnnnnnnnnnnnnnnnnnnnnnnnnnnnnnn
nnnnnnnnnnnnnnnnnnnnnnnnnnnnnnnnnnnnnnnnnnnnnnnnnnnnnnnnnnnn
nnnnnnnnnnnnnnnnnnnnnnnnnnnnnnnnnnnnnnnnnnnnnnnnnnnnnnnnnnnn
nnnnnnnnnnnnnnnnnnnnnnnnnnnnnnnnnnnnnnnnnnnnnnnnnnnnnnnnnnnn
nnnnnnnnnnnnnnnnnnnnnnnnnnnnnnnnnnnnnnnnnnnnnnnnnnnnnnnnnnnn
nnnnnnnnnnnnnnnnnnnnnnnnnnnnnnnnnnnnnnnnnnnnnnnnnnnnnnnnnnnn
nnnnnnnnnnnnnnnnnnnnnnnnnnnnnnnnnnnnnnnnnnnnnnnnnnnnnnnnnnnn
nnnnnnnnnnnnnnn--------ttcacgatcgtgtagcagtcctttggtgttttccacc
acaggtggaatgctattattgggagaaggcccttctgccaggactcgtcggctgccacca
cacctggcttggtgctctattgactgggaacagttgtgtctatgtcaccctctaggctct
ggtggctttggttctgtctacaaggctacttactatggaactactgtggctgtaaagcaa
gtgaagaaatgcagtaagaaccgttcggcatcacgacaaagcttctgggcagaactgaat
gtggcacgccttagtcataacaatgtggtacgtgtaatagctgccagtgcatgttctcct
gccagtcaggacagtttgggtactatcataatggaatatgtaggtaacagcactttgcac
catgttatctatggaactggaagtatgataacaaagaggaaggataatgaacttggttat
---ggctatgaacctctgagtataacacagtctctgagctactcgtgtgacattgtggca
ggtttgctctttctccattcacaattaattgtgcatctggatttaaaacctgccaacata
ttcatcactgaacaaaatgtttgcaagattggagactttggaagctcacaaaaactagag
aatgctacatcatcaagcccacagctttgtcagcaggggggaacatacactcaccgtgct
cctgaactccttaaaggagaaagagtcacccccaaggcagatatctactcttttgccatc
accctctggcaaatggttacatgggaagagccttatgtgggtgagcgtcagtatgtactc
tactctgtggtggctcataatttgcgaccctctctgactgcagctgtgtttagaggatca
atcactg--nnnnnnnnnnnnnnnnnnnnnnnnnnnnnnnnnnnnnnnnnnnnnnnnnnn
nnnnnnnnnnnnnnnnnnnnnnnnnnnnnnnnnnnnnnnnnnnnnnnnnnnnnnnnnnnn
nnnnnnnnnnnnnnnnnnnnnnnnnnnnnnnnnnnnnnnnnnnnnnnnnnnnnnnnnnnn
nnnnnnnnnnnnnnnnnnnnnnnnnnnnnnnnnnnnnnnnnnnnnnnnnnnnnnnnnnnn
nnnnnnnnnnnnnnnnnnnnnnnnnnnnnnnnnnnnnnnnnnnnnnnnnnnnnnnnnnnn
nnnnnnnnnnnnnnnnnnnnnnnnnnnnnnnnnnnnnnnnnnnnnnnnnnnnnnnnnnnn
nnnnnnnnnnnnnnnnnnnnnnnnnnnnnnnnnnnnnnnnnnnnnnnnnnnnnnnnnnnn
nnnnnnnnnnnnnnnnnnnnnnnnnnnnnnnnnnnnnnnnnnnnnnnnnnnnnnnnnnnn
nnnnnnnnnnnnnnnnnnnnnnnnnnnnnnnnnnnnnnnnnnnnnnnnnnnnnnnnnnnn
nnnnnnnnnnnnnnnnnnnnnnnnnnnnnnnnnnnnnnnnnnnnnnnnnnnnnnnnnnnn
nnnnnnnnnnnnnnnnnnnnnnnnnnnnnnnnnnnnnnnnnnnnnnnnnnnnnnnnnnnn
nnnnnnnnnnnnnnnnnnnnnnnnnnnnnnnnnnnnnnnnnnnnnnnnnnnnnnnnnnnn
nnnnnnnnnnnnnnnnnnnnnnnnnnnnnnnnnnnnnnnnnnnnnnnnnnnnnnnnnnnn
nnnnnnnnnnnnnnnnnnnnnnnnnnnnnnnnnnnnnnnnnnnnnnnnnnnnnnnnnnnn
nnnnnnnnnnnnnnnnnnnnnnnnnnnnnnnnnnnnnnnnnnnnnnnnnnnnnnnnnnnn
nnnnnnnnnnnnnnnnnnnnnnnnnnnnnnnnnnnnnnnnnnnnnnnnnnnnnnnnnnnn
nnnnnnnnnnnnnnnnnnnnnnnnnnnnnnnnnnnnnnnnnnnnnnnnnnnnnnnnnnnn
nnnnnnnnnnnnnnnnnnnnnnnnnnnnnnnnnnnnnnnnnnnnnnnnnnnnnnnnnnnn
nnnnnnnnnnnnnnnnnnnnnnnnnnnnnnnnnnnnnnnnnnnnnnnnnnnnnnnnnnnn
nnnnnnnnnnnnnnnnnnnnnnnnnnnnnnnnnnnnnnnnnnnnnnnnnnn
>Brasiliscincus_agilis
gcttagccctaaacatagacaataaacacaatattgtccgccagagaactacaagtgaaa
aactagaaactccaaggacttggcggtgccccacaccaacctagaggagcctgtcctata
atcgataatccacgttgtacctcaccatttctagtcacagcctatataccgccgtcgaag
cctaccttatgagagaaaaaagtaagcaaaatagtcagtaactaaaacgtcaggtcaagg
tgtagcatatgaaatggaagagatgggctacattttctgtcagaataacggacagcaaag
tgaaaccaatgctcgaaggcggatttagcagtaaggaaaaaaaaaatttgcctaaagccc
gctctg----gttaaaggtcctgcctgcccagtgtttcaacggccgcggtattctaaccg
tgcaaaggtagcgtaatcacttgtcttttaaataaagacctgtatgaacggctaaatgag
gataaacctgtctcttatagctaatcagtgaaactgatcttccagtacaaaagctggaat
attaacataagacgagaagaccctgtggagcttagctaaacgtttttagttggggcgact
tcggaataaaacaaaactcccgagaacagagccataaggccaacaagccaaagatccggc
gccgatcaacgaaccaagttaccccagggataacagcgcaatcttcttcgagagccctta
tcaacaagaaggtttacgacctcgatgttggatcaggacacccaaatggtgcagccgtta
aaggttcgtttgttcaacgattaacagtcctacgtgatctgagttcagacgatcccagcc
gctatatctcagccgatgaactaggtgacctgtaccagagctttgtacgggactacccag
gtgagccaaacctcaaggaccacacatctctgacatttgcagacaggggctgtgccttaa
ggctgtttaattaacttctttctctctgtttgtagtggtgtcaattgaggacccctttga
cc-aaaaactaatgacccaccaaaatttacgaaaaactcatccaatcctaaaaatcatta
acaactcattcatcgacctcccaaccccatcaaacatctcagcctgatgaaactttggct
ccttactaggcatttgcctaatcgcacaagtaatcaccggactattcttagctatacact
atacagcagacatttcatccgcattttcctctgtcgcccacatctgccgagatgtacaac
atggctgattaattcggaacctccacgctaacggcgcctccatatttttcatttgcatct
atcttcatatcggacgaggcctatactatggatcctacatgtacaaagaaacctgaaaca
tcggagtaatacttcttctcctagttatagcaacagccttcgtaggttatgtccttcca-
--tgaggccaaatatccttttgaggggctaccgtaattaccaacctattatcagcagtcc
cgtatattgggacaagccttgtcgaatgaatttgaggcgggttc----------------
-----tcagtagacaacgcaaccctgacccgattnnnnnccttccacttcatcctccctt
tcgtaattataggggcctcaataatacatcttcttttcctacatgaaacaggctcaaata
accccaccggcctcaattcaaacaccgacaaaatcccatttcacccctacttctcctaca
aagacatactaggagccgccctattgcttatattcctcctaacactagcccttttctcac
caaacctgctaggggacccagaaaatttcacaccagcaaacccactagtaactccacccc
acatcaaaccagaatgatacttcctattcgcctacgccattctacgctccatcccaaaca
aactaggcggtgttttagcactacttttctccattcttattctcttactagtacctatac
ttcatacgtcaaagcaacgaggaaacaccttccgtccaatatcacaaactctattttgac
tactagtaataaata---------------------------------------------
------------------------------------------------------------
---------------------------gaacagttgtgtctacatcaccccttaggctct
ggtggctttggttctgtctacaaaggtacttactatggaactactgtggctataaaacaa
gtgaagaaatgcagtaagaaccgtttggcatcacgacaaagcttctgggcagaactgaat
gtggcacgccttagtcataacaatgtggtacgtgtaatagctgctagtgcatgttctcct
gccagtcaggacagtttgggtaccatcataatggaatatgtaggtaacagcactttgcac
catgttatctatggaactggaaatatgataacaaaaaggaaagataatgggcttggttgt
---ggttatgaacctttgaatataacacagtctctgagctactcatgtgacatagtggcc
ggcttggtctttctccattcacaattaattgtgcatcttgatttaaaacctgccaatata
ttcatcactgaacaaaatgtttgcaagattggagactttggaagctcacaaaaactagag
gattctacatcatcaaatgcccagctttgtcagcagggtggaacatatacacaccgtgct
cctgagctccttaaaggagaaagagtc---------------------------------
------------------------------------------------------------
------------------------------------------------------------
----------------gcattgctcttaatgaccactttgtcaagctggtctcatggtaa
gatctagattcta-aatggacga--tttctga---------aattatgatgtaaaaccct
-ga---------tgttgaatcattc------------tggattgctggctttttg-----
-----------gggggcagtaattttctcactatatgagtatacatagcgatacttgtaa
catt-cctgcaaac--acttgttggggt-ggaagtttt-cttcttgctgatttgagatgg
tctgagtcc-tgccccatc-cactaatc---tctactttctttctccaggtatgacaatg
agtttg-----------------------cagaaaaagaagatggagtctgatttgtccc
agctgcagacagaggtggaggaagcagtgcaagagtgcaggaatgcggaggagaaggcca
aaaaggccatcactgatgcggc-catgatggcggaggagctgnnnnnnnnnnnnnnnnnn
nnnnnnnnnnnnnnnnnnnnnnnnnnnnnnnnnnnnnnnnnnnnnnnnnnnnnnnnnnnn
nnnnnnnnnnnnnnnnnnnnnnnnnnnnnnnnnnnnnnnnnnnnnnnnnnnnnnnnnnnn
nnnnnnnnnnnnnnnnnnnnnnnnnnnnnnnnnnnnnnnnnnnnnnnnnnnnnnnnnnnn
nnnnnnnnnnnnnnnnnnnnnnnnnnnnnnnnnnnnnnnnnnnnnnnnnnnnnnnnnnnn
nnnnnnnnnnnnnnnnnnnnnnnnnnnnnnnnnnnnnnnnnnnnnnnnnnnnnnnnnnnn
nnnnnnnnnnnnnnnnnnnnnnnnnnnnnnnnnnnnnnnnnnnnnnnnnnnnnnnnnnnn
nnnnnnnnnnnnnnnnnnnnnnnnnnnnnnnnnnnnnnnnnnnnnnnnnnnnnnnnnnnn
nnnnnnnnnnnnnnnnnnnnnnnnnnnnnnnnnnnnnnnnnnnnnnnnnnnnnnnnnnnn
nnnnnnnnnnnnnnnnnnnnnnnnnnnnnnnnnnnnnnnnnnnnnnnnnnnnnnnnnnnn
nnnnnnnnnnnnnnnnnnnnnnnnnnnnnnnnnnnnnnnnnnnnnnnnnnnnnnnnnnnn
nnnnnnnnnnnnnnnnnnnnnnnnnnnnnnnnnnnnnnnnnnnnnnnnnnn
>Brasiliscincus_caissara
gcttagccctaaacatagacaataaacacaatattgtccgccagagaactacaagtgaaa
aactagaaactccaaggacttggcggtgccccacaccaacctagaggagcctgtcctata
atcgataatccacgttatacctcaccatttctagtcacagcctatataccgccgtcgaag
cctaccttatgaaagaaaaaagtaagcaaaatagtcagtaactaaaacgtcaggtcaagg
tgtagcatatgaaatggaagagatgggctacattttctaccagaataacggacagcaaaa
tgaaaccaatgctcgaaggcggatttagcagtaaggaaaaaaaaaatttgcctaaagccc
gctctgacaagttaaaggtcctgcctgcccagtgtttcaacggccgcggtattctaaccg
tgcaaaggtagcgtaatcacttgtcttttaaataaagacctgtatgaatggctaaatgag
gataaacctgtctcttatagctaatcagtgaaactgatcttccagtacaaaagctggaat
acaaacataagacgagaagaccctgtggagcttagctaaacgtttttagttggggcgact
tcggaacaaaacaaaactcccgagagcagagccataaggccaacaagccaaagatccggc
accgatcaacgaaccaagttaccccagggataacagcgcaatcttcttcgagagccctta
tcaacaagaaggtttacgacctcgatgttggatcaggacacccaaatggtgcagccgtta
aaggttcgtttgttcaacgattaacagtcctacgtgatctgagttcagacnnnnnnnnnn
nnnnnnnnnnnnnnnnnnnnnnnnnnnnnnnnnnnnnnnnnnnnnnnnnnnnnnnnnnnn
nnnnnnnnnnnnnnnnnnnnnnnnnnnnnnnnnnnnnnnnnnnnnnnnnnnnnnnnnnnn
nnnnnnnnnnnnnnnnnnnnnnnnnnnnnnnnnnnnnnnnnnnnnnnnnnnnnnnnnnnn
nnnnnnnnnnnnnnnnnnnnnnnnnnnnnnnnnnnnnnnnnnnnnnnnnnnnnnnnnnnn
nnnnnnnnnnnnnnnnnnnnnnnnnnnnnnnnnnnnnnnnnnnnnnnnnnnnnnnnnnnn
nnnnnnnnnnnnnnnnnnnnnnnnnnnnnnnnnnnnnnnnnnnnnnnnnnnnnnnnnnnn
nnnnnnnnnnnnnnnnnnnnnnnnnnnnnnnnnnnnnnnnnnnnnnnnnnnnnnnnnnnn
nnnnnnnnnnnnnnnnnnnnnnnnnnnnnnnnnnnnnnnnnnnnnnnnnnnnnnnnnnnn
nnnnnnnnnnnnnnnnnnnnnnnnnnnnnnnnnnnnnnnnnnnnnnnnnnnnnnnnnnnn
nnnnnnnnnnnnnnnnnnnnnnnnnnnnnnnnnnnnnnnnnnnnnnnnnnnnnnnnnnnn
nnnnnnnnnnnnnnnnnnnnnnnnnnnnnnnnnnnnnnnnnnnnnnnnnnnnnnnnnnnn
nnnnnnnnnnnnnnnnnnnnnnnnnnnnnnnnnnnnnnnnnnnnnnnnnnnnnnnnnnnn
nnnnnnnnnnnnnnnnnnnnnnnnnnnnnnnnnnnnnnnnnnnnnnnnnnnnnnnnnnnn
nnnnnnnnnnnnnnnnnnnnnnnnnnnnnnnnnnnnnnnnnnnnnnnnnnnnnnnnnnnn
nnnnnnnnnnnnnnnnnnnnnnnnnnnnnnnnnnnnnnnnnnnnnnnnnnnnnnnnnnnn
nnnnnnnnnnnnnnnnnnnnnnnnnnnnnnnnnnnnnnnnnnnnnnnnnnnnnnnnnnnn
nnnnnnnnnnnnnnnnnnnnnnnnnnnnnnnnnnnnnnnnnnnnnnnnnnnnnnnnnnnn
nnnnnnnnnnnnnnnnnnnnnnnnnnnnnnnnnnnnnnnnnnnnnnnnnnnnnnnnnnnn
nnnnnnnnnnnnnnnnnnnnnnnnnnnnnnnnnnnnnnnnnnnnnnnnnnnnnnnnnnnn
nnnnnnnnnnnnnnnnnnnnnnnnnnnnnnnnnnnnnnnnnnnnnnnnnnnnnnnnnnnn
nnnnnnnnnnnnnnnnnnnnnnnnnnnnnnnnnnnnnnnnnnnnnnnnnnnnnnnnnnnn
nnnnnnnnnnnnnnnnnnnnnnnnnnnnnnnnnnnnnnnnnnnnnnnnnnnnnnnnnnnn
nnnnnnnnnnnnnnnnnnnnnnnnnnnnnnnnnnnnnnnnnnnnnnnnnnnnnnnnnnnn
nnnnnnnnnnnnnnnnnnnnnnnnnnnnnnnnnnnnnnnnnnnnnnnnnnnnnnnnnnnn
nnnnnnnnnnnnnnnnnnnnnnnnnnnnnnnnnnnnnnnnnnnnnnnnnnnnnnnnnnnn
nnnnnnnnnnnnnnnnnnnnnnnnnnnnnnnnnnnnnnnnnnnnnnnnnnnnnnnnnnnn
nnnnnnnnnnnnnnnnnnnnnnnnnnnnnnnnnnnnnnnnnnnnnnnnnnnnnnnnnnnn
nnnnnnnnnnnnnnnnnnnnnnnnnnnnnnnnnnnnnnnnnnnnnnnnnnnnnnnnnnnn
nnnnnnnnnnnnnnnnnnnnnnnnnnnnnnnnnnnnnnnnnnnnnnnnnnnnnnnnnnnn
nnnnnnnnnnnnnnnnnnnnnnnnnnnnnnnnnnnnnnnnnnnnnnnnnnnnnnnnnnnn
nnnnnnnnnnnnnnnnnnnnnnnnnnnnnnnnnnnnnnnnnnnnnnnnnnnnnnnnnnnn
nnnnnnnnnnnnnnnnnnnnnnnnnnnnnnnnnnnnnnnnnnnnnnnnnnnnnnnnnnnn
nnnnnnnnnnnnnnnnnnnnnnnnnnnnnnnnnnnnnnnnnnnnnnnnnnnnnnnnnnnn
nnnnnnnnnnnnnnnnnnnnnnnnnnnnnnnnnnnnnnnnnnnnnnnnnnnnnnnnnnnn
nnnnnnnnnnnnnnnnnnnnnnnnnnnnnnnnnnnnnnnnnnnnnnnnnnnnnnnnnnnn
nnnnnnnnnnnnnnnnnnnnnnnnnnnnnnnnnnnnnnnnnnnnnnnnnnnnnnnnnnnn
nnnnnnnnnnnnnnnnnnnnnnnnnnnnnnnnnnnnnnnnnnnnnnnnnnnnnnnnnnnn
nnnnnnnnnnnnnnnnnnnnnnnnnnnnnnnnnnnnnnnnnnnnnnnnnnnnnnnnnnnn
nnnnnnnnnnnnnnnnnnnnnnnnnnnnnnnnnnnnnnnnnnnnnnnnnnnnnnnnnnnn
nnnnnnnnnnnnnnnnnnnnnnnnnnnnnnnnnnnnnnnnnnnnnnnnnnnnnnnnnnnn
nnnnnnnnnnnnnnnnnnnnnnnnnnnnnnnnnnnnnnnnnnnnnnnnnnnnnnnnnnnn
nnnnnnnnnnnnnnnnnnnnnnnnnnnnnnnnnnnnnnnnnnnnnnnnnnnnnnnnnnnn
nnnnnnnnnnnnnnnnnnnnnnnnnnnnnnnnnnnnnnnnnnnnnnnnnnnnnnnnnnnn
nnnnnnnnnnnnnnnnnnnnnnnnnnnnnnnnnnnnnnnnnnnnnnnnnnnnnnnnnnnn
nnnnnnnnnnnnnnnnnnnnnnnnnnnnnnnnnnnnnnnnnnnnnnnnnnnnnnnnnnnn
nnnnnnnnnnnnnnnnnnnnnnnnnnnnnnnnnnnnnnnnnnnnnnnnnnnnnnnnnnnn
nnnnnnnnnnnnnnnnnnnnnnnnnnnnnnnnnnnnnnnnnnnnnnnnnnnnnnnnnnnn
nnnnnnnnnnnnnnnnnnnnnnnnnnnnnnnnnnnnnnnnnnnnnnnnnnnnnnnnnnnn
nnnnnnnnnnnnnnnnnnnnnnnnnnnnnnnnnnnnnnnnnnnnnnnnnnnnnnnnnnnn
nnnnnnnnnnnnnnnnnnnnnnnnnnnnnnnnnnnnnnnnnnnnnnnnnnnnnnnnnnnn
nnnnnnnnnnnnnnnnnnnnnnnnnnnnnnnnnnnnnnnnnnnnnnnnnnnnnnnnnnnn
nnnnnnnnnnnnnnnnnnnnnnnnnnnnnnnnnnnnnnnnnnnnnnnnnnnnnnnnnnnn
nnnnnnnnnnnnnnnnnnnnnnnnnnnnnnnnnnnnnnnnnnnnnnnnnnnnnnnnnnnn
nnnnnnnnnnnnnnnnnnnnnnnnnnnnnnnnnnnnnnnnnnnnnnnnnnnnnnnnnnnn
nnnnnnnnnnnnnnnnnnnnnnnnnnnnnnnnnnnnnnnnnnnnnnnnnnn
>Brasiliscincus_heathi
gcttagccctaaacatagacaataaacacaatattgtccgccagagaactacaagtgaaa
aactagaaactccaaggacttggcggtgccccacaccaacctagaggagcctgtcctata
atcgataatccacgttatacctcaccatttttagtcacagcctatataccgccgtcgaag
cttaccttatgaaagaaaaaagtaagcaaaatagtcaataactaaaacgtcaggtcaagg
tgtagcatatgaaatggaagagatgggctacattttctatcagaaaaacggacagcataa
tgaaacaagtgctcaaaggtggatttagcagtaagaaaaaaaaaagtttgtctaaaaccc
gctctgacaagttaaaggtcctgcctgcccagtgtttcaacggccgcggtattctaaccg
tgcaaaggtagcgtaatcacttgtcttttaaataaagacctgtatgaacggctaaatgag
gataaacctgtctcttatagctaatcagtgaaactgatcttccagtacaaaagctggaat
attaacataagacgagaagaccctgtggagcttagctaaacgtttttagttggggcgact
tcggaataaaacaaaactcccgagaacagagccataaggccaacaagccaaagatccggc
gccgatcaacgaaccaagttaccccagggataacagcgcaatcttcttcgagagccctta
tcaacaagaaggtttacgacctcgatgttggatcaggacacccaaatggtgcagccgtta
aaggttcgtttgttcaacgattaacagtcctacgtgatctgagttcagacgatcccagcc
gctatatctcatccgatgaactaggtgacctgtaccagagctttgtacgggactacccag
gtgagccaaacctcaaggtccacacatctctgacatttgcagacaggggctgtgccttaa
ggctgtttaattaacttctttctctctgtttgtagtggtgtcaattgaggacccctttga
cc----------------------------------------------------------
----------------------------------------------------ctttggct
ccttactaggcatttgcctagtcacacaagtaatcaccgggctatttttagctatacact
atacagcagacatttcatccgcattttcctctgtcgcccacatctgccgagatgtacaac
atggctgattaattcggaacctccacgctaatggcgcctccatatttttcatttgcatct
atcttcatatcggacgaggcctatactatgggtcctacatgtacaaagaaacctgaaacg
tcggagtagtacttcttctcctagttatagcaacagccttcgtaggttatgtccttcca-
--tgaggccaaatatccttttgaggagctacagtaattaccaacctattatcagcagtcc
cgtatattgggacaagccttgtcgaatgaatttgaggcgggttc----------------
-----tcagtagacaacgcaaccctaacccgatttttttccttccacttcatcctcccct
tcgtaattataggagcctcaataattcatcttcttttcctgcacgaaacaggctcaaata
atcccaccggccttaattcaaacaccgacaaaatcccatttcacccctacttctcctaca
aagacatactaggagccgccctattacttatattcctcctaacactagcccttttctcac
caaacctgctaggggacccagaaaattttacaccagcaaacccactagtaactccacctc
acatcaaaccagaatgatacttcctattcgcctacgctattctacgctccatcccaaaca
aactaggcggtgttttagcactacttttctccattcttattctcttactagtaccaatac
ttcatacgtcaaagcaacgaggaaacaccttccgtccaatatcacaaactctattttgac
tactagtaataatat---------------------------------------------
------------------------------------------------------------
---------------------------gaacagttgtgtctacatcaccccctaggctct
ggtggctttggttctgtctacaaaggtacttactatggaactactgtggctataaaacaa
gtgaagaaatgcagtaagaaccgtttggcatcacgacaaagcttctgggcagaactgaat
gtggcacgccttagtcataacaatgtggtacgtgtaatagctgctagtgcatgttctcct
gccagtcaggacagtttgggtaccatcataatggaatatgtaggtaacagcactttgcac
catgttatctatggaactggaaatatgataacaaaaaggaaagataatgggcttggttgt
---ggttatgaacctttgaatataacacagtctctgagctactcatgtgacatagtggcc
ggcttggtctttctccattcacaattaattgtgcatcttgatttaaaacctgccaatata
ttcatcactgaacaaaatgtttgcaagattggagactttggaagctcacaaaaactagag
gattctacatcatcaaatgctcagctttgtcagcagggtggaacatatacacaccgtgct
cctgagctccttaaaggagaaagagtc---------------------------------
------------------------------------------------------------
------------------------------------------------------------
----------------gcattgctcttaatgacc-ctttgtcaagctggtctcatggtaa
gatctagattcta-aatggacga--tttctga---------aattatgatgtaaaaccct
-ga---------tgttgaatcattc------------tggattgctggctttt-------
---gcg-----gggggcagtaattgtctcactatatgagtatacatagcaatacttgtaa
catt-cctgcaaac--acttgttggggt-ggaagtttt-cttcttgctgatttgagatgg
tctgagtcc-tgccccatc-cactaatc---tctactttctttctccaggtatgacaatg
agtttg------------------------agaaaaagaagatggagtctgatttgtccc
agctgcagacagaggtggaggaagcagtgcaagagtgcaggaatgcggaggagaaggcca
aaaaggccatcactgatgcactgcatgatggcggaggagct-nnnnnnnnnnnnnnnnnn
nnnnnnnnnnnnnnnnnnnnnnnnnnnnnnnnnnnnnnnnnnnnnnnnnnnnnnnnnnnn
nnnnnnnnnnnnnnnnnnnnnnnnnnnnnnnnnnnnnnnnnnnnnnnnnnnnnnnnnnnn
nnnnnnnnnnnnnnnnnnnnnnnnnnnnnnnnnnnnnnnnnnnnnnnnnnnnnnnnnnnn
nnnnnnnnnnnnnnnnnnnnnnnnnnnnnnnnnnnnnnnnnnnnnnnnnnnnnnnnnnnn
nnnnnnnnnnnnnnnnnnnnnnnnnnnnnnnnnnnnnnnnnnnnnnnnnnnnnnnnnnnn
nnnnnnnnnnnnnnnnnnnnnnnnnnnnnnnnnnnnnnnnnnnnnnnnnnnnnnnnnnnn
nnnnnnnnnnnnnnnnnnnnnnnnnnnnnnnnnnnnnnnnnnnnnnnnnnnnnnnnnnnn
nnnnnnnnnnnnnnnnnnnnnnnnnnnnnnnnnnnnnnnnnnnnnnnnnnnnnnnnnnnn
nnnnnnnnnnnnnnnnnnnnnnnnnnnnnnnnnnnnnnnnnnnnnnnnnnnnnnnnnnnn
nnnnnnnnnnnnnnnnnnnnnnnnnnnnnnnnnnnnnnnnnnnnnnnnnnnnnnnnnnnn
nnnnnnnnnnnnnnnnnnnnnnnnnnnnnnnnnnnnnnnnnnnnnnnnnnn
>Caledoniscincus
gcttagccgtaaacaaaaacagtaaatacaatactgttcgccagagaactacaagccaaa
-actcgaaactccaaggacttggcggtgctccacatcgacctagaggagcctgtcctata
atcgataccccccgatctacctcacccctttttgaaacagcctatataccgccgtcgcag
cctaccttatgaaagaaaaaagtaagcaaaacagttattaactaaaacgtcaggtcaagg
tgtagcttataaagcggaagagatgggctacactctcttccagagaaacgaacagcacaa
tgaaatcagtgcttaaaggtggatttagcagtaagaagacaaagagcctatctaaaacca
gccctg---------------------------gtttaaacggccgcggtatcctaaccg
tgcaaaggtagcgtaatcacttgtcttttaaatgaagactcgtatgaatggccaaatgag
gatggacctgtctcttctaattaaccagtgaaactgatcttcaagtacaaaagcttgaat
atacacataagacgagaagaccctgtgaagcttacgcattaaattttagttggggcgact
tcggaacaaagaaaaacttccgagcaaagagccaatagacccacaagtcaaagatccagt
actgagcaacgaaccaagttacaccagggataacagcgctatcttcttcaagagtccata
tcgacaagaaggtttacgacctcgatgttggatcaggacacccaaatggtgcagcagtta
aaggttcgtttgttcaacgattaacagtcctacgtgatctgagttc----nnnnnnnnnn
nnnnnnnnnnnnnnnnnnnnnnnnnnnnnnnnnnnnnnnnnnnnnnnnnnnnnnnnnnnn
nnnnnnnnnnnnnnnnnnnnnnnnnnnnnnnnnnnnnnnnnnnnnnnnnnnnnnnnnnnn
nnnnnnnnnnnnnnnnnnnnnnnnnnnnnnnnnnnnnnnnnnnnnnnnnnnnnnnnnnnn
nn----------------------------------------------------------
------------------------------------------------------------
--------------tgcctaattatacaagtactcaccggactctttttggctatacact
atacagcagacatttcatcagcattctcatctattgcccacatctgccgagacgtccaat
atggttgactaattcgaaaccttcacgccaatggggcctccatattttttatttgtattt
atttacacattggacgaggcctatactacggctcctacacatataaagaaacctgaaaca
tcggcgttgtcctcctactcctggtcatagcaaccgctttcgtcggatatgtacttcca-
--tgaggccaaatatcgttctgaggcgccaccgttatcacaaacctcctttcagccgtcc
cctacattggagttagcctagtagagtgaatctgaggcggcttt----------------
-----tcagtagataatgcaactctgacacgatttttctcctttcactttattctcccat
tcattgtaataggagcctccatactacatctgctattcctacatgaaacaggctctaaca
acccaacaggcctaaactcaaacacagataaaatcccatttcacccctactattcctata
aagacctcttaggacttctcttattaatcctaatactcctcctcctcgccctattttctc
ccaacctcctcggagacccagaaaactttacgccagcgaaccccttagtcacgccccctc
acatcaaaccagaatga-------------------------------------------
------------------------------------------------------------
------------------------------------------------------------
-------------------------cacgaccatgtagcagtcccttggtgttctccacc
aaaggtggaatgcttttattgggagaaagcccttccaccaggtctcgtcggctgccaccg
cacttggcttggtgttctattgactgggaacagttgtgtctccattacccacttggctct
ggtggctttggttctgtttacaaggctacctactatggatctactgtggctgtaaagcaa
gtgaagaaatacagtaagaaccgtttggcatcacgacaaagcttctgggcagaactgaat
gtggcacgccttagtcataacaatgtggtacgtgttatagctgctagtgcatgttctcct
gccagtcaagacagtttgggtactatcataatggaatatgtaggtaacagcactttgcac
catgttatctacggaactggaagt---ataacaaaaaggaaagatagt---tttgtttgt
---ggctatgaacctttaagtgtaatgcagtctttgagctactcgtgtgacattgttgca
ggcttggtctttctccattcacaattcattgtgcatcttgatttaaaacctgccaatata
ttcatcactgaacacaatgtttgcaagattggagactttggaagctcacaaaaactagaa
gttgttacatcatcaagcccactgctttgccagcaggggggaacttacacacactgtgct
cctgaacttcttaaaggagaaagagtcacccccaaggcagatat----------------
------------------------------------------------------------
------------------------------------------------------------
---------nnnnnnnnnnnnnnnnnnnnnnnnnnnnnnnnnnnnnnnnnnnnnnnnnnn
nnnnnnnnnnnnnnnnnnnnnnnnnnnnnnnnnnnnnnnnnnnnnnnnnnnnnnnnnnnn
nnnnnnnnnnnnnnnnnnnnnnnnnnnnnnnnnnnnnnnnnnnnnnnnnnnnnnnnnnnn
nnnnnnnnnnnnnnnnnnnnnnnnnnnnnnnnnnnnnnnnnnnnnnnnnnnnnnnnnnnn
nnnnnnnnnnnnnnnnnnnnnnnnnnnnnnnnnnnnnnnnnnnnnnnnnnnnnnnnnnnn
nnnnnnnnnnnnnnnnnnnnnnnnnnnnnnnnnnnnnnnnnnnnnnnnnnnnnnnnnnnn
nnnnnnnnnnnnnnnnnnnnnnnnnnnnnnnnnnnnnnnnnnnnnnnnnnnnnnnnnnnn
nnnnnnnnnnnnnnnnnnnnnnnnnnnnnnnnnnnnnnnnnnnnnnnnnnnnnnnnnnnn
nnnnnnnnnnnnnnnnnnnnnnnnnnnnnnnnnnnnnnnnnnnnnnnnnnnnnnnnnnnn
nnnnnnnnnnnnnnnnnnnnnnnnnnnnnnnnnnnnnnnnnnnnnnnnnnnnnnnnnnnn
nnnnnnnnnnnnnnnnnnnnnnnnnnnnnnnnnnnnnnnnnnnnnnnnnnnnnnnnnnnn
nnnnnnnnnnnnnnnnnnnnnnnnnnnnnnnnnnnnnnnnnnnnnnnnnnnnnnnnnnnn
nnnnnnnnnnnnnnnnnnnnnnnnnnnnnnnnnnnnnnnnnnnnnnnnnnnnnnnnnnnn
nnnnnnnnnnnnnnnnnnnnnnnnnnnnnnnnnnnnnnnnnnnnnnnnnnnnnnnnnnnn
nnnnnnnnnnnnnnnnnnnnnnnnnnnnnnnnnnnnnnnnnnnnnnnnnnnnnnnnnnnn
nnnnnnnnnnnnnnnnnnnnnnnnnnnnnnnnnnnnnnnnnnnnnnnnnnnnnnnnnnnn
nnnnnnnnnnnnnnnnnnnnnnnnnnnnnnnnnnnnnnnnnnnnnnnnnnnnnnnnnnnn
nnnnnnnnnnnnnnnnnnnnnnnnnnnnnnnnnnnnnnnnnnnnnnnnnnnnnnnnnnnn
nnnnnnnnnnnnnnnnnnnnnnnnnnnnnnnnnnnnnnnnnnnnnnnnnnnnnnnnnnnn
nnnnnnnnnnnnnnnnnnnnnnnnnnnnnnnnnnnnnnnnnnnnnnnnnnn
>Calyptotis
gctcagccctaaacacagatagtaaacacaatactatccgccagagaactacaagcgaaa
agctcgaaactccaaggacttggcggtgcttcaaatcaatctagaggagcctgtcctata
atcgataccccacgtttcaccttaccccttctagccacagcctatataccgccgtcgcag
cctaccttatgaaagaaaaaagtgagcaaaaaagttaacaactaacacgtcaggtcaagg
tgtagcacacgaagcggcagagatgggctacatttctccagaaaaacacgaacagtaaac
tgaaacacacactcaaaggcggatttagtagtaaaaaaacaaactaaccattttaaacct
gctctg----gttaaaggtcctgcctgcccagtgttttaacggccgcggtattctaaccg
tgcaaaggtagcgtaatcacttgtcttctaaataaagaccagtatgaatggctaaatgag
gataagcctgtctcctgcaacctatcagtgaaactgatcccccagtccaaaagctggaat
ataaacacaagacgagaagaccctgtggagcttaactaagaagttttagttggggcgact
tcggaacaaaacaagacttccgagcacagaaccacaaggcaaacaagcctaagacccagt
actgaccaacgaaccaagttaccccagggataacagcgccatcttcttcaagagtccata
tcgacaagaaggtttacgacctcgatgttggatcagggcaccccaatggtgcagccgtta
aaggttcgtttgttcaacgattaacagccctacgtgatctgagt------nnnnnnnnnn
nnnnnnnnnnnnnnnnnnnnnnnnnnnnnnnnnnnnnnnnnnnnnnnnnnnnnnnnnnnn
nnnnnnnnnnnnnnnnnnnnnnnnnnnnnnnnnnnnnnnnnnnnnnnnnnnnnnnnnnnn
nnnnnnnnnnnnnnnnnnnnnnnnnnnnnnnnnnnnnnnnnnnnnnnnnnnnnnnnnnnn
nn----------------------------------------------------------
--------------------------------------------------------gggt
cactcttgggcctctgtttaattatacaagtactaaccggcctttttctagcaatacact
acacagcagatatttcatctgccttctcatcaatcgcccacatctgtcgcgacgtccaat
acggctgactaattcgtaatctacacgcaaatggcgcctctctctttttcatcgccctat
acctgcacattggacgagggctctactacggctcctacatgtataaagaaacatgaaaca
tcggcgtagtacttctactccttgtaatagcaactgccttcgtgggttacgtactac---
------------------------------------------------------------
------------------------------------------------------------
------------------------------------------------------------
------------------------------------------------------------
------------------------------------------------------------
------------------------------------------------------------
------------------------------------------------------------
------------------------------------------------------------
------------------------------------------------------------
------------------------------------------------------------
---------------nnnnnnnnnnnnnnnnnnnnnnnnnnnnnnnnnnnnnnnnnnnnn
nnnnnnnnnnnnnnnnnnnnnnnnnnnnnnnnnnnnnnnnnnnnnnnnnnnnnnnnnnnn
nnnnnnnnnnnnnnnnnnnnnnnnnnnnnnnnnnnnnnnnnnnnnnnnnnnnnnnnnnnn
nnnnnnnnnnnnnnnnnnnnnnnnnnnnnnnnnnnnnnnnnnnnnnnnnnnnnnnnnnnn
nnnnnnnnnnnnnnnnnnnnnnnnnnnnnnnnnnnnnnnnnnnnnnnnnnnnnnnnnnnn
nnnnnnnnnnnnnnnnnnnnnnnnnnnnnnnnnnnnnnnnnnnnnnnnnnnnnnnnnnnn
nnnnnnnnnnnnnnnnnnnnnnnnnnnnnnnnnnnnnnnnnnnnnnnnnnnnnnnnnnnn
nnnnnnnnnnnnnnnnnnnnnnnnnnnnnnnnnnnnnnnnnnnnnnnnnnnnnnnnnnnn
nnnnnnnnnnnnnnnnnnnnnnnnnnnnnnnnnnnnnnnnnnnnnnnnnnnnnnnnnnnn
nnnnnnnnnnnnnnnnnnnnnnnnnnnnnnnnnnnnnnnnnnnnnnnnnnnnnnnnnnnn
nnnnnnnnnnnnnnnnnnnnnnnnnnnnnnnnnnnnnnnnnnnnnnnnnnnnnnnnnnnn
nnnnnnnnnnnnnnnnnnnnnnnnnnnnnnnnnnnnnnnnnnnnnnnnnnnnnnnnnnnn
nnnnnnnnnnnnnnnnnnnnnnnnnnnnnnnnnnnnnnnnnnnnnnnnnnnnnnnnnnnn
nnnnnnnnnnnnnnnnnnnnnnnnnnnnnnnnnnnnnnnnnnnnnnnnnnnnnnnnnnnn
nnnnnnnnnnnnnnnnnnnnnnnnnnnnnnnnnnnnnnnnnnnnnnnnnnnnnnnnnnnn
nnnnnnnnnnnnnnnnnnnnnnnnnnnnnnnnnnnnnnnnnnnnnnnnnnnnnnnnnnnn
nnnnnnnnnnnnnnnnnnnnnnnnnnnnnnnnnnnnnnnnnnnnnnnnnnnnnnnnnnnn
nnnnnnnnnnnnnnnnnnnnnnnnnnnnnnnnnnnnnnnnnnnnnnnnnnnnnnnnnnnn
nnnnnnnnnnnnnnnnnnnnnnnnnnnnnnnnnnnnnnnnnnnnnnnnnnnnnnnnnnnn
nnnnnnnnnnnnnnnnnnnnnnnnnnnnnnnnnnnnnnnnnnnnnnnnnnnnnnnnnnnn
nnnnnnnnnnnnnnnnnnnnnnnnnnnnnnnnnnnnnnnnnnnnnnnnnnnnnnnnnnnn
nnnnnnnnnnnnnnnnnnnnnnnnnnnnnnnnnnnnnnnnnnnnnnnnnnnnnnnnnnnn
nnnnnnnnnnnnnnnnnnnnnnnnnnnnnnnnnnnnnnnnnnnnnnnnnnnnnnnnnnnn
nnnnnnnnnnnnnnnnnnnnnnnnnnnnnnnnnnnnnnnnnnnnnnnnnnnnnnnnnnnn
nnnnnnnnnnnnnnnnnnnnnnnnnnnnnnnnnnnnnnnnnnnnnnnnnnnnnnnnnnnn
nnnnnnnnnnnnnnnnnnnnnnnnnnnnnnnnnnnnnnnnnnnnnnnnnnnnnnnnnnnn
nnnnnnnnnnnnnnnnnnnnnnnnnnnnnnnnnnnnnnnnnnnnnnnnnnnnnnnnnnnn
nnnnnnnnnnnnnnnnnnnnnnnnnnnnnnnnnnnnnnnnnnnnnnnnnnnnnnnnnnnn
nnnnnnnnnnnnnnnnnnnnnnnnnnnnnnnnnnnnnnnnnnnnnnnnnnnnnnnnnnnn
nnnnnnnnnnnnnnnnnnnnnnnnnnnnnnnnnnnnnnnnnnnnnnnnnnnnnnnnnnnn
nnnnnnnnnnnnnnnnnnnnnnnnnnnnnnnnnnnnnnnnnnnnnnnnnnnnnnnnnnnn
nnnnnnnnnnnnnnnnnnnnnnnnnnnnnnnnnnnnnnnnnnnnnnnnnnnnnnnnnnnn
nnnnnnnnnnnnnnnnnnnnnnnnnnnnnnnnnnnnnnnnnnnnnnnnnnnnnnnnnnnn
nnnnnnnnnnnnnnnnnnnnnnnnnnnnnnnnnnnnnnnnnnnnnnnnnnnnnnnnnnnn
nnnnnnnnnnnnnnnnnnnnnnnnnnnnnnnnnnnnnnnnnnnnnnnnnnn
>Carlia
gcttagtcataaacaaagacagtaatcacaacaccgttcgccagagaactacaagcacta
aactcaaaactccaaggacttggcggtgctcca-atcaacctagaggagcctgtcctata
atcgataccccccgatctacctcaccagcctttgtagcagcctatataccgccgtcgcag
cctaccttatgagagaacaaagtaagcataatagttattaactagaacgtcaggtcaagg
tgtagcatatagactggaagagatgggctacactctctattagagaaacgaatagcataa
tgaaa-cactgcttaaaggcggatttagtagtaagaaaacaaagagtctgtcttaaataa
gccctgacaagttaaaggtgttgcctgcccagtgtttcaacggccgcggtatcctaaccg
tgcaaaggtagcgtaatcacttgtcttttaaataaagactcgtatgaaaggctaaatgag
gacgaaactgtctcttatagttgaccagtaaaactgatcttcaagtacaaaagcttgaat
aaacacataagacgagaagaccc-atggagcttaactataagttttaagttggggcgact
tcggaacaaaacaaaacttccgagcacagagccataagacccacaagtcaaagacccagt
actgaacaacgaaccaagttaccccagggataacagcgccatcttcttcaagagtcccta
tcgacaagaaggtttacgacctcgatgttggatcaggacacccaaatggtgcagcagtta
aaggttcgtttgtt------------------------------------nnnnnnnnnn
nnnnnnnnnnnnnnnnnnnnnnnnnnnnnnnnnnnnnnnnnnnnnnnnnnnnnnnnnnnn
nnnnnnnnnnnnnnnnnnnnnnnnnnnnnnnnnnnnnnnnnnnnnnnnnnnnnnnnnnnn
nnnnnnnnnnnnnnnnnnnnnnnnnnnnnnnnnnnnnnnnnnnnnnnnnnnnnnnnnnnn
nn------------atgacccacaatctacgaaaaacacacccaatcattaaaatcatta
atcaatcattcatcgatctcccagccccgtcaaacatctcagcttgatgaaactttggct
ccctcttaggagtctgtttaattatacaagtattaaccggcctatttttagcaatacact
acacagcagacatctcatcagcattctcatcagtcgcccatatttgccgagatgttcagt
acggatgactaatacgaaatctccacgctaacggagcctcaatattttttatctgtattt
acctacacattggccggggcctgtattatggctcctacatgtacaaagagacatgaaaca
tcggggtcgtattactattattagttatagccacagcattcgtaggatatgtc-------
------------------------------------------------------------
------------------------------------------------------------
------------------------------------------------------------
------------------------------------------------------------
------------------------------------------------------------
------------------------------------------------------------
------------------------------------------------------------
------------------------------------------------------------
------------------------------------------------------------
------------------------------------------------------------
------------------------------------------------------------
------------------------------------------------------------
------------------------------------------------------------
------------------------------------------------------------
---------tacagcaaganccgtttggcatcacgacaaagcttctgggcagaactaaat
gtggcacgccttagtcataacaatgtggtacgtgttatagctgctagtgcttgctctcct
gccagtcaagacagtttgggtacgatcataatggaatatgtaggtaatagcactttgcac
catgttatctatggaactgaaagtacgata---aaaaggaaagagagt---tgtgtttgt
---ggctatgaacctttaagtgtaatgcagtctttgagctactcctgtgacattgttgca
ggcttagtctttctccattcacaattcattgtgcatcttgacttaaaacctgccaatgtt
ttcatcactgaacacaatgcttgcaa----------------------------------
------------------------------------------------------------
------------------------------------------------------------
------------------------------------------------------------
------------------------------------------------------------
-----------------------tcttaatgatcactttgtcaagctggtctcctggtaa
gatctta-------gatgaagga--tttctgaagaaagtttagaaagtgtctgaaacttt
tga---------tgttgagtcattctgctcctc-cagtggttttctggcttggaggggcg
ggtgagtgagtgggtgagtgagttgtatcactgtagaagtatatattgtgctattgttaa
catttcctgcaaat-taattgttgggtt-ggaaggtta-ctgcttgc-------agatta
gaggaatcc-tgttacatc-tgcc-atc--------tttctttttccaggtatgacaatg
agtttgga---------------------nnnnnnnnnnnnnnnnnnnnnnnnnnnnnnn
nnnnnnnnnnnnnnnnnnnnnnnnnnnnnnnnnnnnnnnnnnnnnnnnnnnnnnnnnnnn
nnnnnnnnnnnnnnnnnnnnnnnnnnnnnnnnnnnnnnnnnnnnnnnnnnnnnnnnnnnn
nnnnnnnnnnnnnnnnnnnnnnnnnnnnnnnnnnnnnnnnnnnnnnnnnnnnnnnnnnnn
nnnnnnnnnnnnnnnnnnnnnnnnnnnnnnnnnnnnnnnnnnnnnnnnnnnnnnnnnnnn
nnnnnnnnnnnnnnnnnnnnnnnnnnnnnnnnnnnnnnnnnnnnnnnnnnnnnnnnnnnn
nnnnnnnnnnnnnnnnnnnnnnnnnnnnnnnnnnnnnnnnnnnnnnnnnnnnnnnnnnnn
nnnnnnnnnnnnnnnnnnnnnnnnnnnnnnnnnnnnnnnnnnnnnnnnnnnnnnnnnnnn
nnnnnnnnnnnnnnnnnnnnnnnnnnnnnnnnnnnnnnnnnnnnnnnnnnnnnnnnnnnn
nnnnnnnnnnnnnnnnnnnnnnnnnnnnnnnnnnnnnnnnnnnnnnnnnnnnnnnnnnnn
nnnnnnnnnnnnnnnnnnnnnnnnnnnnnnnnnnnnnnnnnnnnnnnnnnnnnnnnnnnn
nnnnnnnnnnnnnnnnnnnnnnnnnnnnnnnnnnnnnnnnnnnnnnnnnnnnnnnnnnnn
nnnnnnnnnnnnnnnnnnnnnnnnnnnnnnnnnnnnnnnnnnnnnnnnnnnnnnnnnnnn
nnnnnnnnnnnnnnnnnnnnnnnnnnnnnnnnnnnnnnnnnnnnnnnnnnn
>Celatiscincus
nnnnnnnnnnnnnnnnnnnnnnnnnnnnnnnnnnnnnnnnnnnnnnnnnnnnnnnnnnnn
nnnnnnnnnnnnnnnnnnnnnnnnnnnnnnnnnnnnnnnnnnnnnnnnnnnnnnnnnnnn
nnnnnnnnnnnnnnnnnnnnnnnnnnnnnnnnnnnnnnnnnnnnnnnnnnnnnnnnnnnn
nnnnnnnnnnnnnnnnnnnnnnnnnnnnnnnnnnnnnnnnnnnnnnnnnnnnnnnnnnnn
nnnnnnnnnnnnnnnnnnnnnnnnnnnnnnnnnnnnnnnnnnnnnnnnnnnnnnnnnnnn
nnnnnnnnnnnnnnnnnnnnnnnnnnnnnnnnnnnnnnnnnnnnnnnnnnnnnnnnnnnn
nnnnnnnnnnnnnnnnnnnnnnnnnnnnnnnnnnnnnnnnnnnnnnnnnnnnnnnnnnnn
nnnnnnnnnnnnnnnnnnnnnnnnnnnnnnnnnnnnnnnnnnnnnnnnnnnnnnnnnnnn
nnnnnnnnnnnnnnnnnnnnnnnnnnnnnnnnnnnnnnnnnnnnnnnnnnnnnnnnnnnn
nnnnnnnnnnnnnnnnnnnnnnnnnnnnnnnnnnnnnnnnnnnnnnnnnnnnnnnnnnnn
nnnnnnnnnnnnnnnnnnnnnnnnnnnnnnnnnnnnnnnnnnnnnnnnnnnnnnnnnnnn
nnnnnnnnnnnnnnnnnnnnnnnnnnnnnnnnnnnnnnnnnnnnnnnnnnnnnnnnnnnn
nnnnnnnnnnnnnnnnnnnnnnnnnnnnnnnnnnnnnnnnnnnnnnnnnnnnnnnnnnnn
nnnnnnnnnnnnnnnnnnnnnnnnnnnnnnnnnnnnnnnnnnnnnnnnnnnnnnnnnnnn
nnnnnnnnnnnnnnnnnnnnnnnnnnnnnnnnnnnnnnnnnnnnnnnnnnnnnnnnnnnn
nnnnnnnnnnnnnnnnnnnnnnnnnnnnnnnnnnnnnnnnnnnnnnnnnnnnnnnnnnnn
nnnnnnnnnnnnnnnnnnnnnnnnnnnnnnnnnnnnnnnnnnnnnnnnnnnnnnnnnnnn
nnnnnnnnnnnnnnnnnnnnnnnnnnnnnnnnnnnnnnnnnnnnnnnnnnnnnnnnnnnn
nnnnnnnnnnnnnnnnnnnnnnnnnnnnnnnnnnnnnnnnnnnnnnnnnnnnnnnnnnnn
nnnnnnnnnnnnnnnnnnnnnnnnnnnnnnnnnnnnnnnnnnnnnnnnnnnnnnnnnnnn
nnnnnnnnnnnnnnnnnnnnnnnnnnnnnnnnnnnnnnnnnnnnnnnnnnnnnnnnnnnn
nnnnnnnnnnnnnnnnnnnnnnnnnnnnnnnnnnnnnnnnnnnnnnnnnnnnnnnnnnnn
nnnnnnnnnnnnnnnnnnnnnnnnnnnnnnnnnnnnnnnnnnnnnnnnnnnnnnnnnnnn
nnnnnnnnnnnnnnnnnnnnnnnnnnnnnnnnnnnnnnnnnnnnnnnnnnnnnnnnnnnn
nnnnnnnnnnnnnnnnnnnnnnnnnnnnnnnnnnnnnnnnnnnnnnnnnnnnnnnnnnnn
nnnnnnnnnnnnnnnnnnnnnnnnnnnnnnnnnnnnnnnnnnnnnnnnnnnnnnnnnnnn
nnnnnnnnnnnnnnnnnnnnnnnnnnnnnnnnnnnnnnnnnnnnnnnnnnnnnnnnnnnn
nnnnnnnnnnnnnnnnnnnnnnnnnnnnnnnnnnnnnnnnnnnnnnnnnnnnnnnnnnnn
nnnnnnnnnnnnnnnnnnnnnnnnnnnnnnnnnnnnnnnnnnnnnnnnnnnnnnnnnnnn
nnnnnnnnnnnnnnnnnnnnnnnnnnnnnnnnnnnnnnnnnnnnnnnnnnnnnnnnnnnn
nnnnnnnnnnnnnnnnnnnnnnnnnnnnnnnnnnnnnnnnnnnnnnnnnnnnnnnnnnnn
nnnnnnnnnnnnnnnnnnnnnnnnnnnnnnnnnnnnnnnnnnnnnnnnnnnnnnnnnnnn
nnnnnnnnnnnnnnnnnnnnnnnnnnnnnnnnnnnnnnnnnnnnnnnnnnnnnnnnnnnn
nnnnnnnnnnnnnnnnnnnnnnnnnnnnnnnnnnnnnnnnnnnnnnnnnnnnnnnnnnnn
nnnnnnnnnnnnnnn----------------catgtagcagtcccttggtgttctccacc
aaaggtggaatgcttttattgggagaagggccttccaccaggtctcgtcggctgccacct
cacttggcttggtgctctattgactgggaacagttgagtctccatcacccagttggctct
ggtggctttggttctgtttacaaggctacctactatggatctactgtggctgtaaagcaa
gtgaagaaatacagtaagaaccgtttggcatcacgacaaagcttctgggcagaactgaat
gtggcacgccttagtcacaacaatgtggtacgtgttatagctgctagtgcatgttctcct
gccagtcaagacagtttgggtactatcataatggaatatgtaggtaacagcactttgcac
catgttatctatggaactggaagtatgataacaaaaaggaaagataat---tttgtttgt
---ggctatgaacctttaagtgtaatgcagtctttgagctactcgtgtgacattgttgca
ggcttggtctttctccattcacaattcattgtgcatcttgatt-----------------
------------------------------------------------------------
------------------------------------------------------------
------------------------------------------------------------
------------------------------------------------------------
------------------------------------------------------------
---------nnnnnnnnnnnnnnnnnnnnnnnnnnnnnnnnnnnnnnnnnnnnnnnnnnn
nnnnnnnnnnnnnnnnnnnnnnnnnnnnnnnnnnnnnnnnnnnnnnnnnnnnnnnnnnnn
nnnnnnnnnnnnnnnnnnnnnnnnnnnnnnnnnnnnnnnnnnnnnnnnnnnnnnnnnnnn
nnnnnnnnnnnnnnnnnnnnnnnnnnnnnnnnnnnnnnnnnnnnnnnnnnnnnnnnnnnn
nnnnnnnnnnnnnnnnnnnnnnnnnnnnnnnnnnnnnnnnnnnnnnnnnnnnnnnnnnnn
nnnnnnnnnnnnnnnnnnnnnnnnnnnnnnnnnnnnnnnnnnnnnnnnnnnnnnnnnnnn
nnnnnnnnnnnnnnnnnnnnnnnnnnnnnnnnnnnnnnnnnnnnnnnnnnnnnnnnnnnn
nnnnnnnnnnnnnnnnnnnnnnnnnnnnnnnnnnnnnnnnnnnnnnnnnnnnnnnnnnnn
nnnnnnnnnnnnnnnnnnnnnnnnnnnnnnnnnnnnnnnnnnnnnnnnnnnnnnnnnnnn
nnnnnnnnnnnnnnnnnnnnnnnnnnnnnnnnnnnnnnnnnnnnnnnnnnnnnnnnnnnn
nnnnnnnnnnnnnnnnnnnnnnnnnnnnnnnnnnnnnnnnnnnnnnnnnnnnnnnnnnnn
nnnnnnnnnnnnnnnnnnnnnnnnnnnnnnnnnnnnnnnnnnnnnnnnnnnnnnnnnnnn
nnnnnnnnnnnnnnnnnnnnnnnnnnnnnnnnnnnnnnnnnnnnnnnnnnnnnnnnnnnn
nnnnnnnnnnnnnnnnnnnnnnnnnnnnnnnnnnnnnnnnnnnnnnnnnnnnnnnnnnnn
nnnnnnnnnnnnnnnnnnnnnnnnnnnnnnnnnnnnnnnnnnnnnnnnnnnnnnnnnnnn
nnnnnnnnnnnnnnnnnnnnnnnnnnnnnnnnnnnnnnnnnnnnnnnnnnnnnnnnnnnn
nnnnnnnnnnnnnnnnnnnnnnnnnnnnnnnnnnnnnnnnnnnnnnnnnnnnnnnnnnnn
nnnnnnnnnnnnnnnnnnnnnnnnnnnnnnnnnnnnnnnnnnnnnnnnnnnnnnnnnnnn
nnnnnnnnnnnnnnnnnnnnnnnnnnnnnnnnnnnnnnnnnnnnnnnnnnnnnnnnnnnn
nnnnnnnnnnnnnnnnnnnnnnnnnnnnnnnnnnnnnnnnnnnnnnnnnnn
>Chioninia_coctei
gcttagcccttaacaaagacaacagatacaatgctgtccgccagagaactacaagtgaaa
aactagaaactccaaggacttggcggtgccccataccgacctagaggagcctgtcctata
atcgataatccacgctataccttaccgcttcttgtatcagcctatataccgccgtcgcag
cctaccctgtgaaagaaaaaagtaggcaaaatagtttttaactaaaacgtcaggtcaagg
tgtagcatatgaaacggaagagatgggctacattttctaacagaaaaacgaacggcacaa
tgaaatctgttcccaaaggcggatttagcagtaagtagacaaaaactctaacttaaaccc
gctctgnnnnnnnnnnnnnnnnnnnnnnnnnnnnnnnnnnnnnnnnnnnnnnnnnnnnnn
nnnnnnnnnnnnnnnnnnnnnnnnnnnnnnnnnnnnnnnnnnnnnnnnnnnnnnnnnnnn
nnnnnnnnnnnnnnnnnnnnnnnnnnnnnnnnnnnnnnnnnnnnnnnnnnnnnnnnnnnn
nnnnnnnnnnnnnnnnnnnnnnnnnnnnnnnnnnnnnnnnnnnnnnnnnnnnnnnnnnnn
nnnnnnnnnnnnnnnnnnnnnnnnnnnnnnnnnnnnnnnnnnnnnnnnnnnnnnnnnnnn
nnnnnnnnnnnnnnnnnnnnnnnnnnnnnnnnnnnnnnnnnnnnnnnnnnnnnnnnnnnn
nnnnnnnnnnnnnnnnnnnnnnnnnnnnnnnnnnnnnnnnnnnnnnnnnnnnnnnnnnnn
nnnnnnnnnnnnnnnnnnnnnnnnnnnnnnnnnnnnnnnnnnnnnnnnnnnnnnnnnnnn
nnnnnnnnnnnnnnnnnnnnnnnnnnnnnnnnnnnnnnnnnnnnnnnnnnnnnnnnnnnn
nnnnnnnnnnnnnnnnnnnnnnnnnnnnnnnnnnnnnnnnnnnnnnnnnnnnnnnnnnnn
nnnnnnnnnnnnnnnnnnnnnnnnnnnnnnnnnnnnnnnnnnnnnnnnnnnnnnnnnnnn
nn----------------------------------------------------------
-------------------------------------------------stncttcggct
ccctactaggaatctgcctcattatacaagtactcacaggccttttcctagcaatacact
acacagcagacatttcctccgcattctcatccgtggcccacatctgccgggacgtacaac
atggctgattaatccgaaatctccatgcaaacggcgcctcaatattctttatttgtatct
accttcacatcggacgaggcatatattacggatcttatacgtacaaagaaacctgaaata
ttggagttgtcttactactcctcgtaatagcaacagccttcgtagggtatgttcttccc-
--tgaggacaaatgtcattctgaggggccacagtcatcaccaacctactctcagcaatcc
cctatattgggacaaatctagtagaatgaatttgaggcggattc----------------
-----tcagtagacaacgctacccttacccgattcttttcatttcacttcattctcccct
ttgccactatgggtgcttcaatactccacctcctatttctacacgaaacaggatctaaca
acccaacaggtctagcctcaaacacggataaaattccatttcacccctactactcataca
aagacttacttggagctgtcctcctcctactcttcctcctcatactcgccctcttcttcc
caaaccttctaggagacccagaaaactttaccccagcaaaccctttagtaaccccaccac
acattaaa----------------------------------------------------
------------------------------------------------------------
------------------------------------------------------------
---------------nnnnnnnnnnnnnnnnnnnnnnnnnnnnnnnnnnnnnnnnnnnnn
nnnnnnnnnnnnnnnnnnnnnnnnnnnnnnnnnnnnnnnnnnnnnnnnnnnnnnnnnnnn
nnnnnnnnnnnnnnnnnnnnnnnnnnnnnnnnnnnnnnnnnnnnnnnnnnnnnnnnnnnn
nnnnnnnnnnnnnnnnnnnnnnnnnnnnnnnnnnnnnnnnnnnnnnnnnnnnnnnnnnnn
nnnnnnnnnnnnnnnnnnnnnnnnnnnnnnnnnnnnnnnnnnnnnnnnnnnnnnnnnnnn
nnnnnnnnnnnnnnnnnnnnnnnnnnnnnnnnnnnnnnnnnnnnnnnnnnnnnnnnnnnn
nnnnnnnnnnnnnnnnnnnnnnnnnnnnnnnnnnnnnnnnnnnnnnnnnnnnnnnnnnnn
nnnnnnnnnnnnnnnnnnnnnnnnnnnnnnnnnnnnnnnnnnnnnnnnnnnnnnnnnnnn
nnnnnnnnnnnnnnnnnnnnnnnnnnnnnnnnnnnnnnnnnnnnnnnnnnnnnnnnnnnn
nnnnnnnnnnnnnnnnnnnnnnnnnnnnnnnnnnnnnnnnnnnnnnnnnnnnnnnnnnnn
nnnnnnnnnnnnnnnnnnnnnnnnnnnnnnnnnnnnnnnnnnnnnnnnnnnnnnnnnnnn
nnnnnnnnnnnnnnnnnnnnnnnnnnnnnnnnnnnnnnnnnnnnnnnnnnnnnnnnnnnn
nnnnnnnnnnnnnnnnnnnnnnnnnnnnnnnnnnnnnnnnnnnnnnnnnnnnnnnnnnnn
nnnnnnnnnnnnnnnnnnnnnnnnnnnnnnnnnnnnnnnnnnnnnnnnnnnnnnnnnnnn
nnnnnnnnnnnnnnnnnnnnnnnnnnnnnnnnnnnnnnnnnnnnnnnnnnnnnnnnnnnn
nnnnnnnnnnnnnnnnnnnnnnnnnnnnnnnnnnnnnnnnnnnnnnnnnnnnnnnnnnnn
nnnnnnnnnnnnnnnnnnnnnnnnnnnnnnnnnnnnnnnnnnnnnnnnnnnnnnnnnnnn
nnnnnnnnnnnnnnnnnnnnnnnnnnnnnnnnnnnnnnnnnnnnnnnnnnnnnnnnnnnn
nnnnnnnnnnnnnnnnnnnnnnnnnnnnnnnnnnnnnnnnnnnnnnnnnnnnnnnnnnnn
nnnnnnnnnnnnnnnnnnnnnnnnnnnnnnnnnnnnnnnnnnnnnnnnnnnnnnnnnnnn
nnnnnnnnnnnnnnnnnnnnnnnnnnnnnnnnnnnnnnnnnnnnnnnnnnnnnnnnnnnn
nnnnnnnnnnnnnnnnnnnnnnnnnnnnnnnnnnnnnnnnnnnnnnnnnnnnnnnnnnnn
nnnnnnnnnnnnnnnnnnnnnnnnnnnnnnnnnnnnnnnnnnnnnnnnnnnnnnnnnnnn
nnnnnnnnnnnnnnnnnnnnnnnnnnnnnnnnnnnnnnnnnnnnnnnnnnnnnnnnnnnn
nnnnnnnnnnnnnnnnnnnnnnnnnnnnnnnnnnnnnnnnnnnnnnnnnnnnnnnnnnnn
nnnnnnnnnnnnnnnnnnnnnnnnnnnnnnnnnnnnnnnnnnnnnnnnnnnnnnnnnnnn
nnnnnnnnnnnnnnnnnnnnnnnnnnnnnnnnnnnnnnnnnnnnnnnnnnnnnnnnnnnn
nnnnnnnnnnnnnnnnnnnnnnnnnnnnnnnnnnnnnnnnnnnnnnnnnnnnnnnnnnnn
nnnnnnnnnnnnnnnnnnnnnnnnnnnnnnnnnnnnnnnnnnnnnnnnnnnnnnnnnnnn
nnnnnnnnnnnnnnnnnnnnnnnnnnnnnnnnnnnnnnnnnnnnnnnnnnnnnnnnnnnn
nnnnnnnnnnnnnnnnnnnnnnnnnnnnnnnnnnnnnnnnnnnnnnnnnnnnnnnnnnnn
nnnnnnnnnnnnnnnnnnnnnnnnnnnnnnnnnnnnnnnnnnnnnnnnnnnnnnnnnnnn
nnnnnnnnnnnnnnnnnnnnnnnnnnnnnnnnnnnnnnnnnnnnnnnnnnnnnnnnnnnn
nnnnnnnnnnnnnnnnnnnnnnnnnnnnnnnnnnnnnnnnnnnnnnnnnnnnnnnnnnnn
nnnnnnnnnnnnnnnnnnnnnnnnnnnnnnnnnnnnnnnnnnnnnnnnnnn
>Chioninia_delalandii
ccttagcccttaacaaaggcagctaacacaatgctgtccgccagagaactacaagtgaaa
aactagaaactctaaggacttggcggtgccccataccgacctagaggagcctgtcctata
atcgataatccacgttacacctcaccacttcttgtaacagcctatataccgccgtcgcag
cctaccttgtgaaagaaaaaagtaggcaaaacagtttttaactaaaacgtcaggtcaagg
tgtagcacatgaagcggaagagatgggctacattttctaacagaaaaacgaacggcacag
tgaaacctgttcccaaaggcggatttagcagtaagcaaataaaaactttgtcttaacccc
gctctg----------ggtcccgcctgcccagtgttttaacggccgcggtattctaaccg
tgcaaaggtagcgtaatcacttgtcttctaaataaagaccagtatgaacggctaaatgag
gacgggcctgtctcttacgactaatcagtgaaactgatcttccagtacaaaagctggaat
aaccacataagacgagaagaccctgtggagcttagctaaccattttaagttggggcgact
tcggaaaaaaacaaaacttccgagcacagaatcatcaggccaacaagccaaagacccggc
gccgaccaacgaaccaagttaccccagggataacagcgctatcttcttcaagagtcccta
tcaacaagaaggtttacgacctcgatgttggatcaggacacccaaatggtgcagccgtta
aaggttcgtttgttcaacgattaacagtcctacgtgatctg---------nnnnnnnnnn
nnnnnnnnnnnnnnnnnnnnnnnnnnnnnnnnnnnnnnnnnnnnnnnnnnnnnnnnnnnn
nnnnnnnnnnnnnnnnnnnnnnnnnnnnnnnnnnnnnnnnnnnnnnnnnnnnnnnnnnnn
nnnnnnnnnnnnnnnnnnnnnnnnnnnnnnnnnnnnnnnnnnnnnnnnnnnnnnnnnnnn
nn----------------------------------------------------------
------------------------------------------------------------
-----------------------------------acaggcctcttcctagcaatacact
acacagcagacatctcctccgcattctcatccgtagcccacatctgccgagatgttcaac
acggctgactcattcgaaacctacatgctaacggcgcctcaatattctttatttgcatct
atcttcacatcggacggggaatatactacggatcctacatgtataaagaaacctgaaaca
tcggggtcatcttacttctccttgtgatagcaacagcctttgttggatacgtccttcca-
--tgaggacaaatgtcattttgaggtgccacagttattaccaacctgctgtcagcagtcc
catatattggaacagacctagtagagtggatctgaggcgggttt----------------
-----tcagtagataacgccaccctcacccgattcttctcatttcactttatcctcccct
tcatcatcatgggcgcctcaatgcttcacctcctatttctacacgaaacagggtccaaca
acccaacaggcctaaattcaaacacagacaaaatcccatttcacccctattactcctaca
aagacctactcggaatcattctactcctactcgttctacttttattagcccttttctccc
caaacctgctaggagaccctgaaaacttcacccccgcaaaccccctggtcaccccgcccc
acatcaaaccagagtggtacttcctttttgcctatgcaattctccgctccatccctaaca
aacttggaggcgtactcgccctattattctcaatccttatcctcatacttgtccccatac
tacacacatcaaaacaacggggaaacgccttccgcccgccatctcaagccctcttctgac
tcctaatagcagaca---------------------------------------------
------------------------------------------------------------
------------------------------------------------------------
------------------------------------------------------------
---------tgcagtaaganncgtttggcatcacaacaaagcttctgggcagaactgaat
gtggcacgccttagtcntaacaatgtggtacgtgtaatagctgctagtgcatgttctcct
gccagtcaggacagtttgggtaccatcataatggaatatgtaagtagcagcactttacac
catgttatctatggaactggaagtatgacaacaaaaaggaaggataatgggcttggttgt
---ggatatgaacctttgagtataacacagtctctgagctacgcatgtgatatagtggca
ggcttggtctttctccattcacaattaattgtgcatcttgatttaaaacctgccaatata
ttcatcactgaacaaaatgtttgcaag---------------------------------
------------------------------------------------------------
------------------------------------------------------------
------------------------------------------------------------
------------------------------------------------------------
---------nnnnnnnnnnnnnnnnnnnnnnnnnnnnnnnnnnnnnnnnnnnnnnnnnnn
nnnnnnnnnnnnnnnnnnnnnnnnnnnnnnnnnnnnnnnnnnnnnnnnnnnnnnnnnnnn
nnnnnnnnnnnnnnnnnnnnnnnnnnnnnnnnnnnnnnnnnnnnnnnnnnnnnnnnnnnn
nnnnnnnnnnnnnnnnnnnnnnnnnnnnnnnnnnnnnnnnnnnnnnnnnnnnnnnnnnnn
nnnnnnnnnnnnnnnnnnnnnnnnnnnnnnnnnnnnnnnnnnnnnnnnnnnnnnnnnnnn
nnnnnnnnnnnnnnnnnnnnnnnnnnnnnnnnnnnnnnnnnnnnnnnnnnnnnnnnnnnn
nnnnnnnnnnnnnnnnnnnnnnnnnnnnnnnnnnnnnnnnnnnnnnnnnnnnnnnnnnnn
nnnnnnnnnnnnnnnnnnnnnnnnnnnnnnnnnnnnnnnnnnnnnnnnnnnnnnnnnnnn
nnnnnnnnnnnnnnnnnnnnnnnnnnnnnnnnnnnnnnnnnnnnnnnnnnnnnnnnnnnn
nnnnnnnnnnnnnnnnnnnnnnnnnnnnnnnnnnnnnnnnnnnnnnnnnnnnnnnnnnnn
nnnnnnnnnnnnnnnnnnnnnnnnnnnnnnnnnnnnnnnnnnnnnnnnnnnnnnnnnnnn
nnnnnnnnnnnnnnnnnnnnnnnnnnnnnnnnnnnnnnnnnnnnnnnnnnnnnnnnnnnn
nnnnnnnnnnnnnnnnnnnnnnnnnnnnnnnnnnnnnnnnnnnnnnnnnnnnnnnnnnnn
nnnnnnnnnnnnnnnnnnnnnnnnnnnnnnnnnnnnnnnnnnnnnnnnnnnnnnnnnnnn
nnnnnnnnnnnnnnnnnnnnnnnnnnnnnnnnnnnnnnnnnnnnnnnnnnnnnnnnnnnn
nnnnnnnnnnnnnnnnnnnnnnnnnnnnnnnnnnnnnnnnnnnnnnnnnnnnnnnnnnnn
nnnnnnnnnnnnnnnnnnnnnnnnnnnnnnnnnnnnnnnnnnnnnnnnnnnnnnnnnnnn
nnnnnnnnnnnnnnnnnnnnnnnnnnnnnnnnnnnnnnnnnnnnnnnnnnnnnnnnnnnn
nnnnnnnnnnnnnnnnnnnnnnnnnnnnnnnnnnnnnnnnnnnnnnnnnnnnnnnnnnnn
nnnnnnnnnnnnnnnnnnnnnnnnnnnnnnnnnnnnnnnnnnnnnnnnnnn
>Chioninia_fogoensis
gcttagcccttaacaaagacagcaaatacaatgctgtccgccagagaactacaagtgaaa
aactagaaactccaaggacttggcggtgccccataccgacctagaggagcctgtcctata
atcgataatccacgcaatacctcaccgcttcttgtaacagcctatataccgccgtcgcag
cctaccctgtgaaagaaaaaagtaggcaaaacagtttttaactaaaacgtcaggtcaagg
tgtagcacatgaaacggaagagatgggctacattttctaacagaaaaacgaacggcacag
tgaaacctgttcccaaaggtggatttagcagtaagtaaacaaaaattttaacttaaaccc
gctctg------------------------------------------------------
--------------------ttgtcttctaaataaagaccagtatgaatggctaaatgag
gacaggcctgtctcttatgaccaatcagtgaaactgatcttccagtacaaaagctggaat
acctacataagacgagaagaccctgtggagcttagctaaccattttaagttggggcgact
tcggaaaaaaacaaaacttccgagcacagaaccaccaggccaacaagccaaagacccggt
accgatcaacgaaccaagttaccccagggataacagcgctatcttcttcaagagtcccta
tcaacaagaaggtttacgacctcgatgttggatcaggacaccctaatggtgcagccgtta
agggttcgtttgttcaacgatt----------------------------nnnnnnnnnn
nnnnnnnnnnnnnnnnnnnnnnnnnnnnnnnnnnnnnnnnnnnnnnnnnnnnnnnnnnnn
nnnnnnnnnnnnnnnnnnnnnnnnnnnnnnnnnnnnnnnnnnnnnnnnnnnnnnnnnnnn
nnnnnnnnnnnnnnnnnnnnnnnnnnnnnnnnnnnnnnnnnnnnnnnnnnnnnnnnnnnn
nn----------------------------------------------------------
---------------------------------------------artastncttcggct
ccctactaggagtttgccttattatacaagtacttacaggccttttcctagcaatacact
acacagcagacatttcctccgcattctcatctgtagcccacatctgccgagatgtacaac
atggctgattaatccgaaatttacatgcaaatggagcctcaatattctttatttgtattt
accttcacatcggacgaggcatgtactatggatcatacatatacaaagaaacctgaaaca
tcggcgttgtcttactactcctcgtaatagcaacagccttcgtaggctacgttcttcca-
--tgaggacaaatatcgttctgaggggccacagtcattaccaacctactctcagcaatcc
cctatattggaacagacctggtagaatgaatctgaggggggttt----------------
-----tcagtagataacgccaccctcacccgatttttctcatttcacttcatcctcccat
ttattattatgggcgcctcaatactccacctcctattcttacacgaaaccggatctaaca
acccaacaggcctaaactcaaacacagacaaaatcccatttcacccctattattcatata
aggacctgcttggagttctgcttctcctactcttcctactcctactaaccctctttttcc
caaacctactaggagacccagagaacttcaccccagcaaacccgctagttaccccaccac
acatcaaa----------------------------------------------------
------------------------------------------------------------
------------------------------------------------------------
------------------------------------------------------------
------------------------------------------------------------
------------------------------------------------------------
------------------------------------------------------------
---------tgcagtaagaatcgtttggcatcacaacaaagcttctgggcagaactgaat
gtggcacgccttcgtcataacaatgtggtacgtgtaatagctgctagtgcatgttctcct
gccagtcaggacagtttgggtaccatcataatggaatatgtaggtagcagcactttacac
catgttatctatggaactggaagtatgataacaaaaaggaaggataatgggcttggttgt
---ggatatgaacctttgagtataacacagtctctgagctacgcatgtgatatagtggca
ggcttggtctttctccattcacaattaattgtgcatcttgatttaaaacctgccaatata
ttcatcactgaacaaaatgtttgc------------------------------------
------------------------------------------------------------
------------------------------------------------------------
------------------------------------------------------------
------------------------------------------------------------
---------nnnnnnnnnnnnnnnnnnnnnnnnnnnnnnnnnnnnnnnnnnnnnnnnnnn
nnnnnnnnnnnnnnnnnnnnnnnnnnnnnnnnnnnnnnnnnnnnnnnnnnnnnnnnnnnn
nnnnnnnnnnnnnnnnnnnnnnnnnnnnnnnnnnnnnnnnnnnnnnnnnnnnnnnnnnnn
nnnnnnnnnnnnnnnnnnnnnnnnnnnnnnnnnnnnnnnnnnnnnnnnnnnnnnnnnnnn
nnnnnnnnnnnnnnnnnnnnnnnnnnnnnnnnnnnnnnnnnnnnnnnnnnnnnnnnnnnn
nnnnnnnnnnnnnnnnnnnnnnnnnnnnnnnnnnnnnnnnnnnnnnnnnnnnnnnnnnnn
nnnnnnnnnnnnnnnnnnnnnnnnnnnnnnnnnnnnnnnnnnnnnnnnnnnnnnnnnnnn
nnnnnnnnnnnnnnnnnnnnnnnnnnnnnnnnnnnnnnnnnnnnnnnnnnnnnnnnnnnn
nnnnnnnnnnnnnnnnnnnnnnnnnnnnnnnnnnnnnnnnnnnnnnnnnnnnnnnnnnnn
nnnnnnnnnnnnnnnnnnnnnnnnnnnnnnnnnnnnnnnnnnnnnnnnnnnnnnnnnnnn
nnnnnnnnnnnnnnnnnnnnnnnnnnnnnnnnnnnnnnnnnnnnnnnnnnnnnnnnnnnn
nnnnnnnnnnnnnnnnnnnnnnnnnnnnnnnnnnnnnnnnnnnnnnnnnnnnnnnnnnnn
nnnnnnnnnnnnnnnnnnnnnnnnnnnnnnnnnnnnnnnnnnnnnnnnnnnnnnnnnnnn
nnnnnnnnnnnnnnnnnnnnnnnnnnnnnnnnnnnnnnnnnnnnnnnnnnnnnnnnnnnn
nnnnnnnnnnnnnnnnnnnnnnnnnnnnnnnnnnnnnnnnnnnnnnnnnnnnnnnnnnnn
nnnnnnnnnnnnnnnnnnnnnnnnnnnnnnnnnnnnnnnnnnnnnnnnnnnnnnnnnnnn
nnnnnnnnnnnnnnnnnnnnnnnnnnnnnnnnnnnnnnnnnnnnnnnnnnnnnnnnnnnn
nnnnnnnnnnnnnnnnnnnnnnnnnnnnnnnnnnnnnnnnnnnnnnnnnnnnnnnnnnnn
nnnnnnnnnnnnnnnnnnnnnnnnnnnnnnnnnnnnnnnnnnnnnnnnnnnnnnnnnnnn
nnnnnnnnnnnnnnnnnnnnnnnnnnnnnnnnnnnnnnnnnnnnnnnnnnn
>Chioninia_nicolauensis
nnnnnnnnnnnnnnnnnnnnnnnnnnnnnnnnnnnnnnnnnnnnnnnnnnnnnnnnnnnn
nnnnnnnnnnnnnnnnnnnnnnnnnnnnnnnnnnnnnnnnnnnnnnnnnnnnnnnnnnnn
nnnnnnnnnnnnnnnnnnnnnnnnnnnnnnnnnnnnnnnnnnnnnnnnnnnnnnnnnnnn
nnnnnnnnnnnnnnnnnnnnnnnnnnnnnnnnnnnnnnnnnnnnnnnnnnnnnnnnnnnn
nnnnnnnnnnnnnnnnnnnnnnnnnnnnnnnnnnnnnnnnnnnnnnnnnnnnnnnnnnnn
nnnnnnnnnnnnnnnnnnnnnnnnnnnnnnnnnnnnnnnnnnnnnnnnnnnnnnnnnnnn
nnnnnnnnnnnnnnnnnnnnnnnnnnnnnnnnnnnnnnnnnnnnnnnnnnnnnnnnnnnn
nnnnnnnnnnnnnnnnnnnnnnnnnnnnnnnnnnnnnnnnnnnnnnnnnnnnnnnnnnnn
nnnnnnnnnnnnnnnnnnnnnnnnnnnnnnnnnnnnnnnnnnnnnnnnnnnnnnnnnnnn
nnnnnnnnnnnnnnnnnnnnnnnnnnnnnnnnnnnnnnnnnnnnnnnnnnnnnnnnnnnn
nnnnnnnnnnnnnnnnnnnnnnnnnnnnnnnnnnnnnnnnnnnnnnnnnnnnnnnnnnnn
nnnnnnnnnnnnnnnnnnnnnnnnnnnnnnnnnnnnnnnnnnnnnnnnnnnnnnnnnnnn
nnnnnnnnnnnnnnnnnnnnnnnnnnnnnnnnnnnnnnnnnnnnnnnnnnnnnnnnnnnn
nnnnnnnnnnnnnnnnnnnnnnnnnnnnnnnnnnnnnnnnnnnnnnnnnnnnnnnnnnnn
nnnnnnnnnnnnnnnnnnnnnnnnnnnnnnnnnnnnnnnnnnnnnnnnnnnnnnnnnnnn
nnnnnnnnnnnnnnnnnnnnnnnnnnnnnnnnnnnnnnnnnnnnnnnnnnnnnnnnnnnn
nnnnnnnnnnnnnnnnnnnnnnnnnnnnnnnnnnnnnnnnnnnnnnnnnnnnnnnnnnnn
nn----------------------------------------------------------
---------------------------------------------artastncttcggct
ccctactaggagtttgccttattatacaagtacttacaggccttttcctagcaatacact
acacagcagacatttcctccgcattctcatctgtagcccacatctgccgagatgtacaac
atggctgattaatccgaaatttacatgcaaatggagcctcaatattctttatttgtattt
accttcacatcggacgaggcatgtactatggatcatacatatacaaagaaacctgaaaca
tcggcgttgtcttactactcctcgtaatagcaacagccttcgtaggctacgttcttcca-
--tgaggacaaatatcgttctgaggggccacagtcattaccaacctactctcagcaatcc
cctatattggaacagacctggtagaatgaatctgaggggggttt----------------
-----tcagtagataacgccaccctcacccgatttttctcatttcacttcatcctcccat
ttattattatgggcgcctcaatactccacctcctattcttacacgaaaccggatctaaca
acccaacaggcctaaactcaaacacagacaaaatcccatttcacccctattattcatata
aggacctgcttggagttctgcttctcctactcttcctactcctactaaccctctttttcc
caaacctactaggagacccagagaacttcaccccagcaaacccgctagttaccccaccac
acatcaaa----------------------------------------------------
------------------------------------------------------------
------------------------------------------------------------
---------------nnnnnnnnnnnnnnnnnnnnnnnnnnnnnnnnnnnnnnnnnnnnn
nnnnnnnnnnnnnnnnnnnnnnnnnnnnnnnnnnnnnnnnnnnnnnnnnnnnnnnnnnnn
nnnnnnnnnnnnnnnnnnnnnnnnnnnnnnnnnnnnnnnnnnnnnnnnnnnnnnnnnnnn
nnnnnnnnnnnnnnnnnnnnnnnnnnnnnnnnnnnnnnnnnnnnnnnnnnnnnnnnnnnn
nnnnnnnnnnnnnnnnnnnnnnnnnnnnnnnnnnnnnnnnnnnnnnnnnnnnnnnnnnnn
nnnnnnnnnnnnnnnnnnnnnnnnnnnnnnnnnnnnnnnnnnnnnnnnnnnnnnnnnnnn
nnnnnnnnnnnnnnnnnnnnnnnnnnnnnnnnnnnnnnnnnnnnnnnnnnnnnnnnnnnn
nnnnnnnnnnnnnnnnnnnnnnnnnnnnnnnnnnnnnnnnnnnnnnnnnnnnnnnnnnnn
nnnnnnnnnnnnnnnnnnnnnnnnnnnnnnnnnnnnnnnnnnnnnnnnnnnnnnnnnnnn
nnnnnnnnnnnnnnnnnnnnnnnnnnnnnnnnnnnnnnnnnnnnnnnnnnnnnnnnnnnn
nnnnnnnnnnnnnnnnnnnnnnnnnnnnnnnnnnnnnnnnnnnnnnnnnnnnnnnnnnnn
nnnnnnnnnnnnnnnnnnnnnnnnnnnnnnnnnnnnnnnnnnnnnnnnnnnnnnnnnnnn
nnnnnnnnnnnnnnnnnnnnnnnnnnnnnnnnnnnnnnnnnnnnnnnnnnnnnnnnnnnn
nnnnnnnnnnnnnnnnnnnnnnnnnnnnnnnnnnnnnnnnnnnnnnnnnnnnnnnnnnnn
nnnnnnnnnnnnnnnnnnnnnnnnnnnnnnnnnnnnnnnnnnnnnnnnnnnnnnnnnnnn
nnnnnnnnnnnnnnnnnnnnnnnnnnnnnnnnnnnnnnnnnnnnnnnnnnnnnnnnnnnn
nnnnnnnnnnnnnnnnnnnnnnnnnnnnnnnnnnnnnnnnnnnnnnnnnnnnnnnnnnnn
nnnnnnnnnnnnnnnnnnnnnnnnnnnnnnnnnnnnnnnnnnnnnnnnnnnnnnnnnnnn
nnnnnnnnnnnnnnnnnnnnnnnnnnnnnnnnnnnnnnnnnnnnnnnnnnnnnnnnnnnn
nnnnnnnnnnnnnnnnnnnnnnnnnnnnnnnnnnnnnnnnnnnnnnnnnnnnnnnnnnnn
nnnnnnnnnnnnnnnnnnnnnnnnnnnnnnnnnnnnnnnnnnnnnnnnnnnnnnnnnnnn
nnnnnnnnnnnnnnnnnnnnnnnnnnnnnnnnnnnnnnnnnnnnnnnnnnnnnnnnnnnn
nnnnnnnnnnnnnnnnnnnnnnnnnnnnnnnnnnnnnnnnnnnnnnnnnnnnnnnnnnnn
nnnnnnnnnnnnnnnnnnnnnnnnnnnnnnnnnnnnnnnnnnnnnnnnnnnnnnnnnnnn
nnnnnnnnnnnnnnnnnnnnnnnnnnnnnnnnnnnnnnnnnnnnnnnnnnnnnnnnnnnn
nnnnnnnnnnnnnnnnnnnnnnnnnnnnnnnnnnnnnnnnnnnnnnnnnnnnnnnnnnnn
nnnnnnnnnnnnnnnnnnnnnnnnnnnnnnnnnnnnnnnnnnnnnnnnnnnnnnnnnnnn
nnnnnnnnnnnnnnnnnnnnnnnnnnnnnnnnnnnnnnnnnnnnnnnnnnnnnnnnnnnn
nnnnnnnnnnnnnnnnnnnnnnnnnnnnnnnnnnnnnnnnnnnnnnnnnnnnnnnnnnnn
nnnnnnnnnnnnnnnnnnnnnnnnnnnnnnnnnnnnnnnnnnnnnnnnnnnnnnnnnnnn
nnnnnnnnnnnnnnnnnnnnnnnnnnnnnnnnnnnnnnnnnnnnnnnnnnnnnnnnnnnn
nnnnnnnnnnnnnnnnnnnnnnnnnnnnnnnnnnnnnnnnnnnnnnnnnnnnnnnnnnnn
nnnnnnnnnnnnnnnnnnnnnnnnnnnnnnnnnnnnnnnnnnnnnnnnnnnnnnnnnnnn
nnnnnnnnnnnnnnnnnnnnnnnnnnnnnnnnnnnnnnnnnnnnnnnnnnnnnnnnnnnn
nnnnnnnnnnnnnnnnnnnnnnnnnnnnnnnnnnnnnnnnnnnnnnnnnnn
>Chioninia_spinalis
-cttagcccttaacaaagacagcaaatacaatgctgtccgccagagaactacaagtgaaa
aactagaaactccaaggacttggcggtgccccataccgacctagaggagcctgtcctata
atcgataatccacgcaatacctcaccgcttcttgtaacagcctatataccgccgtcgcag
cctaccctgtgaaagaaaaaagtaggcaaaatagtttttaactaaaacgtcaggtcaagg
tgtagcacatgaaacggaagagatgggctacattttctaatagaaaaacgaacggcacag
tgaaacctgttcccaaaggcggatttagcagtaagtaaacaaaaactttgacttaaaccc
gctctg----------ggtcccgcctgcccagtgtttcaacggccgcggtattctaaccg
tgcaaaggtagcgtaatcacttgtcttctaaataaagaccagtatgaacggctaaatgag
gacggacctgtctcttatgactaatcagtgaaactgatcttccagttcaaaagctggaat
aactacataagacgagaagaccctgtggagcttagctaaccattttaagttggggcgact
tcggaaaaaaacaaaacttccgagcacagaaccacgaggcctacaagccaaagacccggc
gccgatcaacgaaccaagttaccccagggataacagcgctatcttcttcaagagtcccta
tcaacaagaaggtttacgacctcgatgttggatcaggacaccccaatggtgcagccgtta
agggttcgtttgttcaacgattaacagtcctacgtgatctg---------nnnnnnnnnn
nnnnnnnnnnnnnnnnnnnnnnnnnnnnnnnnnnnnnnnnnnnnnnnnnnnnnnnnnnnn
nnnnnnnnnnnnnnnnnnnnnnnnnnnnnnnnnnnnnnnnnnnnnnnnnnnnnnnnnnnn
nnnnnnnnnnnnnnnnnnnnnnnnnnnnnnnnnnnnnnnnnnnnnnnnnnnnnnnnnnnn
nn----------------------------------------------------------
------------------------------------------------------------
-----------------------------------acaggccttttcctagcaatacatt
atacagcggacatttcctccgcattctcatctgtggcccacatctgccgagatgtacaac
acggctgattaatccgaaacctccatgcaaacggcgcctcaatattttttatttgcatct
accttcacatcggacggggcatatattatgggtcgtacatatacaaagaaacctgaaaca
ttggagttgtattactgctccttgtaatagcaacagccttcgtaggatacgttcttccc-
--tgagggcaaatatcattctgaggggctacagttatcaccaacctgctctcagcaattc
cctatatcggaacagacctggtagagtgaatttgaggggggttt----------------
-----tcagtagacaatgccacccttacccgatttttctcattccacttcatccttccct
ttgtcatcatgggcgcctcaatactccacctcttattcctgcacgaaaccggatctaaca
atccaacaggcctaaactcaaacacagataaaatcccatttcacccctactactcataca
aggatctgcttggaatcattcttctcctactcttcctgctcttattagccctcttttctc
caaacctactaggagacccagaaaattttaccccagcaaatccgctagtcaccccaccac
acattaaaccagagtggtacttcctctttgcctatgcaatcctccgatccattcctaata
aactagggggagttcttgccctcctattctcaatccttattcttatatttgtcccaatac
tacatatgtccaaacaacgaggaaacaccttccgccccgcatctcagaccctcttttgac
ttttaatggcagaca---------------------------------------------
------------------------------------------------------------
------------------------------------------------------------
------------------------------------------------------------
-------------------atcgtttggcatcacaacaaagcttctgggcagaactgaat
gtggcacgccttagtcataacaatgtggtacgtgtaatagctgctagtgcatcttctcct
gccagtcaggacagtttgggtaccatcataatggaatatgtaggtagcagcactttacac
cacgttatctatggaactggaagtatgataacaaaaaggaaggataatgggcttggttgt
---ggatatgaacctttgagtataacacagtctctgagctacgcatgtgatatagtggca
ggcttggtctttcttcattcacaattaattgtgcatcttgatttaaaacctgccaatata
ttcatcactgaacaaaatgtttgcaag---------------------------------
------------------------------------------------------------
------------------------------------------------------------
------------------------------------------------------------
------------------------------------------------------------
---------nnnnnnnnnnnnnnnnnnnnnnnnnnnnnnnnnnnnnnnnnnnnnnnnnnn
nnnnnnnnnnnnnnnnnnnnnnnnnnnnnnnnnnnnnnnnnnnnnnnnnnnnnnnnnnnn
nnnnnnnnnnnnnnnnnnnnnnnnnnnnnnnnnnnnnnnnnnnnnnnnnnnnnnnnnnnn
nnnnnnnnnnnnnnnnnnnnnnnnnnnnnnnnnnnnnnnnnnnnnnnnnnnnnnnnnnnn
nnnnnnnnnnnnnnnnnnnnnnnnnnnnnnnnnnnnnnnnnnnnnnnnnnnnnnnnnnnn
nnnnnnnnnnnnnnnnnnnnnnnnnnnnnnnnnnnnnnnnnnnnnnnnnnnnnnnnnnnn
nnnnnnnnnnnnnnnnnnnnnnnnnnnnnnnnnnnnnnnnnnnnnnnnnnnnnnnnnnnn
nnnnnnnnnnnnnnnnnnnnnnnnnnnnnnnnnnnnnnnnnnnnnnnnnnnnnnnnnnnn
nnnnnnnnnnnnnnnnnnnnnnnnnnnnnnnnnnnnnnnnnnnnnnnnnnnnnnnnnnnn
nnnnnnnnnnnnnnnnnnnnnnnnnnnnnnnnnnnnnnnnnnnnnnnnnnnnnnnnnnnn
nnnnnnnnnnnnnnnnnnnnnnnnnnnnnnnnnnnnnnnnnnnnnnnnnnnnnnnnnnnn
nnnnnnnnnnnnnnnnnnnnnnnnnnnnnnnnnnnnnnnnnnnnnnnnnnnnnnnnnnnn
nnnnnnnnnnnnnnnnnnnnnnnnnnnnnnnnnnnnnnnnnnnnnnnnnnnnnnnnnnnn
nnnnnnnnnnnnnnnnnnnnnnnnnnnnnnnnnnnnnnnnnnnnnnnnnnnnnnnnnnnn
nnnnnnnnnnnnnnnnnnnnnnnnnnnnnnnnnnnnnnnnnnnnnnnnnnnnnnnnnnnn
nnnnnnnnnnnnnnnnnnnnnnnnnnnnnnnnnnnnnnnnnnnnnnnnnnnnnnnnnnnn
nnnnnnnnnnnnnnnnnnnnnnnnnnnnnnnnnnnnnnnnnnnnnnnnnnnnnnnnnnnn
nnnnnnnnnnnnnnnnnnnnnnnnnnnnnnnnnnnnnnnnnnnnnnnnnnnnnnnnnnnn
nnnnnnnnnnnnnnnnnnnnnnnnnnnnnnnnnnnnnnnnnnnnnnnnnnnnnnnnnnnn
nnnnnnnnnnnnnnnnnnnnnnnnnnnnnnnnnnnnnnnnnnnnnnnnnnn
>Chioninia_stangeri
gcttagcccttaacaaagacagcaaatacaatgctgtccgccagagaactacaagtgaaa
aactagaaactccaaggacttggcggtgccccataccgacctagaggagcctgtcctata
atcgataatccacgcaatacctcaccgcttcttgtaacagcctatataccgccgtcgcag
cctaccttgtgaaagaaaaaagtaggcaaaacagtttttaactaaaacgtcaggtcaagg
tgtagcacatgaaacggaagagatgggctacattttctaacagaaaaacgaacggcacag
tgaaacctgttcccaaaggcggatttagcagtaagtaaacaaaaaatttaacttaaaccc
gctctg------------------------------------------------------
--------------------ttgtcttctaaataaagaccagtatgaacggctaaatgag
gacaggcctgtctcttatgaccaatcagtgaaactgatcttccagtacaaaagctggaat
atttacataagacgagaagaccctgtggagcttagctaaccattttaagttggggcgact
tcggaaaaaaacaaaacttccgagcacagagccaccaggccaacaagccaaagacccggt
accgatcaacgaaccaagttaccccagggataacagcgctatcttcttcaagagtcccta
tcaacaagaaggtttacgacctcgatgttggatcaggacaccctaatggtgcagccgtta
agggttcgtttgttcaacgatt----------------------------nnnnnnnnnn
nnnnnnnnnnnnnnnnnnnnnnnnnnnnnnnnnnnnnnnnnnnnnnnnnnnnnnnnnnnn
nnnnnnnnnnnnnnnnnnnnnnnnnnnnnnnnnnnnnnnnnnnnnnnnnnnnnnnnnnnn
nnnnnnnnnnnnnnnnnnnnnnnnnnnnnnnnnnnnnnnnnnnnnnnnnnnnnnnnnnnn
nn----------------------------------------------------------
------------------------------------------------------------
-----------------------------------acaggtcttttcctagcaatacact
acacagcagacatctccaccgcattctcatctgtcgcccacatctgccgagatgtacaac
acggatgattaatccgaaatttacatgcaaatggcgcctcaatattttttatctgcatct
accttcacatcggacggggcatatattatggatcatacatatataaagaaacctgaaaca
tcggagttattttactgctcctcgtaatagcaacagccttcgtaggatacgtcctccca-
--tgaggacaaatatcgttctgaggggccacagtcatcaccaacctactctcagcaattc
cctatatcggaacagacctagtacaatgaatctgaggcggattt----------------
-----tcagtagacaatgccacccttacccgatttttctcatttcactttatccttccct
ttgttattataggcgcctcaatactccacctcctatttctgcacgaaacagggtccaaca
acccaacaggcctaaactcaaacacagacaaaatcccatttcacccctactactcataca
aggatctacttggaattgtacttctcctgctcttcctgctcttattatctctcttttccc
caaacctactaggcgacccagaaaatttcaccccagcaaacccattagtcaccccgccac
acatcaaaccagagtgatacttccttttcgcctatgcaatcctccgctccatccctaaca
aactaggaggggtactagccctcctattctctatccttatccttatgcttgtcccaatac
tacacatgtccaaacaacgaggaaacaccttccgccctgcatctcaaatcctcttttgac
tcttaatagcagaca---------------------------------------------
------------------------------------------------------------
------------------------------------------------------------
------------------------------------------------------------
---------------------cgtttggcancacaacaaagcttctgggcagaactgaat
gtggcacgccttagtcataacaatgtggtacgtgtaatagctgctagtgcatgttctcct
gccagtcaggacagtttgggtaccatcataatggaatatgtaggtagcagcactttacac
catgttatctatggaactggaagtatgataacaaaaaggaaggataatgggcttggttgt
---ggatatgaacctttgagtataacacagtctctgagctacgcatgtgatatagtggca
ggcttggtctttctccattcacaattaattgtgcatcttgatttaaaaccttccaatata
ttcatcactgaacaaaatgtttgcaag---------------------------------
------------------------------------------------------------
------------------------------------------------------------
------------------------------------------------------------
------------------------------------------------------------
---------nnnnnnnnnnnnnnnnnnnnnnnnnnnnnnnnnnnnnnnnnnnnnnnnnnn
nnnnnnnnnnnnnnnnnnnnnnnnnnnnnnnnnnnnnnnnnnnnnnnnnnnnnnnnnnnn
nnnnnnnnnnnnnnnnnnnnnnnnnnnnnnnnnnnnnnnnnnnnnnnnnnnnnnnnnnnn
nnnnnnnnnnnnnnnnnnnnnnnnnnnnnnnnnnnnnnnnnnnnnnnnnnnnnnnnnnnn
nnnnnnnnnnnnnnnnnnnnnnnnnnnnnnnnnnnnnnnnnnnnnnnnnnnnnnnnnnnn
nnnnnnnnnnnnnnnnnnnnnnnnnnnnnnnnnnnnnnnnnnnnnnnnnnnnnnnnnnnn
nnnnnnnnnnnnnnnnnnnnnnnnnnnnnnnnnnnnnnnnnnnnnnnnnnnnnnnnnnnn
nnnnnnnnnnnnnnnnnnnnnnnnnnnnnnnnnnnnnnnnnnnnnnnnnnnnnnnnnnnn
nnnnnnnnnnnnnnnnnnnnnnnnnnnnnnnnnnnnnnnnnnnnnnnnnnnnnnnnnnnn
nnnnnnnnnnnnnnnnnnnnnnnnnnnnnnnnnnnnnnnnnnnnnnnnnnnnnnnnnnnn
nnnnnnnnnnnnnnnnnnnnnnnnnnnnnnnnnnnnnnnnnnnnnnnnnnnnnnnnnnnn
nnnnnnnnnnnnnnnnnnnnnnnnnnnnnnnnnnnnnnnnnnnnnnnnnnnnnnnnnnnn
nnnnnnnnnnnnnnnnnnnnnnnnnnnnnnnnnnnnnnnnnnnnnnnnnnnnnnnnnnnn
nnnnnnnnnnnnnnnnnnnnnnnnnnnnnnnnnnnnnnnnnnnnnnnnnnnnnnnnnnnn
nnnnnnnnnnnnnnnnnnnnnnnnnnnnnnnnnnnnnnnnnnnnnnnnnnnnnnnnnnnn
nnnnnnnnnnnnnnnnnnnnnnnnnnnnnnnnnnnnnnnnnnnnnnnnnnnnnnnnnnnn
nnnnnnnnnnnnnnnnnnnnnnnnnnnnnnnnnnnnnnnnnnnnnnnnnnnnnnnnnnnn
nnnnnnnnnnnnnnnnnnnnnnnnnnnnnnnnnnnnnnnnnnnnnnnnnnnnnnnnnnnn
nnnnnnnnnnnnnnnnnnnnnnnnnnnnnnnnnnnnnnnnnnnnnnnnnnnnnnnnnnnn
nnnnnnnnnnnnnnnnnnnnnnnnnnnnnnnnnnnnnnnnnnnnnnnnnnn
>Chioninia_vaillantii
gctcagcccttaacaaagacagcaaatacaatactgtccgccagagaactacaagtgaaa
aactagaaactccaaggacttggcggtgccccataccgacctagaggagcctgtcctata
atcgataatccacgctaaacctcaccgcttcttgtaacagcctatataccgccgtcgcag
cctaccctgtgaaagaaaaaagtaggcaaaacagtttttaactaaaacgtcaggtcaagg
tgtagcacatgaaacggaagagatgggctacattttctgacagaaaaacgaacggcacag
tgaaacctgttcccaaaggcggatttagcagtaagcaaataaaaactttgtcttaacccc
gctctg------------------------------------------------------
--------------------ttgtcttctaaataaagaccagtatgaatggctaaatgag
gacgaacctgtctcttacgactaatcagtgaaactgatcttccagtacaaaagctggaat
aatcacataagacgagaagaccctgtggagcttagctaaccattttaagttggggcgact
tcggaaaaaaacaaaacttccgagcacagaaccacaaggccaacaagccaaagacccggc
accgatcaacgaaccaagttaccccagggataacagcgctatcttcttcaagagtcccta
tcaacaagaaggtttacgacctcgatgttggatcaggacacccaaatggtgcagccgtta
aaggttcgtttgttcaacgatt----------------------------nnnnnnnnnn
nnnnnnnnnnnnnnnnnnnnnnnnnnnnnnnnnnnnnnnnnnnnnnnnnnnnnnnnnnnn
nnnnnnnnnnnnnnnnnnnnnnnnnnnnnnnnnnnnnnnnnnnnnnnnnnnnnnnnnnnn
nnnnnnnnnnnnnnnnnnnnnnnnnnnnnnnnnnnnnnnnnnnnnnnnnnnnnnnnnnnn
nn----------------------------------------------------------
-----------------------------------------------------ttcggct
ctcttttagggctctgcctcattatacaagtactcacaggccttttcctggcaatacact
acacagcagatatctcctcagcattctcatcagtagcccacatctgccgagacgtccaac
acggctgacttatccgaaacctccatgcaaacggcgcctcaatatttttcatttgcatct
atcttcacatcggacggggaatatactacggatcctacatgtacaaagaaacctgaaatg
taggagtcattttactcctacttgtaatagcaacagcctttgtcggatacgttctcccg-
--tgagggcaaatatcattttgaggtgccacagttattaccaacctgctctcagcagtcc
cctacattggaacaagcctagtagaatgaatctggggtgggttt----------------
-----tcagtagacaatgccaccctcacccgatttttctcatttcattttatcctcccct
tcatcatcatgggtgcctcagtacttcacctactattcctacacgaaacagggtccaaca
acccaactggcctaaactcaaatacagataaaatcccattccacccctacttctcttaca
aagacctgcttggagtcacccttctcctactcttcttgctccttctagcccttttctccc
caaatctactaggagacccagaaaacttcacccccgcaaacccactagtcaccccgcccc
acatcaaa----------------------------------------------------
------------------------------------------------------------
------------------------------------------------------------
------------------------------------------------------------
------------------------------------------------------------
------------------------------------------------------------
------------------------------------------------------------
-------------------atcgtttggcatcacaacaaagcttctgggcagaactgaat
gtggcacgccttagtcataacaatgtggtacgtgtaatagctgctagtgcatgttctcct
gccagtcaggacagtttgggtaccatcataatggaatatgtaagtagcagcactttacac
catgttatctatggaactggaagtatgataacaaaaaggaaggataatgggcttggttgt
---ggatatgaacctttgagtataacacagtctctgagctacgcatgtgatataatggca
ggcttggtctttctccattcacaattaattgtgcatcttgatttaaaacctgccaatata
ttcctcactgaacaaaatgtttgcaag---------------------------------
------------------------------------------------------------
------------------------------------------------------------
------------------------------------------------------------
------------------------------------------------------------
---------nnnnnnnnnnnnnnnnnnnnnnnnnnnnnnnnnnnnnnnnnnnnnnnnnnn
nnnnnnnnnnnnnnnnnnnnnnnnnnnnnnnnnnnnnnnnnnnnnnnnnnnnnnnnnnnn
nnnnnnnnnnnnnnnnnnnnnnnnnnnnnnnnnnnnnnnnnnnnnnnnnnnnnnnnnnnn
nnnnnnnnnnnnnnnnnnnnnnnnnnnnnnnnnnnnnnnnnnnnnnnnnnnnnnnnnnnn
nnnnnnnnnnnnnnnnnnnnnnnnnnnnnnnnnnnnnnnnnnnnnnnnnnnnnnnnnnnn
nnnnnnnnnnnnnnnnnnnnnnnnnnnnnnnnnnnnnnnnnnnnnnnnnnnnnnnnnnnn
nnnnnnnnnnnnnnnnnnnnnnnnnnnnnnnnnnnnnnnnnnnnnnnnnnnnnnnnnnnn
nnnnnnnnnnnnnnnnnnnnnnnnnnnnnnnnnnnnnnnnnnnnnnnnnnnnnnnnnnnn
nnnnnnnnnnnnnnnnnnnnnnnnnnnnnnnnnnnnnnnnnnnnnnnnnnnnnnnnnnnn
nnnnnnnnnnnnnnnnnnnnnnnnnnnnnnnnnnnnnnnnnnnnnnnnnnnnnnnnnnnn
nnnnnnnnnnnnnnnnnnnnnnnnnnnnnnnnnnnnnnnnnnnnnnnnnnnnnnnnnnnn
nnnnnnnnnnnnnnnnnnnnnnnnnnnnnnnnnnnnnnnnnnnnnnnnnnnnnnnnnnnn
nnnnnnnnnnnnnnnnnnnnnnnnnnnnnnnnnnnnnnnnnnnnnnnnnnnnnnnnnnnn
nnnnnnnnnnnnnnnnnnnnnnnnnnnnnnnnnnnnnnnnnnnnnnnnnnnnnnnnnnnn
nnnnnnnnnnnnnnnnnnnnnnnnnnnnnnnnnnnnnnnnnnnnnnnnnnnnnnnnnnnn
nnnnnnnnnnnnnnnnnnnnnnnnnnnnnnnnnnnnnnnnnnnnnnnnnnnnnnnnnnnn
nnnnnnnnnnnnnnnnnnnnnnnnnnnnnnnnnnnnnnnnnnnnnnnnnnnnnnnnnnnn
nnnnnnnnnnnnnnnnnnnnnnnnnnnnnnnnnnnnnnnnnnnnnnnnnnnnnnnnnnnn
nnnnnnnnnnnnnnnnnnnnnnnnnnnnnnnnnnnnnnnnnnnnnnnnnnnnnnnnnnnn
nnnnnnnnnnnnnnnnnnnnnnnnnnnnnnnnnnnnnnnnnnnnnnnnnnn
>Coeranoscincus
gcctagccctaaacacagatagtaaacacaatactattcgccagagaactacaagcgaaa
agctaaaaactccaaggatttggcggtgcttcaaaccaacctagaggagcctgtcctata
atcgatactccacgttttaccttaccccccttagccacagcctatataccgccgtcgaag
cctaccttatgaaagaaaaaagttggcaagaaagttaataactaacacgtcaggtcaagg
tgtagcacatggggcggaagagatgggctacattcttcaaagaaagaacggatagcaaat
tgaaacaccaacttgaaggcggatttagtagtaaaaaaataaaacaatcattttaaacct
gctctgacaagttaaaggtcctgcctgcccagtgtttaaacggccgcggtattctaaccg
tgcaaaggtagcgtaatcatttgtcttccaaataaagaccagtatgaacggctaaatgag
gacaaacctgtctcctgcaaccaatcagtgaaactgatcccccagtccaaaagctgggat
ataaacataagacgagaagaccctgtggagcttaactacaatttttaagttggggcgact
tcggaataaaaaaaaacttccgagcacagaatcaaagggcaaacaagcctaagacccagt
actgatcaacgaaccaagttaccccagggataacagcgctatcttcttcaagagtccata
tcgacaagaaggtttacgacctcgatgttggatcagggcaccccaatggtgcagccgtta
aaggttcgtttgttcaacgattaacagcc---------------------nnnnnnnnnn
nnnnnnnnnnnnnnnnnnnnnnnnnnnnnnnnnnnnnnnnnnnnnnnnnnnnnnnnnnnn
nnnnnnnnnnnnnnnnnnnnnnnnnnnnnnnnnnnnnnnnnnnnnnnnnnnnnnnnnnnn
nnnnnnnnnnnnnnnnnnnnnnnnnnnnnnnnnnnnnnnnnnnnnnnnnnnnnnnnnnnn
nnnnnnnnnnnnnnnnnnnnnnnnnnnnnnnnnnnnnnnnnnnnnnnnnnnnnnnnnnnn
nnnnnnnnnnnnnnnnnnnnnnnnnnnnnnnnnnnnnnnnnnnnnnnnnnnnnnnnnnnn
nnnnnnnnnnnnnnnnnnnnnnnnnnnnnnnnnnnnnnnnnnnnnnnnnnnnnnnnnnnn
nnnnnnnnnnnnnnnnnnnnnnnnnnnnnnnnnnnnnnnnnnnnnnnnnnnnnnnnnnnn
nnnnnnnnnnnnnnnnnnnnnnnnnnnnnnnnnnnnnnnnnnnnnnnnnnnnnnnnnnnn
nnnnnnnnnnnnnnnnnnnnnnnnnnnnnnnnnnnnnnnnnnnnnnnnnnnnnnnnnnnn
nnnnnnnnnnnnnnnnnnnnnnnnnnnnnnnnnnnnnnnnnnnnnnnnnnnnnnnnnnnn
nnnnnnnnnnnnnnnnnnnnnnnnnnnnnnnnnnnnnnnnnnnnnnnnnnnnnnnnnnnn
nnnnnnnnnnnnnnnnnnnnnnnnnnnnnnnnnnnnnnnnnnnnnnnnnnnnnnnnnnnn
nnnnnnnnnnnnnnnnnnnnnnnnnnnnnnnnnnnnnnnnnnnnnnnnnnnnnnnnnnnn
nnnnnnnnnnnnnnnnnnnnnnnnnnnnnnnnnnnnnnnnnnnnnnnnnnnnnnnnnnnn
nnnnnnnnnnnnnnnnnnnnnnnnnnnnnnnnnnnnnnnnnnnnnnnnnnnnnnnnnnnn
nnnnnnnnnnnnnnnnnnnnnnnnnnnnnnnnnnnnnnnnnnnnnnnnnnnnnnnnnnnn
nnnnnnnnnnnnnnnnnnnnnnnnnnnnnnnnnnnnnnnnnnnnnnnnnnnnnnnnnnnn
nnnnnnnnnnnnnnnnnnnnnnnnnnnnnnnnnnnnnnnnnnnnnnnnnnnnnnnnnnnn
nnnnnnnnnnnnnnnnnnnnnnnnnnnnnnnnnnnnnnnnnnnnnnnnnnnnnnnnnnnn
nnnnnnnnnnnnnnnnnnnnnnnnnnnnnnnnnnnnnnnnnnnnnnnnnnnnnnnnnnnn
nnnnnnnnnnnnnnnnnnnnnnnnnnnnnnnnnnnnnnnnnnnnnnnnnnnnnnnnnnnn
nnnnnnnnnnnnnnnnnnnnnnnnnnnnnnnnnnnnnnnnnnnnnnnnnnnnnnnnnnnn
nnnnnnnnnnnnnnnnnnnnnnnnnnnnnnnnnnnnnnnnnnnnnnnnnnnnnnnnnnnn
nnnnnnnnnnnnnnnnnnnnnnnnnnnnnnnnnnnnnnnnnnnnnnnnnnnnnnnnnnnn
nnnnnnnnnnnnnnnnnnnnnnnnnnnnnnnnnnnnnnnnnnnnnnnnnnnnnnnnnnnn
nnnnnnnnnnnnnnnnnnnnnnnnnnnnnnnnnnnnnnnnnnnnnnnnnnnnnnnnnnnn
nnnnnnnnnnnnnnnnnnnnnnnnnnnnnnnnnnnnnnnnnnnnnnnnnnnnnnnnnnnn
nnnnnnnnnnnnnnnnnnnnnnnnnnnnnnnnnnnnnnnnnnnnnnnnnnnnnnnnnnnn
nnnnnnnnnnnnnnnnnnnnnnnnnnnnnnnnnnnnnnnnnnnnnnnnnnnnnnnnnnnn
nnnnnnnnnnnnnnnnnnnnnnnnnnnnnnnnnnnnnnnnnnnnnnnnnnnnnnnnnnnn
nnnnnnnnnnnnnnnnnnnnnnnnnnnnnnnnnnnnnnnnnnnnnnnnnnnnnnnnnnnn
nnnnnnnnnnnnnnnnnnnnnnnnnnnnnnnnnnnnnnnnnnnnnnnnnnnnnnnnnnnn
nnnnnnnnnnnnnnnnnnnnnnnnnnnnnnnnnnnnnnnnnnnnnnnnnnnnnnnnnnnn
nnnnnnnnnnnnnnnnnnnnnnnnnnnnnnnnnnnnnnnnnnnnnnnnnnnnnnnnnnnn
nnnnnnnnnnnnnnnnnnnnnnnnnnnnnnnnnnnnnnnnnnnnnnnnnnnnnnnnnnnn
nnnnnnnnnnnnnnnnnnnnnnnnnnnnnnnnnnnnnnnnnnnnnnnnnnnnnnnnnnnn
nnnnnnnnnnnnnnnnnnnnnnnnnnnnnnnnnnnnnnnnnnnnnnnnnnnnnnnnnnnn
nnnnnnnnnnnnnnnnnnnnnnnnnnnnnnnnnnnnnnnnnnnnnnnnnnnnnnnnnnnn
nnnnnnnnnnnnnnnnnnnnnnnnnnnnnnnnnnnnnnnnnnnnnnnnnnnnnnnnnnnn
nnnnnnnnnnnnnnnnnnnnnnnnnnnnnnnnnnnnnnnnnnnnnnnnnnnnnnnnnnnn
nnnnnnnnnnnnnnnnnnnnnnnnnnnnnnnnnnnnnnnnnnnnnnnnnnnnnnnnnnnn
nnnnnnnnnnnnnnnnnnnnnnnnnnnnnnnnnnnnnnnnnnnnnnnnnnnnnnnnnnnn
nnnnnnnnnnnnnnnnnnnnnnnnnnnnnnnnnnnnnnnnnnnnnnnnnnnnnnnnnnnn
nnnnnnnnnnnnnnnnnnnnnnnnnnnnnnnnnnnnnnnnnnnnnnnnnnnnnnnnnnnn
nnnnnnnnnnnnnnnnnnnnnnnnnnnnnnnnnnnnnnnnnnnnnnnnnnnnnnnnnnnn
nnnnnnnnnnnnnnnnnnnnnnnnnnnnnnnnnnnnnnnnnnnnnnnnnnnnnnnnnnnn
nnnnnnnnnnnnnnnnnnnnnnnnnnnnnnnnnnnnnnnnnnnnnnnnnnnnnnnnnnnn
nnnnnnnnnnnnnnnnnnnnnnnnnnnnnnnnnnnnnnnnnnnnnnnnnnnnnnnnnnnn
nnnnnnnnnnnnnnnnnnnnnnnnnnnnnnnnnnnnnnnnnnnnnnnnnnnnnnnnnnnn
nnnnnnnnnnnnnnnnnnnnnnnnnnnnnnnnnnnnnnnnnnnnnnnnnnnnnnnnnnnn
nnnnnnnnnnnnnnnnnnnnnnnnnnnnnnnnnnnnnnnnnnnnnnnnnnnnnnnnnnnn
nnnnnnnnnnnnnnnnnnnnnnnnnnnnnnnnnnnnnnnnnnnnnnnnnnnnnnnnnnnn
nnnnnnnnnnnnnnnnnnnnnnnnnnnnnnnnnnnnnnnnnnnnnnnnnnnnnnnnnnnn
nnnnnnnnnnnnnnnnnnnnnnnnnnnnnnnnnnnnnnnnnnnnnnnnnnnnnnnnnnnn
nnnnnnnnnnnnnnnnnnnnnnnnnnnnnnnnnnnnnnnnnnnnnnnnnnn
>Coggeria
gcctagccgtaaacacagatagtaaatacaacactattcgccagagaactacaagcgaaa
agctaaaaactccaaggatttggcggtgcttcaaatcaacctagaggagcctgtcctata
atcgataccccacgtttaaccttaccactcctagccacagcctatataccgccgtcgcag
cctaccttatgaaagactagagtaagcaaaaaagttaataactaacacgtcaggtcaagg
tgtagcacacggagcggcagagatgggctacattttcttaaagaagaacgaatggtaaac
tgaaacacacacttgaaggcggatttagcagtaaaaaaacaaaatatatattttaaaccc
gctctgacaagttaaaggtcctgcctgcccagtgtttaaacggccgcggtattttaaccg
tgcaaaggtagcgtaatcatttgtcttctaaataaagaccagtatgaacggctaaatgag
gacaaacctgtctcctgcaccccatcagtgaaactgatcttccagttcaaaagctgggat
ataaacataagacgagaagaccctgtggagcttaacttcaagttttaagttggggcgact
tcggaataaaacaaatcttccgagcacagaaccagaaggcaaacaagcctaagacccagt
actgaccaacgaaccaagttaccccagggataacagcgctatcttcttcaagagtccata
tcgacaagaaggtttacgacctcgatgttggatcagggcaccccaatggtgcaaccgtta
aaggttcgtttgttcaacgat-----------------------------nnnnnnnnnn
nnnnnnnnnnnnnnnnnnnnnnnnnnnnnnnnnnnnnnnnnnnnnnnnnnnnnnnnnnnn
nnnnnnnnnnnnnnnnnnnnnnnnnnnnnnnnnnnnnnnnnnnnnnnnnnnnnnnnnnnn
nnnnnnnnnnnnnnnnnnnnnnnnnnnnnnnnnnnnnnnnnnnnnnnnnnnnnnnnnnnn
nnnnnnnnnnnnnnnnnnnnnnnnnnnnnnnnnnnnnnnnnnnnnnnnnnnnnnnnnnnn
nnnnnnnnnnnnnnnnnnnnnnnnnnnnnnnnnnnnnnnnnnnnnnnnnnnnnnnnnnnn
nnnnnnnnnnnnnnnnnnnnnnnnnnnnnnnnnnnnnnnnnnnnnnnnnnnnnnnnnnnn
nnnnnnnnnnnnnnnnnnnnnnnnnnnnnnnnnnnnnnnnnnnnnnnnnnnnnnnnnnnn
nnnnnnnnnnnnnnnnnnnnnnnnnnnnnnnnnnnnnnnnnnnnnnnnnnnnnnnnnnnn
nnnnnnnnnnnnnnnnnnnnnnnnnnnnnnnnnnnnnnnnnnnnnnnnnnnnnnnnnnnn
nnnnnnnnnnnnnnnnnnnnnnnnnnnnnnnnnnnnnnnnnnnnnnnnnnnnnnnnnnnn
nnnnnnnnnnnnnnnnnnnnnnnnnnnnnnnnnnnnnnnnnnnnnnnnnnnnnnnnnnnn
nnnnnnnnnnnnnnnnnnnnnnnnnnnnnnnnnnnnnnnnnnnnnnnnnnnnnnnnnnnn
nnnnnnnnnnnnnnnnnnnnnnnnnnnnnnnnnnnnnnnnnnnnnnnnnnnnnnnnnnnn
nnnnnnnnnnnnnnnnnnnnnnnnnnnnnnnnnnnnnnnnnnnnnnnnnnnnnnnnnnnn
nnnnnnnnnnnnnnnnnnnnnnnnnnnnnnnnnnnnnnnnnnnnnnnnnnnnnnnnnnnn
nnnnnnnnnnnnnnnnnnnnnnnnnnnnnnnnnnnnnnnnnnnnnnnnnnnnnnnnnnnn
nnnnnnnnnnnnnnnnnnnnnnnnnnnnnnnnnnnnnnnnnnnnnnnnnnnnnnnnnnnn
nnnnnnnnnnnnnnnnnnnnnnnnnnnnnnnnnnnnnnnnnnnnnnnnnnnnnnnnnnnn
nnnnnnnnnnnnnnnnnnnnnnnnnnnnnnnnnnnnnnnnnnnnnnnnnnnnnnnnnnnn
nnnnnnnnnnnnnnnnnnnnnnnnnnnnnnnnnnnnnnnnnnnnnnnnnnnnnnnnnnnn
nnnnnnnnnnnnnnnnnnnnnnnnnnnnnnnnnnnnnnnnnnnnnnnnnnnnnnnnnnnn
nnnnnnnnnnnnnnnnnnnnnnnnnnnnnnnnnnnnnnnnnnnnnnnnnnnnnnnnnnnn
nnnnnnnnnnnnnnnnnnnnnnnnnnnnnnnnnnnnnnnnnnnnnnnnnnnnnnnnnnnn
nnnnnnnnnnnnnnnnnnnnnnnnnnnnnnnnnnnnnnnnnnnnnnnnnnnnnnnnnnnn
nnnnnnnnnnnnnnnnnnnnnnnnnnnnnnnnnnnnnnnnnnnnnnnnnnnnnnnnnnnn
nnnnnnnnnnnnnnnnnnnnnnnnnnnnnnnnnnnnnnnnnnnnnnnnnnnnnnnnnnnn
nnnnnnnnnnnnnnnnnnnnnnnnnnnnnnnnnnnnnnnnnnnnnnnnnnnnnnnnnnnn
nnnnnnnnnnnnnnnnnnnnnnnnnnnnnnnnnnnnnnnnnnnnnnnnnnnnnnnnnnnn
nnnnnnnnnnnnnnnnnnnnnnnnnnnnnnnnnnnnnnnnnnnnnnnnnnnnnnnnnnnn
nnnnnnnnnnnnnnnnnnnnnnnnnnnnnnnnnnnnnnnnnnnnnnnnnnnnnnnnnnnn
nnnnnnnnnnnnnnnnnnnnnnnnnnnnnnnnnnnnnnnnnnnnnnnnnnnnnnnnnnnn
nnnnnnnnnnnnnnnnnnnnnnnnnnnnnnnnnnnnnnnnnnnnnnnnnnnnnnnnnnnn
nnnnnnnnnnnnnnnnnnnnnnnnnnnnnnnnnnnnnnnnnnnnnnnnnnnnnnnnnnnn
nnnnnnnnnnnnnnnnnnnnnnnnnnnnnnnnnnnnnnnnnnnnnnnnnnnnnnnnnnnn
nnnnnnnnnnnnnnnnnnnnnnnnnnnnnnnnnnnnnnnnnnnnnnnnnnnnnnnnnnnn
nnnnnnnnnnnnnnnnnnnnnnnnnnnnnnnnnnnnnnnnnnnnnnnnnnnnnnnnnnnn
nnnnnnnnnnnnnnnnnnnnnnnnnnnnnnnnnnnnnnnnnnnnnnnnnnnnnnnnnnnn
nnnnnnnnnnnnnnnnnnnnnnnnnnnnnnnnnnnnnnnnnnnnnnnnnnnnnnnnnnnn
nnnnnnnnnnnnnnnnnnnnnnnnnnnnnnnnnnnnnnnnnnnnnnnnnnnnnnnnnnnn
nnnnnnnnnnnnnnnnnnnnnnnnnnnnnnnnnnnnnnnnnnnnnnnnnnnnnnnnnnnn
nnnnnnnnnnnnnnnnnnnnnnnnnnnnnnnnnnnnnnnnnnnnnnnnnnnnnnnnnnnn
nnnnnnnnnnnnnnnnnnnnnnnnnnnnnnnnnnnnnnnnnnnnnnnnnnnnnnnnnnnn
nnnnnnnnnnnnnnnnnnnnnnnnnnnnnnnnnnnnnnnnnnnnnnnnnnnnnnnnnnnn
nnnnnnnnnnnnnnnnnnnnnnnnnnnnnnnnnnnnnnnnnnnnnnnnnnnnnnnnnnnn
nnnnnnnnnnnnnnnnnnnnnnnnnnnnnnnnnnnnnnnnnnnnnnnnnnnnnnnnnnnn
nnnnnnnnnnnnnnnnnnnnnnnnnnnnnnnnnnnnnnnnnnnnnnnnnnnnnnnnnnnn
nnnnnnnnnnnnnnnnnnnnnnnnnnnnnnnnnnnnnnnnnnnnnnnnnnnnnnnnnnnn
nnnnnnnnnnnnnnnnnnnnnnnnnnnnnnnnnnnnnnnnnnnnnnnnnnnnnnnnnnnn
nnnnnnnnnnnnnnnnnnnnnnnnnnnnnnnnnnnnnnnnnnnnnnnnnnnnnnnnnnnn
nnnnnnnnnnnnnnnnnnnnnnnnnnnnnnnnnnnnnnnnnnnnnnnnnnnnnnnnnnnn
nnnnnnnnnnnnnnnnnnnnnnnnnnnnnnnnnnnnnnnnnnnnnnnnnnnnnnnnnnnn
nnnnnnnnnnnnnnnnnnnnnnnnnnnnnnnnnnnnnnnnnnnnnnnnnnnnnnnnnnnn
nnnnnnnnnnnnnnnnnnnnnnnnnnnnnnnnnnnnnnnnnnnnnnnnnnnnnnnnnnnn
nnnnnnnnnnnnnnnnnnnnnnnnnnnnnnnnnnnnnnnnnnnnnnnnnnnnnnnnnnnn
nnnnnnnnnnnnnnnnnnnnnnnnnnnnnnnnnnnnnnnnnnnnnnnnnnn
>Copeoglossum_aurae
-ctcagcccttaacacagacaataaacacaatattgtccgccagagaactacaagtgaaa
aactagaaactccaaggacttggcggtgccccacaccaacctagaggagcctgtcctata
atcgataatccacgctacaccctaccatttctcgcaacagcctatataccgccgtcgaag
cctaccttatgaaagaaaaaagtaagcaaaatagtcaacaactaaaacgtcaggtcaagg
tgtagcacatgaaatggaagagatgggctacattttctaccagaaaaacgaacagcacaa
tgaaacatgtactcaaaggcggatttagcagtaagaaaaaaaaaactttgcctaaaacct
gct---acaagttaaaggtcttgcctgcccagtgtttcaacggccgcggtattctaaccg
tgcaaaggtagcgtaatcacttgtcttttaaataaagacctgtatgaacggctaaatgag
gataaacctgtctcatataactaatcagtgaaactgatcttccagtacaaaagctggaat
agtcacataagacgagaagaccctgtggagcttaactaaacgttttcagttggggcgact
tcggaataaaaaacaacttccgagcacagaaccacaaggccaacaagccaaagacccggc
gccgatcaacgaaccaagttaccccagggataacagcgcaatcttcttcgagagccccta
tcaacaagaaggtttacgacctcgatgttggatcaggacacccaaatggtgcagccgtta
aaggttcgtttgttcaacgattaacagtcctacgtgatctgagttcagacnnnnnnnnnn
nnnnnnnnnnnnnnnnnnnnnnnnnnnnnnnnnnnnnnnnnnnnnnnnnnnnnnnnnnnn
nnnnnnnnnnnnnnnnnnnnnnnnnnnnnnnnnnnnnnnnnnnnnnnnnnnnnnnnnnnn
nnnnnnnnnnnnnnnnnnnnnnnnnnnnnnnnnnnnnnnnnnnnnnnnnnnnnnnnnnnn
nn----------------------------------------------------------
------------------------------------------------------------
------------------------------------------------------------
------------------------------------------------------------
-------------ccgaaacctacatgccaatggcgcctccatgttcttcatctgcatct
acctccatgttggacgaggcctctattatggatcctacatatacaaagaaacctgaaata
tcggagtaatcctccttcttctagtaatagcaacagccttcgtaggctacgtacttcca-
--tgaggacaaatgtcattctgaggagccaccgtaattaccaacctcctgtcagcagtcc
catacatcggaacaagtcttgttgaatgaatctgggggggattc----------------
-----tcagtagacaacgcaaccctaacccgattcttctcctttcactttatcctcccct
ttatcatcataggggcctctataatccacctcctattcctacacgaaacagggtcaaaca
acccaacaggcctcaactcaaatactgacaaaatcccattccacccatacttctcctaca
aagacatgttaggaatagcccttataatcatacttctcctaacattagccctattttccc
caaacctactaggcgaccccgaaaacttcacaccagcaaacccactagtaaccccacccc
acatcaaaccagaatggtacttcctattcgcctacgcaattctacgctccatcccaaaca
aactaggcggtgtcttagcactactattctccatcctcatcctactattaataccaatac
ttcacacatcaaaacaacgagggaacaccttccgcccagtatcacaaactatcttc----
---------------nnnnnnnnnnnnnnnnnnnnnnnnnnnnnnnnnnnnnnnnnnnnn
nnnnnnnnnnnnnnnnnnnnnnnnnnnnnnnnnnnnnnnnnnnnnnnnnnnnnnnnnnnn
nnnnnnnnnnnnnnnnnnnnnnnnnnnnnnnnnnnnnnnnnnnnnnnnnnnnnnnnnnnn
nnnnnnnnnnnnnnnnnnnnnnnnnnnnnnnnnnnnnnnnnnnnnnnnnnnnnnnnnnnn
nnnnnnnnnnnnnnnnnnnnnnnnnnnnnnnnnnnnnnnnnnnnnnnnnnnnnnnnnnnn
nnnnnnnnnnnnnnnnnnnnnnnnnnnnnnnnnnnnnnnnnnnnnnnnnnnnnnnnnnnn
nnnnnnnnnnnnnnnnnnnnnnnnnnnnnnnnnnnnnnnnnnnnnnnnnnnnnnnnnnnn
nnnnnnnnnnnnnnnnnnnnnnnnnnnnnnnnnnnnnnnnnnnnnnnnnnnnnnnnnnnn
nnnnnnnnnnnnnnnnnnnnnnnnnnnnnnnnnnnnnnnnnnnnnnnnnnnnnnnnnnnn
nnnnnnnnnnnnnnnnnnnnnnnnnnnnnnnnnnnnnnnnnnnnnnnnnnnnnnnnnnnn
nnnnnnnnnnnnnnnnnnnnnnnnnnnnnnnnnnnnnnnnnnnnnnnnnnnnnnnnnnnn
nnnnnnnnnnnnnnnnnnnnnnnnnnnnnnnnnnnnnnnnnnnnnnnnnnnnnnnnnnnn
nnnnnnnnnnnnnnnnnnnnnnnnnnnnnnnnnnnnnnnnnnnnnnnnnnnnnnnnnnnn
nnnnnnnnnnnnnnnnnnnnnnnnnnnnnnnnnnnnnnnnnnnnnnnnnnnnnnnnnnnn
nnnnnnnnnnnnnnnnnnnnnnnnnnnnnnnnnnnnnnnnnnnnnnnnnnnnnnnnnnnn
nnnnnnnnnnnnnnnnnnnnnnnnnnnnnnnnnnnnnnnnnnnnnnnnnnnnnnnnnnnn
nnnnnnnnnnnnnnnnnnnnnnnnnnnnnnnnnnnnnnnnnnnnnnnnnnnnnnnnnnnn
nnnnnnnnnnnnnnnnnnnnnnnnnnnnnnnnnnnnnnnnnnnnnnnnnnnnnnnnnnnn
nnnnnnnnnnnnnnnnnnnnnnnnnnnnnnnnnnnnnnnnnnnnnnnnnnnnnnnnnnnn
nnnnnnnnnnnnnnnnnnnnnnnnnnnnnnnnnnnnnnnnnnnnnnnnnnnnnnnnnnnn
nnnnnnnnnnnnnnnnnnnnnnnnnnnnnnnnnnnnnnnnnnnnnnnnnnnnnnnnnnnn
nnnnnnnnnnnnnnnnnnnnnnnnnnnnnnnnnnnnnnnnnnnnnnnnnnnnnnnnnnnn
nnnnnnnnnnnnnnnnnnnnnnnnnnnnnnnnnnnnnnnnnnnnnnnnnnnnnnnnnnnn
nnnnnnnnnnnnnnnnnnnnnnnnnnnnnnnnnnnnnnnnnnnnnnnnnnnnnnnnnnnn
nnnnnnnnnnnnnnnnnnnnnnnnnnnnnnnnnnnnnnnnnnnnnnnnnnnnnnnnnnnn
nnnnnnnnnnnnnnnnnnnnnnnnnnnnnnnnnnnnnnnnnnnnnnnnnnnnnnnnnnnn
nnnnnnnnnnnnnnnnnnnnnnnnnnnnnnnnnnnnnnnnnnnnnnnnnnnnnnnnnnnn
nnnnnnnnnnnnnnnnnnnnnnnnnnnnnnnnnnnnnnnnnnnnnnnnnnnnnnnnnnnn
nnnnnnnnnnnnnnnnnnnnnnnnnnnnnnnnnnnnnnnnnnnnnnnnnnnnnnnnnnnn
nnnnnnnnnnnnnnnnnnnnnnnnnnnnnnnnnnnnnnnnnnnnnnnnnnnnnnnnnnnn
nnnnnnnnnnnnnnnnnnnnnnnnnnnnnnnnnnnnnnnnnnnnnnnnnnnnnnnnnnnn
nnnnnnnnnnnnnnnnnnnnnnnnnnnnnnnnnnnnnnnnnnnnnnnnnnnnnnnnnnnn
nnnnnnnnnnnnnnnnnnnnnnnnnnnnnnnnnnnnnnnnnnnnnnnnnnnnnnnnnnnn
nnnnnnnnnnnnnnnnnnnnnnnnnnnnnnnnnnnnnnnnnnnnnnnnnnnnnnnnnnnn
nnnnnnnnnnnnnnnnnnnnnnnnnnnnnnnnnnnnnnnnnnnnnnnnnnn
>Corucia
gcttagccgtaaacacagatagtacacacaaaactattcgccagagaactacaagcgaaa
agcttgaaactcaaaggacttggcggtgctccacatcgtcctagaggagcctgtcctata
atcgatactccacgtttcaccctaccatcttttgcaacagcctatataccgccgtcgcag
cctaccttatgaaagaaaaaagcaggcaaaaaagttaacaactagcacgtcaggtcaagg
tgtagcagataagatggaagagatgggctacattttctaacagaaatacgaaaggtatat
tgaaacattcacccgaagacggatttagtagtaagaaaataaaaactctatcttaagacc
gctctg----gttaaaggtcccgcctgcccagtgtttaaacggccgcggtattctaaccg
tgcaaaggtagcgtaatcacttgtcttctaaataaagaccagtatgaatggctaaatgag
gacaaacctgtctcttacagctaatcagtgaaactgattatccagtacaaaagctggaat
aaacccataagacgagaagaccctgtggagcttaactaaaagttttgagttggggcgact
tcggaacaaaacaaaacttccgagcacagaaccacaaggctaacaagccaaagacccagt
actgatcaacgaaccaagttaccccagggataacagcgctatcttcttcaagagtcccta
tcgacaagaaggtttacgacctcgatgttggatcaggacacccaaatggtgtagccgtta
aaggttcgtttgttcaacgattaacagtcctacgtgatctgagt------nnnnnnnnnn
nnnnnnnnnnnnnnnnnnnnnnnnnnnnnnnnnnnnnnnnnnnnnnnnnnnnnnnnnnnn
nnnnnnnnnnnnnnnnnnnnnnnnnnnnnnnnnnnnnnnnnnnnnnnnnnnnnnnnnnnn
nnnnnnnnnnnnnnnnnnnnnnnnnnnnnnnnnnnnnnnnnnnnnnnnnnnnnnnnnnnn
nnnnnnnnnnnnnnnnnnnnnnnnnnnnnnnnnnnnnnnnnnnnnnnnnnnnnnnnnnnn
nnnnnnnnnnnnnnnnnnnnnnnnnnnnnnnnnnnnnnnnnnnnnnnnnnnnnnnnnnnn
nnnnnnnnnnnnnnnnnnnnnnnnnnnnnnnnnnnnnnnnnnnnnnnnnnnnnnnnnnnn
nnnnnnnnnnnnnnnnnnnnnnnnnnnnnnnnnnnnnnnnnnnnnnnnnnnnnnnnnnnn
nnnnnnnnnnnnnnnnnnnnnnnnnnnnnnnnnnnnnnnnnnnnnnnnnnnnnnnnnnnn
nnnnnnnnnnnnnnnnnnnnnnnnnnnnnnnnnnnnnnnnnnnnnnnnnnnnnnnnnnnn
nnnnnnnnnnnnnnnnnnnnnnnnnnnnnnnnnnnnnnnnnnnnnnnnnnnnnnnnnnnn
nnnnnnnnnnnnnnnnnnnnnnnnnnnnnnnnnnnnnnnnnnnnnnnnnnnnnnnnnnnn
nnnnnnnnnnnnnnnnnnnnnnnnnnnnnnnnnnnnnnnnnnnnnnnnnnnnnnnnnnnn
nnnnnnnnnnnnnnnnnnnnnnnnnnnnnnnnnnnnnnnnnnnnnnnnnnnnnnnnnnnn
nnnnnnnnnnnnnnnnnnnnnnnnnnnnnnnnnnnnnnnnnnnnnnnnnnnnnnnnnnnn
nnnnnnnnnnnnnnnnnnnnnnnnnnnnnnnnnnnnnnnnnnnnnnnnnnnnnnnnnnnn
nnnnnnnnnnnnnnnnnnnnnnnnnnnnnnnnnnnnnnnnnnnnnnnnnnnnnnnnnnnn
nnnnnnnnnnnnnnnnnnnnnnnnnnnnnnnnnnnnnnnnnnnnnnnnnnnnnnnnnnnn
nnnnnnnnnnnnnnnnnnnnnnnnnnnnnnnnnnnnnnnnnnnnnnnnnnnnnnnnnnnn
nnnnnnnnnnnnnnnnnnnnnnnnnnnnnnnnnnnnnnnnnnnnnnnnnnnnnnnnnnnn
nnnnnnnnnnnnnnnnnnnnnnnnnnnnnnnnnnnnnnnnnnnnnnnnnnnnnnnnnnnn
nnnnnnnnnnnnnnntctgtgaattcacgaccatgtagcagtcctttggtgttttccacc
acaggtggaatgctattattgggagaaggcccttctgccaggactcgtaggctgccacct
cacctggcttggtgctctattgactgggaacagttgtgtctatgtcaccctctaggctct
ggtggctttggttctgtctacaaggctacttactatggaactactgtggctgtaaagcaa
gtgaagaaatgcagtaagaaccgtttggcatcacaacaaagcttctgggcagaactgaat
gtggcacgccttagtcataacaatgtggtacgtgtaatagctgccagtgcatgttctcct
gccagtcaggacagtttgggtactatcataatggaatatgtaggtaacagcactttgcac
catgttatctatggaactggaagtatgataacaaagaagaaggataatgaacttggttgt
---ggctgtgaacctttgagtataacacagtctctgagctactcgtgtgacattgtggca
ggtttggtctttctccattcacaattaattgtgcatctggatttaaaacctgccaacata
ttcatcactgaacaaaatgtttgcaagattggagactttggaagctcacaaaaactagag
aatgctacatcatcaagcccacagctttatcagcaggggggaacgtacactcaccgtgct
cctgaactccttaaaggagaaagagtcacccccaaggcagatatctactcttttgccatc
accctctggcaaatggttacatgggaagagccttatttgggtgagcgtcagtatgtgctc
tactctgtggtggctcataatttgcgaccttctctgactgcagctgtgtttagaggatca
atcactg--nnnnnnnnnnnnnnnnnnnnnnnnnnnnnnnnnnnnnnnnnnnnnnnnnnn
nnnnnnnnnnnnnnnnnnnnnnnnnnnnnnnnnnnnnnnnnnnnnnnnnnnnnnnnnnnn
nnnnnnnnnnnnnnnnnnnnnnnnnnnnnnnnnnnnnnnnnnnnnnnnnnnnnnnnnnnn
nnnnnnnnnnnnnnnnnnnnnnnnnnnnnnnnnnnnnnnnnnnnnnnnnnnnnnnnnnnn
nnnnnnnnnnnnnnnnnnnnnnnnnnnnnnnnnnnnnnnnnnnnnnnnnnnnnnnnnnnn
nnnnnnnnnnnnnnnnnnnnnnnnnnnnnnnnnnnnnnnnnnnnnnnnnnnnnnnnnnnn
nnnnnnnnnnnnnnnnnnnnnnnnnnnnnnnnnnnnnnnnnnnnnnnnnnnnnnnnnnnn
nnnnnnnnnnnnnnnnnnnnnnnnnnnnnnnnnnnnnnnnnnnnnnnnnnnnnnnnnnnn
nnnnnnnnnnnnnnnnnnnnnnnnnnnnnnnnnnnnnnnnnnnnnnnnnnnnnnnnnnnn
nnnnnnnnnnnnnnnnnnnnnnnnnnnnnnnnnnnnnnnnnnnnnnnnnnnnnnnnnnnn
nnnnnnnnnnnnnnnnnnnnnnnnnnnnnnnnnnnnnnnnnnnnnnnnnnnnnnnnnnnn
nnnnnnnnnnnnnnnnnnnnnnnnnnnnnnnnnnnnnnnnnnnnnnnnnnnnnnnnnnnn
nnnnnnnnnnnnnnnnnnnnnnnnnnnnnnnnnnnnnnnnnnnnnnnnnnnnnnnnnnnn
nnnnnnnnnnnnnnnnnnnnnnnnnnnnnnnnnnnnnnnnnnnnnnnnnnnnnnnnnnnn
nnnnnnnnnnnnnnnnnnnnnnnnnnnnnnnnnnnnnnnnnnnnnnnnnnnnnnnnnnnn
nnnnnnnnnnnnnnnnnnnnnnnnnnnnnnnnnnnnnnnnnnnnnnnnnnnnnnnnnnnn
nnnnnnnnnnnnnnnnnnnnnnnnnnnnnnnnnnnnnnnnnnnnnnnnnnnnnnnnnnnn
nnnnnnnnnnnnnnnnnnnnnnnnnnnnnnnnnnnnnnnnnnnnnnnnnnnnnnnnnnnn
nnnnnnnnnnnnnnnnnnnnnnnnnnnnnnnnnnnnnnnnnnnnnnnnnnnnnnnnnnnn
nnnnnnnnnnnnnnnnnnnnnnnnnnnnnnnnnnnnnnnnnnnnnnnnnnn
>Cryptoblepharus
-ctcwgccgtaaacaaagacagtaaatacaacactgtccgccagagaactacaagcatga
aactcgaaactccaaggacttggcggtgctccacaccaacctagaggagcctgtcctata
atcgataccccacgatataccttaccactttttgaaccagcctatataccgccgccgcag
cctaccttgtgaaagaaaaaagtaagcaaaatagttattgacaaaaacgtcaggtcaagg
tgtagcacataaagtggaagagatgggctacactctctttaagagaaacgaacaacacaa
tgaaacaggtgttagaaggtggatttagtagtaagaaggcaaacaacccgtcttaaacca
gccctgacaagttaaaggtgctgcctgcccagtgtttaaacggccgcggtatcctaaccg
tgcaaaggtagcgtaatcacttgtcttttaaataaagactagtatgaacggctaaatgag
gacagatctgtctcttacaattgaccagtgaaactgatcttcaagtccaaaagcttgaat
gaacacataagacgagaagaccctgtggagcttcactatcggttttaagttggggcgact
tcggaatacaacctaacttccgagcacagggccataagaccgacaggtcaaagacccagt
actgaccaacgaaccaagttaccccagggataacagcgctatcttcttcaagagtcccta
tcgacaagaaggtttacgacctcgatgttggatcaggacacccaaatggtgcagcaatta
aaggttcgtttgttcaacgattaacagtcctacgtgatctgagttcagacnnnnnnnnnn
nnnnnnnnnnnnnnnnnnnnnnnnnnnnnnnnnnnnnnnnnnnnnnnnnnnnnnnnnnnn
nnnnnnnnnnnnnnnnnnnnnnnnnnnnnnnnnnnnnnnnnnnnnnnnnnnnnnnnnnnn
nnnnnnnnnnnnnnnnnnnnnnnnnnnnnnnnnnnnnnnnnnnnnnnnnnnnnnnnnnnn
nn----------------------------------------------------------
----------------------------------------------------cttcggct
cactcctaggcatctgcctaatttcccaaatcttaactggcctattcctggccatgcatt
acacagcagatatctcatcagccttctcatctgttgctcatatctgccgtgacgtacagt
acggttggctcatccgaaacctgcacgccaacggagcctcaatattcttcatctgtattt
acctacacatcggccgaggactatactacggctcctacacatataaagaaacctgaaaca
ttggagtcattctcctgctactagtaatagcaaccgccttcgtcggctacgtcctacca-
--tgaggtcaaatgtccttctgaggggccaccgtcatcacaaacctcctctcagccatcc
cctacatcgggactaacctagtagaatgaatctggggtgggttc----------------
-----tccgtagacaacgccaccctaacccgattcttctcattccacttcatcttgccat
ttatcatcataggggcatccatactccaccttctatttctccacgaaacaggctcaaaca
atccaactggcctcaactcaagcacagataaaatccccttccacccgtactactcctaca
aagacctattaggagcgcttctactaattataaccctcctgatactagccctattttccc
caaacttactaggggacccagaaaacttcacaccagcaaacccgctagtcaccccacctc
acattaagcc--------------------------------------------------
------------------------------------------------------------
------------------------------------------------------------
-------------------------------catgtagcagtcccttggtgttctccacc
aagggtggaaagtttttattgggagaaggcccttccagcaggtctcgtcggctgccacct
cacttggcttggtgctctattgactgggaacagttgtgtctccatcacccacttggatct
ggtggctttggttctgtttacaaggctacctactatggatctattgtggctgtaaagcaa
gtgaagaaatacagtaagaaccgtttggcatcacgacaaagcttctgggcagaactgaac
gtggcacgccttagtcataacaatgtggtacgtgttatagctgctagtgcatgttctcct
gccagtcaagacagtttgggtactgtcataatggaatatgtaggtaacagcactttgcac
catgttatctatggaactggaagtatgataacaaaaaggaaaaatagt---tttgtttgt
---ggctatgaacctttaagtgtaatgcaatctttgagctactcgtgtgacattgttgca
ggcttagtctttctccattcacaattcattgtgcatcttgatt-----------------
------------------------------------------------------------
------------------------------------------------------------
------------------------------------------------------------
------------------------------------------------------------
------------------------------------------------------------
---------nnnnnnnnnnnnnnnnnnnnnnnnnnnnnnnnnnnnnnnnnnnnnnnnnnn
nnnnnnnnnnnnnnnnnnnnnnnnnnnnnnnnnnnnnnnnnnnnnnnnnnnnnnnnnnnn
nnnnnnnnnnnnnnnnnnnnnnnnnnnnnnnnnnnnnnnnnnnnnnnnnnnnnnnnnnnn
nnnnnnnnnnnnnnnnnnnnnnnnnnnnnnnnnnnnnnnnnnnnnnnnnnnnnnnnnnnn
nnnnnnnnnnnnnnnnnnnnnnnnnnnnnnnnnnnnnnnnnnnnnnnnnnnnnnnnnnnn
nnnnnnnnnnnnnnnnnnnnnnnnnnnnnnnnnnnnnnnnnnnnnnnnnnnnnnnnnnnn
nnnnnnnnnnnnnnnnnnnnnnnnnnnnnnnnnnnnnnnnnnnnnnnnnnnnnnnnnnnn
nnnnnnnnnnnnnnnnnnnnnnnnnnnnnnnnnnnnnnnnnnnnnnnnnnnnnnnnnnnn
nnnnnnnnnnnnnnnnnnnnnnnnnnnnnnnnnnnnnnnnnnnnnnnnnnnnnnnnnnnn
nnnnnnnnnnnnnnnnnnnnnnnnnnnnnnnnnnnnnnnnnnnnnnnnnnnnnnnnnnnn
nnnnnnnnnnnnnnnnnnnnnnnnnnnnnnnnnnnnnnnnnnnnnnnnnnnnnnnnnnnn
nnnnnnnnnnnnnnnnnnnnnnnnnnnnnnnnnnnnnnnnnnnnnnnnnnnnnnnnnnnn
nnnnnnnnnnnnnnnnnnnnnnnnnnnnnnnnnnnnnnnnnnnnnnnnnnnnnnnnnnnn
nnnnnnnnnnnnnnnnnnnnnnnnnnnnnnnnnnnnnnnnnnnnnnnnnnnnnnnnnnnn
nnnnnnnnnnnnnnnnnnnnnnnnnnnnnnnnnnnnnnnnnnnnnnnnnnnnnnnnnnnn
nnnnnnnnnnnnnnnnnnnnnnnnnnnnnnnnnnnnnnnnnnnnnnnnnnnnnnnnnnnn
nnnnnnnnnnnnnnnnnnnnnnnnnnnnnnnnnnnnnnnnnnnnnnnnnnnnnnnnnnnn
nnnnnnnnnnnnnnnnnnnnnnnnnnnnnnnnnnnnnnnnnnnnnnnnnnnnnnnnnnnn
nnnnnnnnnnnnnnnnnnnnnnnnnnnnnnnnnnnnnnnnnnnnnnnnnnnnnnnnnnnn
nnnnnnnnnnnnnnnnnnnnnnnnnnnnnnnnnnnnnnnnnnnnnnnnnnn
>Ctenotus
gcttagccctaaacatagacagtaaacacaatactgttcgccagagaactacaaacgaaa
agcttaaaactctaaggacttggcggtgcttcaaaccaacctagaggagcctgtcctata
atcgataccccacgttccaccttacctcccctagccacagcctatataccgccgtcgcag
cctaccttatgaaagggaaaagtaggcaaaaaagtttataactaatacgtcaggtcaagg
tgtagcacacggagaggcagagatgggctacattttctcagagaaaaacaaatggtgaac
tgaaacacacacctgaaggcggatttagcagtaaaaggccaaaatagcctttttaaacct
gctctg----gttagaggtcctgcctgcccagtgtttaaacggccgcggtattctaaccg
tgcaaaggtagcgtaatcacttgtcttctaaatagagaccagtatgaacggctaaatgag
gataaacctgtctcctacaaccaatcagtgaaactgatcttccagttcaaaaactgggat
attaccataagacgagaagaccctgtggagcttaactacagattttaagttggggcgact
tcggaacaaaacaaaacttccgagcacagaaccataaggcagacatgccaaagacccagt
actgaccaacgaaccaagttaccccagggataacagcgctatcttcttcaagagttcata
tcgacaagaaggtttacgacctcgatgttggatcagggcacccaaatggtgcaaccgtta
aaggttcgtttgttcaacgattaacagccctacgtgatctgagt------nnnnnnnnnn
nnnnnnnnnnnnnnnnnnnnnnnnnnnnnnnnnnnnnnnnnnnnnnnnnnnnnnnnnnnn
nnnnnnnnnnnnnnnnnnnnnnnnnnnnnnnnnnnnnnnnnnnnnnnnnnnnnnnnnnnn
nnnnnnnnnnnnnnnnnnnnnnnnnnnnnnnnnnnnnnnnnnnnnnnnnnnnnnnnnnnn
nn------------atgacacacaacccacgaaaaacccacccaattctaaaaattgtaa
acagctcatttatcgacctgccctctccatcaaatatctccgcctgatgaaattttgggt
ccctactgggcctctgcctaatcgtccaagtgctaacaggactatttctagcaatacact
acacagcagacatctcatcagcattctcatctgttgcccacatctgccgcgacgtacaat
atggctgactaattcgcaacctccacgcaaacggggcctctatattctttatctgcctct
acctacacattggacggggcctgtactacggctcctatatgtttaaggaaacatgaaata
ttggggtgatccttctacttcttgttatagcaactgcctttgtgggctacgtcctccca-
--tggggacagatgtctttctgaggtgccaccgtaatcacaaaccttctgtcagcaatcc
cctatatcggcacaagccttgtcgaatgaatctgaggcgggttc----------------
-----tcagttgacaacgccaccttaacccgattttttacattccacttcctcctaccat
ttgctattataggggcctcaatactacacctgctctttcttcacgaaacaggatcaaaca
acccaacaggactggcctccaacacagacaaaatccccttccacccgtactactcgtaca
aggacctcctaggagcaacactattcatcatggtgctattatccctagccctattttcac
caaacttactcggcgacccagaaaactttaccccggcaaaccccctagtcaccccacccc
acattaaaccagagtggtacttcctatttgcatacgccatcctccgatcaattccaaata
aactgggaggagtcctagccctcctgttatccatccttattctaatactagtcccaatac
tccacacatcaaaacaacgaggaaacgcatttcgccccctttcacaagccttgttctgag
ccctagtatcaaaca---------------------------------------------
------------------------------------------------------------
------------------------------------------------------------
------------------------------------------------------------
---------tgcagtaagaaccggttggcatcaagacaaagcttctgggcagaactaaat
gtggcacgccttagtcataacaatgtggtacgtgtaatagctgctagtgcatgttctcct
accgatcagaacagtttggggaccatcataatggaatatgtaggtaacagcactttgcac
catgttatctatgggacaggatgtacggtagcaaaaaggaaggataatgagcttggttgt
---ggctgtgaacctttaagtataatgcagtctctgagctactcatgtgacattgtggca
ggcttggtctttctccattcacaattaactgtgcatctggatttaaaacctgccaacata
ttcatcactgaacaaaatgtctgcaa----------------------------------
------------------------------------------------------------
------------------------------------------------------------
------------------------------------------------------------
------------------------------------------------------------
----------------------ctcttaatgataattttgtcaagcttgtctcctggtaa
ggtcta------------catta--tttctggagaaagcttagaaatagggtgaaaccca
ggaaacttccattattgaaaatttttggtcttc-tagtggcttgctagctttaggggtag
gtggaggga--tgtagtagtaactgtctcacggtaggggtgtacataatgag-ggtgtac
ccttttttctatacacacatgttggggt-ggaaagttc-tttcttgctgatt-------a
taggcatcc-tgccatctc-taccctcccttcttgctttatttttccaggtatgacaatg
agtttggatacagcaacc-----------nnnnnnnnnnnnnnnnnnnnnnnnnnnnnnn
nnnnnnnnnnnnnnnnnnnnnnnnnnnnnnnnnnnnnnnnnnnnnnnnnnnnnnnnnnnn
nnnnnnnnnnnnnnnnnnnnnnnnnnnnnnnnnnnnnnnnnnnnnnnnnnnnnnnnnnnn
nnnnnnnnnnnnnnnnnnnnnnnnnnnnnnnnnnnnnnnnnnnnnnnnnnnnnnnnnnnn
nnnnnnnnnnnnnnnnnnnnnnnnnnnnnnnnnnnnnnnnnnnnnnnnnnnnnnnnnnnn
nnnnnnnnnnnnnnnnnnnnnnnnnnnnnnnnnnnnnnnnnnnnnnnnnnnnnnnnnnnn
nnnnnnnnnnnnnnnnnnnnnnnnnnnnnnnnnnnnnnnnnnnnnnnnnnnnnnnnnnnn
nnnnnnnnnnnnnnnnnnnnnnnnnnnnnnnnnnnnnnnnnnnnnnnnnnnnnnnnnnnn
nnnnnnnnnnnnnnnnnnnnnnnnnnnnnnnnnnnnnnnnnnnnnnnnnnnnnnnnnnnn
nnnnnnnnnnnnnnnnnnnnnnnnnnnnnnnnnnnnnnnnnnnnnnnnnnnnnnnnnnnn
nnnnnnnnnnnnnnnnnnnnnnnnnnnnnnnnnnnnnnnnnnnnnnnnnnnnnnnnnnnn
nnnnnnnnnnnnnnnnnnnnnnnnnnnnnnnnnnnnnnnnnnnnnnnnnnnnnnnnnnnn
nnnnnnnnnnnnnnnnnnnnnnnnnnnnnnnnnnnnnnnnnnnnnnnnnnnnnnnnnnnn
nnnnnnnnnnnnnnnnnnnnnnnnnnnnnnnnnnnnnnnnnnnnnnnnnnn
>Cyclodomorphus
---------taracatagatagtacacacaaaactatccgccagagaactacaagcgaaa
agctcaaaactcaaaggacttggcggtgctccataccaccctagaggagcctgtcctata
atcgataccccacgctctaccttaccatcctttgcaacagcctatataccg-cgtcgcag
cctaccctgtgaaagaaaaaagtaggcaaaaaagttaacaactaacacgtcaggtcaagg
tgtagcatataagatggaagagatgggctacattttctaacagaaaaacagaaagtgtaa
tgaaacacacacccaaaggtggatttagtagtaagaaaacaaagattttatctaaaactt
gctctg----gttaaaggtctcgcctgcccagtgtttaaacggccgcggtatcctaaccg
tgcaaaggtagcgtaatcatttgtcttctaaataaagactagtatgaacggctaaatgag
gacaaacctgtctcttacagccaatcagtgaaactgatctcccagtacaaaagctggaat
aaacacataagacgagaagaccctgtggagctttgctaaaagttttaagttggggcgact
tcggaacaaaataaaacttccgagcatagaaccacgaggccaacaagccaaagacccagt
actgatcaacgaaccaagttaccccagggataacagcgcaatcttcttcaagagtcccta
tcgacaagaaggtttacgacctcgatgttggatcaggacacccaaatggtgcaagcgtta
aaggttcgtttgttcaacgattaacagtcctacgtgatctgagt------nnnnnnnnnn
nnnnnnnnnnnnnnnnnnnnnnnnnnnnnnnnnnnnnnnnnnnnnnnnnnnnnnnnnnnn
nnnnnnnnnnnnnnnnnnnnnnnnnnnnnnnnnnnnnnnnnnnnnnnnnnnnnnnnnnnn
nnnnnnnnnnnnnnnnnnnnnnnnnnnnnnnnnnnnnnnnnnnnnnnnnnnnnnnnnnnn
nn----------------------------------------------------------
-----------------------------------------------------tttggtt
ccttactaggcttctgcttaatcgctcaagtcctcacaggcctatttcttgctatacatt
atacggcagatgtttcaacagcattttcatcaatcgcacatatctgccgagatgttcaat
atggttgactaattcgaaatctccacgctaacggggcttccatgtttttcatctgtattt
acctccatattggacgaggcctatattatggctcctacatgtataaagaaacctgaaata
ttggcgttatcctcttattacttgttatagcaacagcattcgtagggtacgtattacca-
--tgaggccaaatatcgttttgaggtgccaccgtcatcactaatctcctctcagctattc
cttatattgggacaagcttggtagaatgaatctgggggggtttc----------------
-----tcagtagacagcgcaacactcacccgatttttttcgttccattttattctgccat
ttatcattataggaacctctatactccacctcctctttcttcacgaaacaggatcaaaca
acccaacaggcttaaactccaacacagataaaattccatttcacccctactacacataca
aagacctcctaggcctagccctattagttataattcttctcctactagccctcttccacc
caaatttattaggggatccagaaaacttcaccccagcaaaccccttagttacaccacctc
acatcaaa----------------------------------------------------
------------------------------------------------------------
------------------------------------------------------------
---------------tctgtgaattcacgatcatgtagcagtcctttggtgttttccacc
acaggtggaatgctattattgggagaaggcccttctgccaggactcgtcggctgccacct
cacctggcttggtgctctattgactgggaacagttgtgtctatgtcaccctctaggctct
ggtggctttggttctgtctacaaggctacttactatggaactactgtggctgtaaagcaa
gtgaagaaatgcagtaagaaccgtttggcatcacgacaaagcttctgggcagaactgaat
gtggcacgccttagtcataacaatgtggtacgtgtaatagctgccagtgcatgttctcct
gccagtcaggacagtttgggtactatcataatggaatatgtaggtaacagcactttgcac
catgttatctatggaactggaagtatgataacaaagaggaaggataatgaacttggttat
---ggctatgaacctttgagtataacacagtctctgagctactcatgtgacattgtggca
ggtttgctctttctccattcacaattaattgtgcatctggatttaaaacctgccaacata
ttcatcactgaacaaaatgtttgcaagattggagactttggaagctcacaaaaactagag
aatgctacatcatcaagcccacagctttgtcaacaggggggaacatacactcaccgtgct
cctgaactccttaaaggagaaagagtcacccccaaggcagatatctactcttttgccatc
accctctggcaaatggttacatgggaagagccttatttgggtgagcgtcagtatgtactc
tactctgtggtggctcataatttgcgaccctctctgactgcagctgtgtttagaggatca
atcactg--nnnnnnnnnnnnnnnnnnnnnnnnnnnnnnnnnnnnnnnnnnnnnnnnnnn
nnnnnnnnnnnnnnnnnnnnnnnnnnnnnnnnnnnnnnnnnnnnnnnnnnnnnnnnnnnn
nnnnnnnnnnnnnnnnnnnnnnnnnnnnnnnnnnnnnnnnnnnnnnnnnnnnnnnnnnnn
nnnnnnnnnnnnnnnnnnnnnnnnnnnnnnnnnnnnnnnnnnnnnnnnnnnnnnnnnnnn
nnnnnnnnnnnnnnnnnnnnnnnnnnnnnnnnnnnnnnnnnnnnnnnnnnnnnnnnnnnn
nnnnnnnnnnnnnnnnnnnnnnnnnnnnnnnnnnnnnnnnnnnnnnnnnnnnnnnnnnnn
nnnnnnnnnnnnnnnnnnnnnnnnnnnnnnnnnnnnnnnnnnnnnnnnnnnnnnnnnnnn
nnnnnnnnnnnnnnnnnnnnnnnnnnnnnnnnnnnnnnnnnnnnnnnnnnnnnnnnnnnn
nnnnnnnnnnnnnnnnnnnnnnnnnnnnnnnnnnnnnnnnnnnnnnnnnnnnnnnnnnnn
nnnnnnnnnnnnnnnnnnnnnnnnnnnnnnnnnnnnnnnnnnnnnnnnnnnnnnnnnnnn
nnnnnnnnnnnnnnnnnnnnnnnnnnnnnnnnnnnnnnnnnnnnnnnnnnnnnnnnnnnn
nnnnnnnnnnnnnnnnnnnnnnnnnnnnnnnnnnnnnnnnnnnnnnnnnnnnnnnnnnnn
nnnnnnnnnnnnnnnnnnnnnnnnnnnnnnnnnnnnnnnnnnnnnnnnnnnnnnnnnnnn
nnnnnnnnnnnnnnnnnnnnnnnnnnnnnnnnnnnnnnnnnnnnnnnnnnnnnnnnnnnn
nnnnnnnnnnnnnnnnnnnnnnnnnnnnnnnnnnnnnnnnnnnnnnnnnnnnnnnnnnnn
nnnnnnnnnnnnnnnnnnnnnnnnnnnnnnnnnnnnnnnnnnnnnnnnnnnnnnnnnnnn
nnnnnnnnnnnnnnnnnnnnnnnnnnnnnnnnnnnnnnnnnnnnnnnnnnnnnnnnnnnn
nnnnnnnnnnnnnnnnnnnnnnnnnnnnnnnnnnnnnnnnnnnnnnnnnnnnnnnnnnnn
nnnnnnnnnnnnnnnnnnnnnnnnnnnnnnnnnnnnnnnnnnnnnnnnnnnnnnnnnnnn
nnnnnnnnnnnnnnnnnnnnnnnnnnnnnnnnnnnnnnnnnnnnnnnnnnn
>Dasia_haliana
gcccagccctaaacacagacagcaaatacacaactgtccgccagagaactacaagtgaaa
aactagaaactccaaggacttggcggtgctccacaccgacctagaggagcctgtcctata
atcgataccccacgttccaccctaccattttttgcatcagtctatataccgccgtcgcag
cttaccttgtgaaagaaaaaaataagcaaaacagttaacaacgaacacgtcaggtcaagg
tgtagcatataaaatggaagagatgggctacattttctcacagaaaaacgaacagaacag
tgaaatctgcactcaaaggcggatttagaagtaagaaaacaaaatttttctcttaacccc
gctctgacaagttaaaggtcccgcctgcccagtgttttaacggccgcggtattctaaccg
tgcaaaggtagcgtaatcacttgtcttctaaataaagaccagtatgaacggctaaatgag
gacaagcctgtctcttgtggctaatcagtgaaactgatctctcagtacaaacgctgagat
acacacataagacgagaagaccctgtggagcttaactaaatgttttaagttggggcgact
tcggaacaaaacaaaacttccgagcacggaaccacaaggccaacaagccaaagacccggc
gccgaaaaacgaaccaagttaccccaggggtaacagcgccatcttcttcaagagtccata
tcgacaagaaggtttacgacctcgatgttggatcaggacacccaaatggtgcagccgtta
aaggttcgtttgttcaacgattaacagtcctacgtgatctgag-------nnnnnnnnnn
nnnnnnnnnnnnnnnnnnnnnnnnnnnnnnnnnnnnnnnnnnnnnnnnnnnnnnnnnnnn
nnnnnnnnnnnnnnnnnnnnnnnnnnnnnnnnnnnnnnnnnnnnnnnnnnnnnnnnnnnn
nnnnnnnnnnnnnnnnnnnnnnnnnnnnnnnnnnnnnnnnnnnnnnnnnnnnnnnnnnnn
nnnnnnnnnnnnnnnnnnnnnnnnnnnnnnnnnnnnnnnnnnnnnnnnnnnnnnnnnnnn
nnnnnnnnnnnnnnnnnnnnnnnnnnnnnnnnnnnnnnnnnnnnnnnnnnnnnnnnnnnn
nnnnnnnnnnnnnnnnnnnnnnnnnnnnnnnnnnnnnnnnnnnnnnnnnnnnnnnnnnnn
nnnnnnnnnnnnnnnnnnnnnnnnnnnnnnnnnnnnnnnnnnnnnnnnnnnnnnnnnnnn
nnnnnnnnnnnnnnnnnnnnnnnnnnnnnnnnnnnnnnnnnnnnnnnnnnnnnnnnnnnn
nnnnnnnnnnnnnnnnnnnnnnnnnnnnnnnnnnnnnnnnnnnnnnnnnnnnnnnnnnnn
nnnnnnnnnnnnnnnnnnnnnnnnnnnnnnnnnnnnnnnnnnnnnnnnnnnnnnnnnnnn
nnnnnnnnnnnnnnnnnnnnnnnnnnnnnnnnnnnnnnnnnnnnnnnnnnnnnnnnnnnn
nnnnnnnnnnnnnnnnnnnnnnnnnnnnnnnnnnnnnnnnnnnnnnnnnnnnnnnnnnnn
nnnnnnnnnnnnnnnnnnnnnnnnnnnnnnnnnnnnnnnnnnnnnnnnnnnnnnnnnnnn
nnnnnnnnnnnnnnnnnnnnnnnnnnnnnnnnnnnnnnnnnnnnnnnnnnnnnnnnnnnn
nnnnnnnnnnnnnnnnnnnnnnnnnnnnnnnnnnnnnnnnnnnnnnnnnnnnnnnnnnnn
nnnnnnnnnnnnnnnnnnnnnnnnnnnnnnnnnnnnnnnnnnnnnnnnnnnnnnnnnnnn
nnnnnnnnnnnnnnnnnnnnnnnnnnnnnnnnnnnnnnnnnnnnnnnnnnnnnnnnnnnn
nnnnnnnnnnnnnnnnnnnnnnnnnnnnnnnnnnnnnnnnnnnnnnnnnnnnnnnnnnnn
nnnnnnnnnnnnnnnnnnnnnnnnnnnnnnnnnnnnnnnnnnnnnnnnnnnnnnnnnnnn
nnnnnnnnnnnnnnnnnnnnnnnnnnnnnnnnnnnnnnnnnnnnnnnnnnnnnnnnnnnn
nnnnnnnnnnnnnnnnnnnnnnnnnnnnnnnnnnnnnnnnnnnnnnnnnnnnnnnnnnnn
nnnnnnnnnnnnnnnnnnnnnnnnnnnnnnnnnnnnnnnnnnnnnnnnnnnnnnnnnnnn
nnnnnnnnnnnnnnnnnnnnnnnnnnnnnnnnnnnnnnnnnnnnnnnnnnnnnnnnnnnn
nnnnnnnnnnnnnnnnnnnnnnnnnnnnnnnnnnnnnnnnnnnnnnnnnnnnnnnnnnnn
nnnnnnnnnnnnnnnnnnnnnnnnnnnnnnnnnnnnnnnnnnnnnnnnnnnnnnnnnnnn
nnnnnnnnnnnnnnnnnnnnnnnnnnnnnnnnnnnnnnnnnnnnnnnnnnnnnnnnnnnn
nnnnnnnnnnnnnnnnnnnnnnnnnnnnnnnnnnnnnnnnnnnnnnnnnnnnnnnnnnnn
nnnnnnnnnnnnnnnnnnnnnnnnnnnnnnnnnnnnnnnnnnnnnnnnnnnnnnnnnnnn
nnnnnnnnnnnnnnnnnnnnnnnnnnnnnnnnnnnnnnnnnnnnnnnnnnnnnnnnnnnn
nnnnnnnnnnnnnnnnnnnnnnnnnnnnnnnnnnnnnnnnnnnnnnnnnnnnnnnnnnnn
nnnnnnnnnnnnnnnnnnnnnnnnnnnnnnnnnnnnnnnnnnnnnnnnnnnnnnnnnnnn
nnnnnnnnnnnnnnnnnnnnnnnnnnnnnnnnnnnnnnnnnnnnnnnnnnnnnnnnnnnn
nnnnnnnnnnnnnnnnnnnnnnnnnnnnnnnnnnnnnnnnnnnnnnnnnnnnnnnnnnnn
nnnnnnnnnnnnnnnnnnnnnnnnnnnnnnnnnnnnnnnnnnnnnnnnnnnnnnnnnnnn
nnnnnnnnnnnnnnnnnnnnnnnnnnnnnnnnnnnnnnnnnnnnnnnnnnnnnnnnnnnn
nnnnnnnnnnnnnnnnnnnnnnnnnnnnnnnnnnnnnnnnnnnnnnnnnnnnnnnnnnnn
nnnnnnnnnnnnnnnnnnnnnnnnnnnnnnnnnnnnnnnnnnnnnnnnnnnnnnnnnnnn
nnnnnnnnnnnnnnnnnnnnnnnnnnnnnnnnnnnnnnnnnnnnnnnnnnnnnnnnnnnn
nnnnnnnnnnnnnnnnnnnnnnnnnnnnnnnnnnnnnnnnnnnnnnnnnnnnnnnnnnnn
nnnnnnnnnnnnnnnnnnnnnnnnnnnnnnnnnnnnnnnnnnnnnnnnnnnnnnnnnnnn
nnnnnnnnnnnnnnnnnnnnnnnnnnnnnnnnnnnnnnnnnnnnnnnnnnnnnnnnnnnn
nnnnnnnnnnnnnnnnnnnnnnnnnnnnnnnnnnnnnnnnnnnnnnnnnnnnnnnnnnnn
nnnnnnnnnnnnnnnnnnnnnnnnnnnnnnnnnnnnnnnnnnnnnnnnnnnnnnnnnnnn
nnnnnnnnnnnnnnnnnnnnnnnnnnnnnnnnnnnnnnnnnnnnnnnnnnnnnnnnnnnn
nnnnnnnnnnnnnnnnnnnnnnnnnnnnnnnnnnnnnnnnnnnnnnnnnnnnnnnnnnnn
nnnnnnnnnnnnnnnnnnnnnnnnnnnnnnnnnnnnnnnnnnnnnnnnnnnnnnnnnnnn
nnnnnnnnnnnnnnnnnnnnnnnnnnnnnnnnnnnnnnnnnnnnnnnnnnnnnnnnnnnn
nnnnnnnnnnnnnnnnnnnnnnnnnnnnnnnnnnnnnnnnnnnnnnnnnnnnnnnnnnnn
nnnnnnnnnnnnnnnnnnnnnnnnnnnnnnnnnnnnnnnnnnnnnnnnnnnnnnnnnnnn
nnnnnnnnnnnnnnnnnnnnnnnnnnnnnnnnnnnnnnnnnnnnnnnnnnnnnnnnnnnn
nnnnnnnnnnnnnnnnnnnnnnnnnnnnnnnnnnnnnnnnnnnnnnnnnnnnnnnnnnnn
nnnnnnnnnnnnnnnnnnnnnnnnnnnnnnnnnnnnnnnnnnnnnnnnnnnnnnnnnnnn
nnnnnnnnnnnnnnnnnnnnnnnnnnnnnnnnnnnnnnnnnnnnnnnnnnnnnnnnnnnn
nnnnnnnnnnnnnnnnnnnnnnnnnnnnnnnnnnnnnnnnnnnnnnnnnnnnnnnnnnnn
nnnnnnnnnnnnnnnnnnnnnnnnnnnnnnnnnnnnnnnnnnnnnnnnnnn
>Dasia_johnsinghi
gcctagcccttaacacagacaacaaacacaccactgtccgccagagaactacaagtgaaa
aactaaaaactccaaggacttggcggtgctccactccgacctagaggagcctgtcctata
atcgatactccacgttccaccccaccattttttgcatcagtctatataccgccgtcgcag
cttaccttgtgaaagaaaaaaataagcaaaacagttaacaacgagtacgtcaggtcaagg
tgtagcacataaaatggaagagatgggctacattttctcacagaaaaacgaacagaacag
tgaaatctgcactcgaaggcggatttagaagtaagaaaacaaaaattttctcttaacccc
gctctgacaagttaaaggtcccgcctgcccagtgtttcaacggccgcggtattctaaccg
tgcaaaggtagcgtaatcacttgtcttctaaataaagaccagtatgaacggctaaatgaa
gacaagcctgtctcttgcggccaatcagtgaaactgatctctcagtacaaacgctgagat
aaacacataagacgagaagaccctgtggagcttaactaaatgttttgagttggggcgact
tcggaacaaaacaaaacttccgagcacggaaccacaaggccaacaagccaaagacccggc
gccgaaaaacgaaccaagttaccccaggggtaacagcgccatcttcttcaagagtcccta
tcgacaagaaggtttacgacctcgatgttggatcaggacacccaaatggtgtagccgtta
aaggttcgtttgttcaacgattaacagtcctacgtgatctgat-------nnnnnnnnnn
nnnnnnnnnnnnnnnnnnnnnnnnnnnnnnnnnnnnnnnnnnnnnnnnnnnnnnnnnnnn
nnnnnnnnnnnnnnnnnnnnnnnnnnnnnnnnnnnnnnnnnnnnnnnnnnnnnnnnnnnn
nnnnnnnnnnnnnnnnnnnnnnnnnnnnnnnnnnnnnnnnnnnnnnnnnnnnnnnnnnnn
nnnnnnnnnnnnnnnnnnnnnnnnnnnnnnnnnnnnnnnnnnnnnnnnnnnnnnnnnnnn
nnnnnnnnnnnnnnnnnnnnnnnnnnnnnnnnnnnnnnnnnnnnnnnnnnnnnnnnnnnn
nnnnnnnnnnnnnnnnnnnnnnnnnnnnnnnnnnnnnnnnnnnnnnnnnnnnnnnnnnnn
nnnnnnnnnnnnnnnnnnnnnnnnnnnnnnnnnnnnnnnnnnnnnnnnnnnnnnnnnnnn
nnnnnnnnnnnnnnnnnnnnnnnnnnnnnnnnnnnnnnnnnnnnnnnnnnnnnnnnnnnn
nnnnnnnnnnnnnnnnnnnnnnnnnnnnnnnnnnnnnnnnnnnnnnnnnnnnnnnnnnnn
nnnnnnnnnnnnnnnnnnnnnnnnnnnnnnnnnnnnnnnnnnnnnnnnnnnnnnnnnnnn
nnnnnnnnnnnnnnnnnnnnnnnnnnnnnnnnnnnnnnnnnnnnnnnnnnnnnnnnnnnn
nnnnnnnnnnnnnnnnnnnnnnnnnnnnnnnnnnnnnnnnnnnnnnnnnnnnnnnnnnnn
nnnnnnnnnnnnnnnnnnnnnnnnnnnnnnnnnnnnnnnnnnnnnnnnnnnnnnnnnnnn
nnnnnnnnnnnnnnnnnnnnnnnnnnnnnnnnnnnnnnnnnnnnnnnnnnnnnnnnnnnn
nnnnnnnnnnnnnnnnnnnnnnnnnnnnnnnnnnnnnnnnnnnnnnnnnnnnnnnnnnnn
nnnnnnnnnnnnnnnnnnnnnnnnnnnnnnnnnnnnnnnnnnnnnnnnnnnnnnnnnnnn
nnnnnnnnnnnnnnnnnnnnnnnnnnnnnnnnnnnnnnnnnnnnnnnnnnnnnnnnnnnn
nnnnnnnnnnnnnnnnnnnnnnnnnnnnnnnnnnnnnnnnnnnnnnnnnnnnnnnnnnnn
nnnnnnnnnnnnnnnnnnnnnnnnnnnnnnnnnnnnnnnnnnnnnnnnnnnnnnnnnnnn
nnnnnnnnnnnnnnnnnnnnnnnnnnnnnnnnnnnnnnnnnnnnnnnnnnnnnnnnnnnn
nnnnnnnnnnnnnnnnnnnnnnnnnnnnnnnnnnnnnnnnnnnnnnnnnnnnnnnnnnnn
nnnnnnnnnnnnnnnnnnnnnnnnnnnnnnnnnnnnnnnnnnnnnnnnnnnnnnnnnnnn
nnnnnnnnnnnnnnnnnnnnnnnnnnnnnnnnnnnnnnnnnnnnnnnnnnnnnnnnnnnn
nnnnnnnnnnnnnnnnnnnnnnnnnnnnnnnnnnnnnnnnnnnnnnnnnnnnnnnnnnnn
nnnnnnnnnnnnnnnnnnnnnnnnnnnnnnnnnnnnnnnnnnnnnnnnnnnnnnnnnnnn
nnnnnnnnnnnnnnnnnnnnnnnnnnnnnnnnnnnnnnnnnnnnnnnnnnnnnnnnnnnn
nnnnnnnnnnnnnnnnnnnnnnnnnnnnnnnnnnnnnnnnnnnnnnnnnnnnnnnnnnnn
nnnnnnnnnnnnnnnnnnnnnnnnnnnnnnnnnnnnnnnnnnnnnnnnnnnnnnnnnnnn
nnnnnnnnnnnnnnnnnnnnnnnnnnnnnnnnnnnnnnnnnnnnnnnnnnnnnnnnnnnn
nnnnnnnnnnnnnnnnnnnnnnnnnnnnnnnnnnnnnnnnnnnnnnnnnnnnnnnnnnnn
nnnnnnnnnnnnnnnnnnnnnnnnnnnnnnnnnnnnnnnnnnnnnnnnnnnnnnnnnnnn
nnnnnnnnnnnnnnnnnnnnnnnnnnnnnnnnnnnnnnnnnnnnnnnnnnnnnnnnnnnn
nnnnnnnnnnnnnnnnnnnnnnnnnnnnnnnnnnnnnnnnnnnnnnnnnnnnnnnnnnnn
nnnnnnnnnnnnnnnnnnnnnnnnnnnnnnnnnnnnnnnnnnnnnnnnnnnnnnnnnnnn
nnnnnnnnnnnnnnnnnnnnnnnnnnnnnnnnnnnnnnnnnnnnnnnnnnnnnnnnnnnn
nnnnnnnnnnnnnnnnnnnnnnnnnnnnnnnnnnnnnnnnnnnnnnnnnnnnnnnnnnnn
nnnnnnnnnnnnnnnnnnnnnnnnnnnnnnnnnnnnnnnnnnnnnnnnnnnnnnnnnnnn
nnnnnnnnnnnnnnnnnnnnnnnnnnnnnnnnnnnnnnnnnnnnnnnnnnnnnnnnnnnn
nnnnnnnnnnnnnnnnnnnnnnnnnnnnnnnnnnnnnnnnnnnnnnnnnnnnnnnnnnnn
nnnnnnnnnnnnnnnnnnnnnnnnnnnnnnnnnnnnnnnnnnnnnnnnnnnnnnnnnnnn
nnnnnnnnnnnnnnnnnnnnnnnnnnnnnnnnnnnnnnnnnnnnnnnnnnnnnnnnnnnn
nnnnnnnnnnnnnnnnnnnnnnnnnnnnnnnnnnnnnnnnnnnnnnnnnnnnnnnnnnnn
nnnnnnnnnnnnnnnnnnnnnnnnnnnnnnnnnnnnnnnnnnnnnnnnnnnnnnnnnnnn
nnnnnnnnnnnnnnnnnnnnnnnnnnnnnnnnnnnnnnnnnnnnnnnnnnnnnnnnnnnn
nnnnnnnnnnnnnnnnnnnnnnnnnnnnnnnnnnnnnnnnnnnnnnnnnnnnnnnnnnnn
nnnnnnnnnnnnnnnnnnnnnnnnnnnnnnnnnnnnnnnnnnnnnnnnnnnnnnnnnnnn
nnnnnnnnnnnnnnnnnnnnnnnnnnnnnnnnnnnnnnnnnnnnnnnnnnnnnnnnnnnn
nnnnnnnnnnnnnnnnnnnnnnnnnnnnnnnnnnnnnnnnnnnnnnnnnnnnnnnnnnnn
nnnnnnnnnnnnnnnnnnnnnnnnnnnnnnnnnnnnnnnnnnnnnnnnnnnnnnnnnnnn
nnnnnnnnnnnnnnnnnnnnnnnnnnnnnnnnnnnnnnnnnnnnnnnnnnnnnnnnnnnn
nnnnnnnnnnnnnnnnnnnnnnnnnnnnnnnnnnnnnnnnnnnnnnnnnnnnnnnnnnnn
nnnnnnnnnnnnnnnnnnnnnnnnnnnnnnnnnnnnnnnnnnnnnnnnnnnnnnnnnnnn
nnnnnnnnnnnnnnnnnnnnnnnnnnnnnnnnnnnnnnnnnnnnnnnnnnnnnnnnnnnn
nnnnnnnnnnnnnnnnnnnnnnnnnnnnnnnnnnnnnnnnnnnnnnnnnnnnnnnnnnnn
nnnnnnnnnnnnnnnnnnnnnnnnnnnnnnnnnnnnnnnnnnnnnnnnnnn
>Dasia_olivacea
gcttagcccttaacataaacagacaatacaaccctgttcgccagagaactacaagtgaaa
aactagaaactccaaggacttggcggtgctccataccgacctagaggagcctgtcctata
atcgatactccacgctaaacctcaccactttttgcatcagcttatataccgccgtcgcag
cttaccttgtgaaagaaaaaaataagcaaaatagtcttaaactagcacgtcaggtcaagg
tgtagcacataaagtggcagagatgggctacattttctaacagaaaaacgaagagagcag
tgaaacctgcccctgaaggcggatttagcagtaagaaaacaaaaagtttctcttaacccc
gctctgacaagttaaaggtcccgcctgcccagtgttttaacggccgcggtattctaaccg
tgcaaaggtagcgtaatcacttgtcttctaaataaagaccagtatgaacggctaaatgaa
gacaaacctgtctcttatgatcaatcagtgaaactgatctttcagtacaaaagctgaaat
atccccataagacgagaagaccctgtggagcttaactacatgttttaagttggggcgact
tcggaacaaaacaaaacttccgagcacggagacacacggccaacaagccaaagacccggc
gccgaacaacgaaccaagttaccccagggataacagcgctatcttcttcaagagtcccta
tcgacaagaaggtttacgacctcgatgttggatcaggacacccaaatggtgcagccgtta
aaggttcgtttgttcaacgattaatagtcctacgtgatctgagttcagacnnnnnnnnnn
nnnnnnnnnnnnnnnnnnnnnnnnnnnnnnnnnnnnnnnnnnnnnnnnnnnnnnnnnnnn
nnnnnnnnnnnnnnnnnnnnnnnnnnnnnnnnnnnnnnnnnnnnnnnnnnnnnnnnnnnn
nnnnnnnnnnnnnnnnnnnnnnnnnnnnnnnnnnnnnnnnnnnnnnnnnnnnnnnnnnnn
nnnnnnnnnnnnnnnnnnnnnnnnnnnnnnnnnnnnnnnnnnnnnnnnnnnnnnnnnnnn
nnnnnnnnnnnnnnnnnnnnnnnnnnnnnnnnnnnnnnnnnnnnnnnnnnnnnnnnnnnn
nnnnnnnnnnnnnnnnnnnnnnnnnnnnnnnnnnnnnnnnnnnnnnnnnnnnnnnnnnnn
nnnnnnnnnnnnnnnnnnnnnnnnnnnnnnnnnnnnnnnnnnnnnnnnnnnnnnnnnnnn
nnnnnnnnnnnnnnnnnnnnnnnnnnnnnnnnnnnnnnnnnnnnnnnnnnnnnnnnnnnn
nnnnnnnnnnnnnnnnnnnnnnnnnnnnnnnnnnnnnnnnnnnnnnnnnnnnnnnnnnnn
nnnnnnnnnnnnnnnnnnnnnnnnnnnnnnnnnnnnnnnnnnnnnnnnnnnnnnnnnnnn
nnnnnnnnnnnnnnnnnnnnnnnnnnnnnnnnnnnnnnnnnnnnnnnnnnnnnnnnnnnn
nnnnnnnnnnnnnnnnnnnnnnnnnnnnnnnnnnnnnnnnnnnnnnnnnnnnnnnnnnnn
nnnnnnnnnnnnnnnnnnnnnnnnnnnnnnnnnnnnnnnnnnnnnnnnnnnnnnnnnnnn
nnnnnnnnnnnnnnnnnnnnnnnnnnnnnnnnnnnnnnnnnnnnnnnnnnnnnnnnnnnn
nnnnnnnnnnnnnnnnnnnnnnnnnnnnnnnnnnnnnnnnnnnnnnnnnnnnnnnnnnnn
nnnnnnnnnnnnnnnnnnnnnnnnnnnnnnnnnnnnnnnnnnnnnnnnnnnnnnnnnnnn
nnnnnnnnnnnnnnnnnnnnnnnnnnnnnnnnnnnnnnnnnnnnnnnnnnnnnnnnnnnn
nnnnnnnnnnnnnnnnnnnnnnnnnnnnnnnnnnnnnnnnnnnnnnnnnnnnnnnnnnnn
nnnnnnnnnnnnnnnnnnnnnnnnnnnnnnnnnnnnnnnnnnnnnnnnnnnnnnnnnnnn
nnnnnnnnnnnnnnnnnnnnnnnnnnnnnnnnnnnnnnnnnnnnnnnnnnnnnnnnnnnn
nnnnnnnnnnnnnnnnnnnnnnnnnnnnnnnnnnnnnnnnnnnnnnnnnnnnnnnnnnnn
nnnnnnnnnnnnnnnnnnnnnnnnnnnnnnnnnnnnnnnnnnnnnnnnnnnnnnnnnnnn
nnnnnnnnnnnnnnnnnnnnnnnnnnnnnnnnnnnnnnnnnnnnnnnnnnnnnnnnnnnn
nnnnnnnnnnnnnnnnnnnnnnnnnnnnnnnnnnnnnnnnnnnnnnnnnnnnnnnnnnnn
nnnnnnnnnnnnnnnnnnnnnnnnnnnnnnnnnnnnnnnnnnnnnnnnnnnnnnnnnnnn
nnnnnnnnnnnnnnnnnnnnnnnnnnnnnnnnnnnnnnnnnnnnnnnnnnnnnnnnnnnn
nnnnnnnnnnnnnnnnnnnnnnnnnnnnnnnnnnnnnnnnnnnnnnnnnnnnnnnnnnnn
nnnnnnnnnnnnnnnnnnnnnnnnnnnnnnnnnnnnnnnnnnnnnnnnnnnnnnnnnnnn
nnnnnnnnnnnnnnnnnnnnnnnnnnnnnnnnnnnnnnnnnnnnnnnnnnnnnnnnnnnn
nnnnnnnnnnnnnnnnnnnnnnnnnnnnnnnnnnnnnnnnnnnnnnnnnnnnnnnnnnnn
nnnnnnnnnnnnnnnnnnnnnnnnnnnnnnnnnnnnnnnnnnnnnnnnnnnnnnnnnnnn
nnnnnnnnnnnnnnnnnnnnnnnnnnnnnnnnnnnnnnnnnnnnnnnnnnnnnnnnnnnn
nnnnnnnnnnnnnnnnnnnnnnnnnnnnnnnnnnnnnnnnnnnnnnnnnnnnnnnnnnnn
nnnnnnnnnnnnnnnnnnnnnnnnnnnnnnnnnnnnnnnnnnnnnnnnnnnnnnnnnnnn
nnnnnnnnnnnnnnnnnnnnnnnnnnnnnnnnnnnnnnnnnnnnnnnnnnnnnnnnnnnn
nnnnnnnnnnnnnnnnnnnnnnnnnnnnnnnnnnnnnnnnnnnnnnnnnnnnnnnnnnnn
nnnnnnnnnnnnnnnnnnnnnnnnnnnnnnnnnnnnnnnnnnnnnnnnnnnnnnnnnnnn
nnnnnnnnnnnnnnnnnnnnnnnnnnnnnnnnnnnnnnnnnnnnnnnnnnnnnnnnnnnn
nnnnnnnnnnnnnnnnnnnnnnnnnnnnnnnnnnnnnnnnnnnnnnnnnnnnnnnnnnnn
nnnnnnnnnnnnnnnnnnnnnnnnnnnnnnnnnnnnnnnnnnnnnnnnnnnnnnnnnnnn
nnnnnnnnnnnnnnnnnnnnnnnnnnnnnnnnnnnnnnnnnnnnnnnnnnnnnnnnnnnn
nnnnnnnnnnnnnnnnnnnnnnnnnnnnnnnnnnnnnnnnnnnnnnnnnnnnnnnnnnnn
nnnnnnnnnnnnnnnnnnnnnnnnnnnnnnnnnnnnnnnnnnnnnnnnnnnnnnnnnnnn
nnnnnnnnnnnnnnnnnnnnnnnnnnnnnnnnnnnnnnnnnnnnnnnnnnnnnnnnnnnn
nnnnnnnnnnnnnnnnnnnnnnnnnnnnnnnnnnnnnnnnnnnnnnnnnnnnnnnnnnnn
[truncated: 519,448 more chars]
