# Supplementary material for: Arrival and diversification of mabuyine skinks (Squamata: Scincidae) in the Neotropics based on a fossil-calibrated timetree
Source: PeerJ. 2017 Apr 18;5:e3194. doi: 10.7717/peerj.3194 (PMC5398276; doi:10.7717/peerj.3194)
Supplement: File S1 — The partitioning strategy with the best fit consisted of 7 partitions. [file peerj-05-3194-s003.txt]

RaxML-style partition definitions
DNA, p1 = 1-366, 367-830, 1023-2055\3, 3332-3462\3
DNA, p2 = 831-1022, 2950-3329\3, 2951-3329\3, 2952-3329\3
DNA, p3 = 1024-2055\3
DNA, p4 = 1025-2055\3
DNA, p5 = 2056-2949\3, 2057-2949\3, 3330-3462\3, 3331-3462\3, 3463-4131\3, 3464-4131\3
DNA, p6 = 2058-2949\3
DNA, p7 = 3465-4131\3
